# Supplementary material for: The deubiquitinating enzyme Cezanne stabilizes BRCA1 by counteracting APC/C and Ube2S-dependent Lys11-linked ubiquitination
Source: PLoS Biol. 2025 Dec 8;23(12):e3003545. doi: 10.1371/journal.pbio.3003545 (PMC12685207; doi:10.1371/journal.pbio.3003545)
Supplement: S1 Data — (XLSX) [file pbio.3003545.s010.xlsx]

## Sheet: Fig 1B
CHX	si-NC			si-Cezanne
0h	1	1	1	1	1	1
2h	0.969388	0.960784	0.932093	0.87234	0.820755	0.830513
4h	0.928571	0.911765	0.896786	0.723404	0.660377	0.628506
6h	0.897959	0.823529	0.828139	0.617021	0.528302	0.580112

## Sheet: Fig 2G
si-NC	si-Cezanne	si-Ube2S	si-Cezanne+si-Ube2S
1	0.203341	2.71084	2.48817
1	0.414051	2.64913	2.10255
1	0.306113	2.59587	1.98932

## Sheet: Fig 3E
WT		4A
si-NC	si-Cezanne	si-NC	si-Cezanne
1	0.447185	1	1.19503
1	0.368065	1	0.856305
1	0.578995	1	0.994624

## Sheet: Fig 3F
Time	BRCA1 level			Cdh1 level
0h	1	1	1	1	1	1
12h	1.40979	1.34092	1.74674	0.61994	0.643062	0.784252
24h	1.70468	1.60053	2.03945	0.351957	0.388836	0.372176
48h	2.09419	1.83991	2.20859	0.155236	0.201595	0.205615
72h	2.03681	2.3158	2.85232	0.108732	0.156938	0.184294
96h	2.06259	2.85121	2.76601	0.116092	0.161404	0.11864
120h	2.04677	2.65987		0.062897	0.04689

## Sheet: Fig 5A
sample_ID	tumor	Otud7B	mut_signature_3	Otud7B_group
TCGA-3C-AAAU-01	BRCA	11.977	0.21333	high
TCGA-3C-AALI-01	BRCA	9.646	0.018868	low
TCGA-3C-AALJ-01	BRCA	9.777	0.157492	low
TCGA-3C-AALK-01	BRCA	10.456	0	medium
TCGA-4H-AAAK-01	BRCA	10.376	0	medium
TCGA-5L-AAT0-01	BRCA	10.809	0.0433093	high
TCGA-5L-AAT1-01	BRCA	10.385	0	medium
TCGA-5T-A9QA-01	BRCA	10.681	0	medium
TCGA-A1-A0SD-01	BRCA	10.858	0	high
TCGA-A1-A0SE-01	BRCA	11.435	0	high
TCGA-A1-A0SF-01	BRCA	11.053	0	high
TCGA-A1-A0SG-01	BRCA	10.298	0	medium
TCGA-A1-A0SH-01	BRCA	10.574	0.107432	medium
TCGA-A1-A0SI-01	BRCA	11.248	0	high
TCGA-A1-A0SJ-01	BRCA	10.132	0	medium
TCGA-A1-A0SK-01	BRCA	9.686	0.428044	low
TCGA-A1-A0SO-01	BRCA	10.086	0.211233	medium
TCGA-A1-A0SP-01	BRCA	10.068	0.241256	medium
TCGA-A1-A0SQ-01	BRCA	11.39	0	high
TCGA-A2-A04N-01	BRCA	10.471	0	medium
TCGA-A2-A04P-01	BRCA	9.161	0.672808	low
TCGA-A2-A04Q-01	BRCA	10.064	0.353139	medium
TCGA-A2-A04R-01	BRCA	11.247	0.22504	high
TCGA-A2-A04T-01	BRCA	10.31	0.531106	medium
TCGA-A2-A04U-01	BRCA	8.492	0.233251	low
TCGA-A2-A04W-01	BRCA	10.109	0	medium
TCGA-A2-A04X-01	BRCA	8.989	0.0873424	low
TCGA-A2-A0CK-01	BRCA	10.886	0	high
TCGA-A2-A0CM-01	BRCA	9.94	0	low
TCGA-A2-A0CP-01	BRCA	9.889	0.190993	low
TCGA-A2-A0CR-01	BRCA	9.41	0	low
TCGA-A2-A0CT-01	BRCA	10.906	0.156717	high
TCGA-A2-A0CV-01	BRCA	10.592	0	medium
TCGA-A2-A0CX-01	BRCA	11.157	0.0625181	high
TCGA-A2-A0D0-01	BRCA	8.597	0.544387	low
TCGA-A2-A0D1-01	BRCA	9.908	0.37276	low
TCGA-A2-A0D2-01	BRCA	9.424	0.629421	low
TCGA-A2-A0D4-01	BRCA	10.4	0.128471	medium
TCGA-A2-A0EM-01	BRCA	11.606	0.12967	high
TCGA-A2-A0EN-01	BRCA	10.575	0	medium
TCGA-A2-A0EO-01	BRCA	10.778	0.116567	medium
TCGA-A2-A0EP-01	BRCA	9.681	0	low
TCGA-A2-A0EQ-01	BRCA	9.581	0.221053	low
TCGA-A2-A0ER-01	BRCA	10.857	0.406077	high
TCGA-A2-A0ES-01	BRCA	10.198	0	medium
TCGA-A2-A0ET-01	BRCA	10.83	0	high
TCGA-A2-A0EV-01	BRCA	10.915	0.153282	high
TCGA-A2-A0EW-01	BRCA	10.495	0	medium
TCGA-A2-A0EX-01	BRCA	10.436	0	medium
TCGA-A2-A0EY-01	BRCA	10.989	0.0162471	high
TCGA-A2-A0ST-01	BRCA	9.505	0	low
TCGA-A2-A0SU-01	BRCA	10.594	0.166861	medium
TCGA-A2-A0SW-01	BRCA	10.688	0.192038	medium
TCGA-A2-A0SX-01	BRCA	10.127	0.056207	medium
TCGA-A2-A0SY-01	BRCA	10.752	0	medium
TCGA-A2-A0T0-01	BRCA	9.855	0.47932	low
TCGA-A2-A0T1-01	BRCA	9.489	0	low
TCGA-A2-A0T2-01	BRCA	9.966	0.580139	low
TCGA-A2-A0T3-01	BRCA	10.248	0.0403003	medium
TCGA-A2-A0T4-01	BRCA	10.69	0.319923	medium
TCGA-A2-A0T5-01	BRCA	11.086	0.574761	high
TCGA-A2-A0T6-01	BRCA	11.049	0.196514	high
TCGA-A2-A0T7-01	BRCA	10.845	0	high
TCGA-A2-A0YD-01	BRCA	11.409	0	high
TCGA-A2-A0YE-01	BRCA	9.842	0	low
TCGA-A2-A0YG-01	BRCA	10.083	0.129883	medium
TCGA-A2-A0YI-01	BRCA	10.839	0	high
TCGA-A2-A0YJ-01	BRCA	10.585	0.390502	medium
TCGA-A2-A0YK-01	BRCA	10.265	0	medium
TCGA-A2-A0YL-01	BRCA	10.775	0	medium
TCGA-A2-A0YM-01	BRCA	10.336	0	medium
TCGA-A2-A1FV-01	BRCA	10.762	0	medium
TCGA-A2-A1FW-01	BRCA	12.354	0.234352	high
TCGA-A2-A1FX-01	BRCA	10.628	0.0610113	medium
TCGA-A2-A1FZ-01	BRCA	10.883	0.196552	high
TCGA-A2-A1G0-01	BRCA	10.871	0.414917	high
TCGA-A2-A1G1-01	BRCA	9.143	0.108274	low
TCGA-A2-A1G4-01	BRCA	10.479	0.51539	medium
TCGA-A2-A1G6-01	BRCA	10.098	0.587549	medium
TCGA-A2-A259-01	BRCA	10.344	0.0831696	medium
TCGA-A2-A25A-01	BRCA	10.498	0	medium
TCGA-A2-A25C-01	BRCA	10.617	0	medium
TCGA-A2-A25D-01	BRCA	10.036	0	medium
TCGA-A2-A25E-01	BRCA	9.837	0.462181	low
TCGA-A2-A25F-01	BRCA	10.214	0	medium
TCGA-A2-A3KD-01	BRCA	11.709	0	high
TCGA-A2-A3XT-01	BRCA	9.702	0.430003	low
TCGA-A2-A3XU-01	BRCA	9.322	0	low
TCGA-A2-A3XV-01	BRCA	8.609	0	low
TCGA-A2-A3XW-01	BRCA	9.119	0	low
TCGA-A2-A3XX-01	BRCA	9.919	0.350465	low
TCGA-A2-A3XZ-01	BRCA	10.481	0.0323974	medium
TCGA-A2-A3Y0-01	BRCA	9.267	0.542638	low
TCGA-A2-A4S2-01	BRCA	11.21	0	high
TCGA-A7-A0CD-01	BRCA	11.801	0	high
TCGA-A7-A0CE-01	BRCA	9.984	0.521317	low
TCGA-A7-A0CG-01	BRCA	10.668	0	medium
TCGA-A7-A0CJ-01	BRCA	10.738	0.311816	medium
TCGA-A7-A0DA-01	BRCA	10.623	0.675749	medium
TCGA-A7-A0DB-01	BRCA	11.157	0.0625843	high
TCGA-A7-A13D-01	BRCA	10.659	0.6295	medium
TCGA-A7-A13E-01	BRCA	10.3	0.349399	medium
TCGA-A7-A13F-01	BRCA	8.986	0	low
TCGA-A7-A26E-01	BRCA	10.919	0	high
TCGA-A7-A26F-01	BRCA	9.738	0.0353898	low
TCGA-A7-A26G-01	BRCA	10.249	0.258311	medium
TCGA-A7-A26H-01	BRCA	11.162	0.0539657	high
TCGA-A7-A26I-01	BRCA	12.163	0.237425	high
TCGA-A7-A3RF-01	BRCA	9.744	0	low
TCGA-A7-A425-01	BRCA	10.754	0.0290538	medium
TCGA-A7-A4SC-01	BRCA	10.815	0	high
TCGA-A7-A4SD-01	BRCA	9.912	0.161967	low
TCGA-A7-A4SE-01	BRCA	10.924	0.518204	high
TCGA-A7-A56D-01	BRCA	9.348	0.0890463	low
TCGA-A7-A5ZW-01	BRCA	11.113	0	high
TCGA-A7-A5ZX-01	BRCA	10.716	0	medium
TCGA-A7-A6VV-01	BRCA	10.083	0	medium
TCGA-A7-A6VW-01	BRCA	9.073	0.428192	low
TCGA-A7-A6VX-01	BRCA	10.641	0.443717	medium
TCGA-A7-A6VY-01	BRCA	10.178	0.439498	medium
TCGA-A8-A06O-01	BRCA	11.38	0.134004	high
TCGA-A8-A06P-01	BRCA	10.515	0.132946	medium
TCGA-A8-A06Q-01	BRCA	10.505	0.0258643	medium
TCGA-A8-A06R-01	BRCA	9.387	0.420589	low
TCGA-A8-A06T-01	BRCA	10.799	0.0579376	high
TCGA-A8-A06Y-01	BRCA	11.65	0	high
TCGA-A8-A06Z-01	BRCA	10.834	0.287965	high
TCGA-A8-A075-01	BRCA	10.066	0.408743	medium
TCGA-A8-A076-01	BRCA	10.873	0.19304	high
TCGA-A8-A079-01	BRCA	10.477	0.140449	medium
TCGA-A8-A07B-01	BRCA	10.763	0	medium
TCGA-A8-A07F-01	BRCA	11.719	0	high
TCGA-A8-A07G-01	BRCA	10.726	0.194735	medium
TCGA-A8-A07I-01	BRCA	12.207	0.191555	high
TCGA-A8-A07J-01	BRCA	10.357	0.344688	medium
TCGA-A8-A07L-01	BRCA	9.865	0.154365	low
TCGA-A8-A07O-01	BRCA	11.674	0.18857	high
TCGA-A8-A07P-01	BRCA	10.883	0	high
TCGA-A8-A07U-01	BRCA	10.44	0.269107	medium
TCGA-A8-A07Z-01	BRCA	10.804	0.142272	high
TCGA-A8-A082-01	BRCA	10.128	0	medium
TCGA-A8-A083-01	BRCA	11.422	0	high
TCGA-A8-A085-01	BRCA	10.494	0.346514	medium
TCGA-A8-A08B-01	BRCA	11.522	0.245458	high
TCGA-A8-A08G-01	BRCA	11.003	0	high
TCGA-A8-A08H-01	BRCA	9.262	0.144342	low
TCGA-A8-A08L-01	BRCA	10.726	0.39462	medium
TCGA-A8-A08O-01	BRCA	11.035	0	high
TCGA-A8-A08R-01	BRCA	11.073	0.469331	high
TCGA-A8-A08S-01	BRCA	10.748	0.183307	medium
TCGA-A8-A08X-01	BRCA	10.112	0	medium
TCGA-A8-A08Z-01	BRCA	10.701	0	medium
TCGA-A8-A090-01	BRCA	11.662	0.175082	high
TCGA-A8-A091-01	BRCA	10.822	0	high
TCGA-A8-A094-01	BRCA	9.431	0.152756	low
TCGA-A8-A095-01	BRCA	11.533	0.104793	high
TCGA-A8-A099-01	BRCA	11.466	0.195703	high
TCGA-A8-A09A-01	BRCA	10.866	0.361022	high
TCGA-A8-A09C-01	BRCA	11.79	0.22592	high
TCGA-A8-A09E-01	BRCA	11.033	0.131217	high
TCGA-A8-A09G-01	BRCA	10.663	0	medium
TCGA-A8-A09K-01	BRCA	10.965	0.279873	high
TCGA-A8-A09M-01	BRCA	9.941	0.59191	low
TCGA-A8-A09N-01	BRCA	10.493	0.32585	medium
TCGA-A8-A09X-01	BRCA	9.492	0	low
TCGA-A8-A09Z-01	BRCA	10.296	0	medium
TCGA-A8-A0A1-01	BRCA	11.261	0.0243986	high
TCGA-A8-A0A2-01	BRCA	11.094	0	high
TCGA-A8-A0A4-01	BRCA	10.958	0.143655	high
TCGA-A8-A0A6-01	BRCA	10.998	0.564305	high
TCGA-A8-A0A7-01	BRCA	9.52	0.157751	low
TCGA-A8-A0A9-01	BRCA	11.377	0	high
TCGA-AC-A23C-01	BRCA	10.395	0.296484	medium
TCGA-AC-A23E-01	BRCA	10.874	0	high
TCGA-AC-A23H-01	BRCA	9.901	0	low
TCGA-AC-A2B8-01	BRCA	10.914	0.0792015	high
TCGA-AC-A2BK-01	BRCA	10.935	0.271442	high
TCGA-AC-A2BM-01	BRCA	10.874	0	high
TCGA-AC-A2FB-01	BRCA	10.334	0	medium
TCGA-AC-A2FF-01	BRCA	10.404	0.483927	medium
TCGA-AC-A2FG-01	BRCA	11.508	0.21217	high
TCGA-AC-A2FO-01	BRCA	10.425	0.350834	medium
TCGA-AC-A3HN-01	BRCA	10.867	0	high
TCGA-AC-A3OD-01	BRCA	10.73	0	medium
TCGA-AC-A3QP-01	BRCA	9.83	0	low
TCGA-AC-A3QQ-01	BRCA	10.382	0	medium
TCGA-AC-A3W5-01	BRCA	9.9	0.474849	low
TCGA-AC-A3YI-01	BRCA	10.007	0	medium
TCGA-AC-A3YJ-01	BRCA	9.894	0	low
TCGA-AC-A4ZE-01	BRCA	11.398	0.0285428	high
TCGA-AC-A5EH-01	BRCA	9.817	0.493087	low
TCGA-AC-A5XS-01	BRCA	10.073	0.013025	medium
TCGA-AC-A5XU-01	BRCA	10.275	0	medium
TCGA-AC-A62V-01	BRCA	8.708	0.10628	low
TCGA-AC-A62X-01	BRCA	10.004	0	medium
TCGA-AC-A6IV-01	BRCA	10.496	0	medium
TCGA-AC-A6IW-01	BRCA	10.012	0.301401	medium
TCGA-AC-A6IX-01	BRCA	11.586	0.0174573	high
TCGA-AC-A7VB-01	BRCA	10.478	0	medium
TCGA-AC-A8OP-01	BRCA	10.712	0.202372	medium
TCGA-AC-A8OQ-01	BRCA	9.916	0	low
TCGA-AC-A8OR-01	BRCA	10.647	0	medium
TCGA-AC-A8OS-01	BRCA	10.034	0	medium
TCGA-AN-A03X-01	BRCA	10.629	0.405231	medium
TCGA-AN-A03Y-01	BRCA	11.25	0	high
TCGA-AN-A041-01	BRCA	10.942	0	high
TCGA-AN-A049-01	BRCA	10.254	0.228809	medium
TCGA-AN-A04A-01	BRCA	10.468	0.0481267	medium
TCGA-AN-A04C-01	BRCA	9.392	0.0694544	low
TCGA-AN-A04D-01	BRCA	10.124	0.687523	medium
TCGA-AN-A0AL-01	BRCA	9.438	0.363823	low
TCGA-AN-A0AM-01	BRCA	11.06	0.127137	high
TCGA-AN-A0AR-01	BRCA	9.372	0.549685	low
TCGA-AN-A0AS-01	BRCA	10.909	0	high
TCGA-AN-A0AT-01	BRCA	9.813	0.525047	low
TCGA-AN-A0FF-01	BRCA	11.252	0	high
TCGA-AN-A0FJ-01	BRCA	9.393	0.377448	low
TCGA-AN-A0FK-01	BRCA	11.357	0	high
TCGA-AN-A0FL-01	BRCA	11.109	0.421942	high
TCGA-AN-A0FN-01	BRCA	10.22	0.252409	medium
TCGA-AN-A0FS-01	BRCA	11.349	0.0632833	high
TCGA-AN-A0FV-01	BRCA	9.897	0.312305	low
TCGA-AN-A0FW-01	BRCA	12.054	0.309783	high
TCGA-AN-A0FX-01	BRCA	10.143	0.510512	medium
TCGA-AN-A0FY-01	BRCA	10.792	0.169624	medium
TCGA-AN-A0FZ-01	BRCA	10.583	0	medium
TCGA-AN-A0G0-01	BRCA	10.291	0.165532	medium
TCGA-AN-A0XO-01	BRCA	10.904	0	high
TCGA-AN-A0XR-01	BRCA	10.774	0	medium
TCGA-AN-A0XS-01	BRCA	10.502	0	medium
TCGA-AN-A0XT-01	BRCA	10.737	0	medium
TCGA-AN-A0XU-01	BRCA	10.313	0.403485	medium
TCGA-AN-A0XV-01	BRCA	10.485	0.21736	medium
TCGA-AO-A03L-01	BRCA	10.685	0.0713113	medium
TCGA-AO-A03P-01	BRCA	10.803	0.228609	high
TCGA-AO-A03R-01	BRCA	10.317	0.148227	medium
TCGA-AO-A03V-01	BRCA	10.878	0.183786	high
TCGA-AO-A0J2-01	BRCA	9.526	0.530759	low
TCGA-AO-A0J3-01	BRCA	10.356	0.0323881	medium
TCGA-AO-A0J4-01	BRCA	10.562	0.518106	medium
TCGA-AO-A0J5-01	BRCA	11.018	0.122869	high
TCGA-AO-A0J6-01	BRCA	9.794	0.687077	low
TCGA-AO-A0J7-01	BRCA	10.978	0.153246	high
TCGA-AO-A0J9-01	BRCA	10.305	0	medium
TCGA-AO-A0JA-01	BRCA	10.811	0.0655376	high
TCGA-AO-A0JB-01	BRCA	10.235	0.327645	medium
TCGA-AO-A0JC-01	BRCA	8.67	0	low
TCGA-AO-A0JE-01	BRCA	10.384	0.0816337	medium
TCGA-AO-A0JF-01	BRCA	10.74	0.219496	medium
TCGA-AO-A0JG-01	BRCA	11.072	0	high
TCGA-AO-A0JI-01	BRCA	10.222	0.0303728	medium
TCGA-AO-A0JJ-01	BRCA	10.875	0	high
TCGA-AO-A124-01	BRCA	9.901	0.527153	low
TCGA-AO-A128-01	BRCA	9.542	0	low
TCGA-AO-A12A-01	BRCA	10.969	0	high
TCGA-AO-A12D-01	BRCA	9.906	0	low
TCGA-AO-A12F-01	BRCA	9.45	0	low
TCGA-AO-A12H-01	BRCA	10.607	0	medium
TCGA-AO-A1KO-01	BRCA	9.633	0	low
TCGA-AO-A1KP-01	BRCA	10.19	0.420571	medium
TCGA-AO-A1KR-01	BRCA	9.734	0.53555	low
TCGA-AQ-A04H-01	BRCA	10.936	0.147766	high
TCGA-AQ-A04J-01	BRCA	9.883	0.130393	low
TCGA-AQ-A0Y5-01	BRCA	10.166	0.0410872	medium
TCGA-AQ-A1H2-01	BRCA	10.417	0	medium
TCGA-AQ-A1H3-01	BRCA	11.201	0.133302	high
TCGA-AQ-A54O-01	BRCA	10.266	0	medium
TCGA-AQ-A7U7-01	BRCA	10.711	0	medium
TCGA-AR-A0TP-01	BRCA	10.774	0.566937	medium
TCGA-AR-A0TR-01	BRCA	11.886	0	high
TCGA-AR-A0TS-01	BRCA	10.784	0.194222	medium
TCGA-AR-A0TT-01	BRCA	10.6	0.220429	medium
TCGA-AR-A0TU-01	BRCA	9.027	0.459263	low
TCGA-AR-A0TV-01	BRCA	10.979	0.0966204	high
TCGA-AR-A0TX-01	BRCA	10.19	0	medium
TCGA-AR-A0TZ-01	BRCA	10.599	0.0164281	medium
TCGA-AR-A0U0-01	BRCA	9.359	0.135254	low
TCGA-AR-A0U3-01	BRCA	10.358	0.0944887	medium
TCGA-AR-A1AH-01	BRCA	10.138	0.291136	medium
TCGA-AR-A1AI-01	BRCA	10.024	0	medium
TCGA-AR-A1AJ-01	BRCA	9.702	0	low
TCGA-AR-A1AK-01	BRCA	10.96	0.0747521	high
TCGA-AR-A1AL-01	BRCA	11.407	0.0523339	high
TCGA-AR-A1AN-01	BRCA	10.749	0	medium
TCGA-AR-A1AP-01	BRCA	10.822	0.452893	high
TCGA-AR-A1AQ-01	BRCA	9.549	0.314421	low
TCGA-AR-A1AR-01	BRCA	10.039	0	medium
TCGA-AR-A1AS-01	BRCA	11.027	0	high
TCGA-AR-A1AT-01	BRCA	10.473	0.464326	medium
TCGA-AR-A1AU-01	BRCA	10.335	0	medium
TCGA-AR-A1AV-01	BRCA	11.221	0	high
TCGA-AR-A1AW-01	BRCA	10.613	0.0856876	medium
TCGA-AR-A1AX-01	BRCA	10.438	0	medium
TCGA-AR-A1AY-01	BRCA	11.027	0.287002	high
TCGA-AR-A24H-01	BRCA	10.31	0.520862	medium
TCGA-AR-A24K-01	BRCA	11.206	0.221314	high
TCGA-AR-A24M-01	BRCA	11.496	0	high
TCGA-AR-A24N-01	BRCA	11.825	0	high
TCGA-AR-A24O-01	BRCA	10.24	0.0186618	medium
TCGA-AR-A24P-01	BRCA	11.079	0	high
TCGA-AR-A24Q-01	BRCA	9.913	0.468202	low
TCGA-AR-A24R-01	BRCA	10.871	0	high
TCGA-AR-A24T-01	BRCA	10.891	0	high
TCGA-AR-A24U-01	BRCA	10.036	0	medium
TCGA-AR-A24W-01	BRCA	10.699	0	medium
TCGA-AR-A24X-01	BRCA	11.326	0	high
TCGA-AR-A24Z-01	BRCA	11.088	0.2236	high
TCGA-AR-A250-01	BRCA	10.853	0.0502062	high
TCGA-AR-A251-01	BRCA	10.259	0.658385	medium
TCGA-AR-A252-01	BRCA	9.748	0	low
TCGA-AR-A254-01	BRCA	10.753	0	medium
TCGA-AR-A255-01	BRCA	10.545	0.173136	medium
TCGA-AR-A256-01	BRCA	10.334	0.558819	medium
TCGA-AR-A2LE-01	BRCA	11.318	0	high
TCGA-AR-A2LH-01	BRCA	10.091	0	medium
TCGA-AR-A2LK-01	BRCA	11.497	0	high
TCGA-AR-A2LL-01	BRCA	11.535	0	high
TCGA-AR-A2LM-01	BRCA	11.757	0	high
TCGA-AR-A2LN-01	BRCA	10.889	0	high
TCGA-AR-A2LO-01	BRCA	10.125	0.2295	medium
TCGA-AR-A2LQ-01	BRCA	10.243	0	medium
TCGA-AR-A2LR-01	BRCA	9.339	0.20561	low
TCGA-AR-A5QM-01	BRCA	10.842	0	high
TCGA-AR-A5QN-01	BRCA	11.034	0	high
TCGA-AR-A5QP-01	BRCA	10.083	0	medium
TCGA-B6-A0I1-01	BRCA	11.236	0	high
TCGA-B6-A0I2-01	BRCA	9.397	0.162412	low
TCGA-B6-A0I5-01	BRCA	10.56	0.228794	medium
TCGA-B6-A0I6-01	BRCA	9.526	0.613666	low
TCGA-B6-A0I8-01	BRCA	11.778	0.471291	high
TCGA-B6-A0I9-01	BRCA	11.037	0.143524	high
TCGA-B6-A0IA-01	BRCA	10.9	0.388973	high
TCGA-B6-A0IB-01	BRCA	11.225	0.127623	high
TCGA-B6-A0IC-01	BRCA	11.008	0.107286	high
TCGA-B6-A0IE-01	BRCA	10.774	0.0891353	medium
TCGA-B6-A0IH-01	BRCA	10.47	0	medium
TCGA-B6-A0IJ-01	BRCA	10.05	0.607759	medium
TCGA-B6-A0IK-01	BRCA	10.035	0	medium
TCGA-B6-A0IM-01	BRCA	10.44	0.177552	medium
TCGA-B6-A0IN-01	BRCA	9.978	0.045347	low
TCGA-B6-A0RE-01	BRCA	9.924	0.353177	low
TCGA-B6-A0RG-01	BRCA	10.903	0.593738	high
TCGA-B6-A0RH-01	BRCA	10.275	0.117421	medium
TCGA-B6-A0RL-01	BRCA	10.596	0	medium
TCGA-B6-A0RM-01	BRCA	10.672	0	medium
TCGA-B6-A0RN-01	BRCA	11.14	0	high
TCGA-B6-A0RQ-01	BRCA	10.232	0	medium
TCGA-B6-A0RS-01	BRCA	9.995	0.533799	low
TCGA-B6-A0RT-01	BRCA	10.166	0.254943	medium
TCGA-B6-A0RU-01	BRCA	9.413	0.26784	low
TCGA-B6-A0RV-01	BRCA	10.51	0	medium
TCGA-B6-A0WS-01	BRCA	10.579	0	medium
TCGA-B6-A0WV-01	BRCA	10.431	0.248585	medium
TCGA-B6-A0WW-01	BRCA	10.586	0.0297274	medium
TCGA-B6-A0WX-01	BRCA	10.179	0.0832291	medium
TCGA-B6-A0WY-01	BRCA	10.021	0.141636	medium
TCGA-B6-A0X1-01	BRCA	9.743	0.405925	low
TCGA-B6-A0X4-01	BRCA	10.349	0	medium
TCGA-B6-A0X5-01	BRCA	9.951	0	low
TCGA-B6-A1KC-01	BRCA	10.621	0.35394	medium
TCGA-B6-A1KF-01	BRCA	10.232	0.350057	medium
TCGA-B6-A1KI-01	BRCA	10.724	0	medium
TCGA-B6-A1KN-01	BRCA	10.679	0.0405383	medium
TCGA-B6-A401-01	BRCA	10.527	0.130745	medium
TCGA-B6-A409-01	BRCA	10.4	0	medium
TCGA-BH-A0AU-01	BRCA	11.229	0	high
TCGA-BH-A0AV-01	BRCA	10.621	0.367551	medium
TCGA-BH-A0AW-01	BRCA	9.731	0.119956	low
TCGA-BH-A0AZ-01	BRCA	9.851	0.160311	low
TCGA-BH-A0B0-01	BRCA	10.917	0	high
TCGA-BH-A0B1-01	BRCA	10.714	0.34574	medium
TCGA-BH-A0B3-01	BRCA	11.231	0.242533	high
TCGA-BH-A0B4-01	BRCA	9.77	0.548525	low
TCGA-BH-A0B5-01	BRCA	11.241	0	high
TCGA-BH-A0B6-01	BRCA	9.687	0	low
TCGA-BH-A0B7-01	BRCA	10.394	0	medium
TCGA-BH-A0B8-01	BRCA	10.658	0.132937	medium
TCGA-BH-A0B9-01	BRCA	9.54	0.0908569	low
TCGA-BH-A0BA-01	BRCA	11.374	0.129119	high
TCGA-BH-A0BC-01	BRCA	10.835	0.195645	high
TCGA-BH-A0BD-01	BRCA	11.278	0.0429058	high
TCGA-BH-A0BF-01	BRCA	10.498	0.471842	medium
TCGA-BH-A0BG-01	BRCA	10.111	0.446754	medium
TCGA-BH-A0BJ-01	BRCA	11.076	0.0811523	high
TCGA-BH-A0BL-01	BRCA	10.461	0.362904	medium
TCGA-BH-A0BM-01	BRCA	10.595	0.103906	medium
TCGA-BH-A0BO-01	BRCA	10.58	0	medium
TCGA-BH-A0BP-01	BRCA	10.893	0.165193	high
TCGA-BH-A0BQ-01	BRCA	10.894	0	high
TCGA-BH-A0BR-01	BRCA	10.313	0.221123	medium
TCGA-BH-A0BT-01	BRCA	11.025	0.0674306	high
TCGA-BH-A0BW-01	BRCA	10.261	0.237345	medium
TCGA-BH-A0BZ-01	BRCA	10.745	0.583132	medium
TCGA-BH-A0C0-01	BRCA	10.621	0.323954	medium
TCGA-BH-A0C1-01	BRCA	11.467	0	high
TCGA-BH-A0C3-01	BRCA	11.922	0.129154	high
TCGA-BH-A0C7-01	BRCA	10.999	0	high
TCGA-BH-A0DD-01	BRCA	10.76	0	medium
TCGA-BH-A0DE-01	BRCA	9.967	0	low
TCGA-BH-A0DG-01	BRCA	10.777	0.210651	medium
TCGA-BH-A0DI-01	BRCA	9.808	0.28212	low
TCGA-BH-A0DK-01	BRCA	10.61	0.464287	medium
TCGA-BH-A0DO-01	BRCA	11.448	0.194452	high
TCGA-BH-A0DP-01	BRCA	11.512	0.102288	high
TCGA-BH-A0DQ-01	BRCA	10.56	0	medium
TCGA-BH-A0DS-01	BRCA	10.953	0.195148	high
TCGA-BH-A0DT-01	BRCA	10.969	0	high
TCGA-BH-A0DV-01	BRCA	10.781	0	medium
TCGA-BH-A0DX-01	BRCA	10.256	0	medium
TCGA-BH-A0DZ-01	BRCA	10.212	0	medium
TCGA-BH-A0E0-01	BRCA	10.42	0.159466	medium
TCGA-BH-A0E9-01	BRCA	11.241	0.172957	high
TCGA-BH-A0EA-01	BRCA	11.273	0	high
TCGA-BH-A0EB-01	BRCA	11.034	0.175911	high
TCGA-BH-A0EE-01	BRCA	9.9	0.0738726	low
TCGA-BH-A0GY-01	BRCA	10.199	0.339187	medium
TCGA-BH-A0H0-01	BRCA	11.724	0.19144	high
TCGA-BH-A0H3-01	BRCA	11.3	0	high
TCGA-BH-A0H5-01	BRCA	10.312	0	medium
TCGA-BH-A0H9-01	BRCA	10.79	0.0424535	medium
TCGA-BH-A0HA-01	BRCA	10.134	0	medium
TCGA-BH-A0HF-01	BRCA	9.782	0	low
TCGA-BH-A0HI-01	BRCA	10.974	0.0338007	high
TCGA-BH-A0HK-01	BRCA	11.411	0.0828244	high
TCGA-BH-A0HL-01	BRCA	10.211	0.227821	medium
TCGA-BH-A0HN-01	BRCA	10.73	0	medium
TCGA-BH-A0HP-01	BRCA	11.095	0	high
TCGA-BH-A0HQ-01	BRCA	11.387	0	high
TCGA-BH-A0HU-01	BRCA	11.119	0.498935	high
TCGA-BH-A0HW-01	BRCA	9.926	0	low
TCGA-BH-A0HY-01	BRCA	11.136	0	high
TCGA-BH-A0RX-01	BRCA	9.279	0	low
TCGA-BH-A0W3-01	BRCA	10.972	0	high
TCGA-BH-A0W4-01	BRCA	10.577	0	medium
TCGA-BH-A0W5-01	BRCA	10.286	0	medium
TCGA-BH-A0W7-01	BRCA	10.326	0	medium
TCGA-BH-A0WA-01	BRCA	9.358	0.547418	low
TCGA-BH-A18F-01	BRCA	11.076	0	high
TCGA-BH-A18G-01	BRCA	9.622	0	low
TCGA-BH-A18H-01	BRCA	10.663	0	medium
TCGA-BH-A18I-01	BRCA	10.506	0	medium
TCGA-BH-A18K-01	BRCA	10.7	0	medium
TCGA-BH-A18L-01	BRCA	11.498	0	high
TCGA-BH-A18M-01	BRCA	10.244	0	medium
TCGA-BH-A18N-01	BRCA	10.753	0	medium
TCGA-BH-A18P-01	BRCA	11.579	0	high
TCGA-BH-A18Q-01	BRCA	10.209	0.434988	medium
TCGA-BH-A18R-01	BRCA	10.186	0.301037	medium
TCGA-BH-A18T-01	BRCA	10.134	0.387856	medium
TCGA-BH-A18V-01	BRCA	10.411	0.554857	medium
TCGA-BH-A1EN-01	BRCA	10.534	0.0232776	medium
TCGA-BH-A1EO-01	BRCA	10.523	0	medium
TCGA-BH-A1ET-01	BRCA	10.603	0.221408	medium
TCGA-BH-A1EU-01	BRCA	10.822	0	high
TCGA-BH-A1EV-01	BRCA	10.422	0.0676852	medium
TCGA-BH-A1EW-01	BRCA	11.35	0	high
TCGA-BH-A1EX-01	BRCA	10.576	0	medium
TCGA-BH-A1F0-01	BRCA	9.822	0	low
TCGA-BH-A1F6-01	BRCA	9.436	0	low
TCGA-BH-A1FC-01	BRCA	10.906	0.21169	high
TCGA-BH-A1FD-01	BRCA	10.145	0	medium
TCGA-BH-A1FE-01	BRCA	10.05	0.460664	medium
TCGA-BH-A1FH-01	BRCA	10.3	0.366188	medium
TCGA-BH-A1FJ-01	BRCA	11.588	0	high
TCGA-BH-A1FL-01	BRCA	11.454	0	high
TCGA-BH-A1FN-01	BRCA	10.365	0	medium
TCGA-BH-A1FR-01	BRCA	10.135	0.449917	medium
TCGA-BH-A1FU-01	BRCA	10.191	0.300533	medium
TCGA-BH-A201-01	BRCA	11	0	high
TCGA-BH-A202-01	BRCA	10.922	0.238534	high
TCGA-BH-A203-01	BRCA	10.55	0	medium
TCGA-BH-A204-01	BRCA	10.042	0.192553	medium
TCGA-BH-A209-01	BRCA	10.59	0	medium
TCGA-BH-A28Q-01	BRCA	11.391	0	high
TCGA-BH-A2L8-01	BRCA	10.224	0	medium
TCGA-BH-A42U-01	BRCA	9.558	0	low
TCGA-BH-A42V-01	BRCA	9.961	0	low
TCGA-BH-A5IZ-01	BRCA	9.924	0.419192	low
TCGA-BH-A5J0-01	BRCA	9.777	0	low
TCGA-BH-A6R8-01	BRCA	10.24	0.16611	medium
TCGA-BH-A8FZ-01	BRCA	9.445	0.45368	low
TCGA-BH-A8G0-01	BRCA	10.673	0	medium
TCGA-BH-AB28-01	BRCA	11.12	0	high
TCGA-C8-A12K-01	BRCA	8.954	0.414913	low
TCGA-C8-A12L-01	BRCA	10.373	0.36205	medium
TCGA-C8-A12M-01	BRCA	12.059	0	high
TCGA-C8-A12O-01	BRCA	10.472	0	medium
TCGA-C8-A12P-01	BRCA	10.68	0.132809	medium
TCGA-C8-A12Q-01	BRCA	11.617	0	high
TCGA-C8-A12T-01	BRCA	10.194	0	medium
TCGA-C8-A12U-01	BRCA	8.791	0.0230007	low
TCGA-C8-A12V-01	BRCA	9.928	0	low
TCGA-C8-A12X-01	BRCA	9.351	0.315923	low
TCGA-C8-A12Z-01	BRCA	11.402	0.0433251	high
TCGA-C8-A131-01	BRCA	9.433	0	low
TCGA-C8-A132-01	BRCA	10.301	0.0675682	medium
TCGA-C8-A133-01	BRCA	9.842	0	low
TCGA-C8-A134-01	BRCA	9.517	0.555042	low
TCGA-C8-A135-01	BRCA	9.458	0	low
TCGA-C8-A137-01	BRCA	9.53	0	low
TCGA-C8-A138-01	BRCA	10.877	0	high
TCGA-C8-A1HF-01	BRCA	9.562	0.0359559	low
TCGA-C8-A1HI-01	BRCA	10.815	0.110179	high
TCGA-C8-A1HJ-01	BRCA	9.555	0.655993	low
TCGA-C8-A1HK-01	BRCA	10.291	0	medium
TCGA-C8-A1HN-01	BRCA	10.057	0	medium
TCGA-C8-A1HO-01	BRCA	10.037	0.214735	medium
TCGA-C8-A26V-01	BRCA	10.447	0.180693	medium
TCGA-C8-A26W-01	BRCA	10.142	0.0289931	medium
TCGA-C8-A26X-01	BRCA	9.255	0	low
TCGA-C8-A26Y-01	BRCA	9.018	0.0968624	low
TCGA-C8-A26Z-01	BRCA	11.127	0.0595234	high
TCGA-C8-A273-01	BRCA	10.463	0.604107	medium
TCGA-C8-A274-01	BRCA	11.119	0	high
TCGA-C8-A275-01	BRCA	9.79	0	low
TCGA-C8-A278-01	BRCA	9.711	0.0853937	low
TCGA-C8-A27A-01	BRCA	10.322	0.241099	medium
TCGA-C8-A27B-01	BRCA	9.625	0.435943	low
TCGA-C8-A3M7-01	BRCA	10.683	0	medium
TCGA-C8-A3M8-01	BRCA	11.151	0	high
TCGA-C8-A8HP-01	BRCA	9.571	0	low
TCGA-C8-A8HR-01	BRCA	9.869	0.16903	low
TCGA-D8-A13Y-01	BRCA	9.981	0.0621229	low
TCGA-D8-A13Z-01	BRCA	10.092	0.346803	medium
TCGA-D8-A140-01	BRCA	12.386	0	high
TCGA-D8-A141-01	BRCA	10.547	0	medium
TCGA-D8-A142-01	BRCA	10.366	0.127262	medium
TCGA-D8-A143-01	BRCA	9.932	0.168033	low
TCGA-D8-A145-01	BRCA	10.708	0.278581	medium
TCGA-D8-A146-01	BRCA	11.126	0	high
TCGA-D8-A147-01	BRCA	10.257	0.459096	medium
TCGA-D8-A1J8-01	BRCA	10.317	0	medium
TCGA-D8-A1J9-01	BRCA	10.735	0	medium
TCGA-D8-A1JA-01	BRCA	10.381	0	medium
TCGA-D8-A1JB-01	BRCA	9.992	0.409782	low
TCGA-D8-A1JF-01	BRCA	9.034	0.0518516	low
TCGA-D8-A1JG-01	BRCA	9.78	0.0606235	low
TCGA-D8-A1JH-01	BRCA	10.543	0	medium
TCGA-D8-A1JI-01	BRCA	10.528	0.0435701	medium
TCGA-D8-A1JJ-01	BRCA	10.685	0	medium
TCGA-D8-A1JK-01	BRCA	9.403	0.201804	low
TCGA-D8-A1JL-01	BRCA	10.863	0.333674	high
TCGA-D8-A1JM-01	BRCA	9.808	0.294724	low
TCGA-D8-A1JN-01	BRCA	11.025	0	high
TCGA-D8-A1JS-01	BRCA	10.355	0	medium
TCGA-D8-A1JT-01	BRCA	10.861	0.313719	high
TCGA-D8-A1JU-01	BRCA	10.535	0	medium
TCGA-D8-A1X5-01	BRCA	11.385	0	high
TCGA-D8-A1X6-01	BRCA	10.485	0.254658	medium
TCGA-D8-A1X8-01	BRCA	11.011	0	high
TCGA-D8-A1X9-01	BRCA	10.366	0	medium
TCGA-D8-A1XA-01	BRCA	10.963	0	high
TCGA-D8-A1XB-01	BRCA	11.034	0	high
TCGA-D8-A1XC-01	BRCA	11.424	0.196766	high
TCGA-D8-A1XF-01	BRCA	11.095	0	high
TCGA-D8-A1XJ-01	BRCA	10.639	0	medium
TCGA-D8-A1XK-01	BRCA	9.824	0	low
TCGA-D8-A1XM-01	BRCA	10.925	0	high
TCGA-D8-A1XO-01	BRCA	11.129	0	high
TCGA-D8-A1XQ-01	BRCA	11.525	0.188206	high
TCGA-D8-A1XS-01	BRCA	11.417	0	high
TCGA-D8-A1XT-01	BRCA	10.291	0.0331413	medium
TCGA-D8-A1XU-01	BRCA	10.432	0	medium
TCGA-D8-A1XV-01	BRCA	10.94	0	high
TCGA-D8-A1XW-01	BRCA	10.997	0.581311	high
TCGA-D8-A1XY-01	BRCA	11.145	0	high
TCGA-D8-A1Y0-01	BRCA	10.55	0.284525	medium
TCGA-D8-A1Y1-01	BRCA	10.481	0	medium
TCGA-D8-A1Y2-01	BRCA	9.756	0	low
TCGA-D8-A27F-01	BRCA	9.888	0.483897	low
TCGA-D8-A27G-01	BRCA	10.296	0	medium
TCGA-D8-A27I-01	BRCA	10.47	0	medium
TCGA-D8-A27K-01	BRCA	11.247	0	high
TCGA-D8-A27L-01	BRCA	10.477	0	medium
TCGA-D8-A27M-01	BRCA	9.76	0.092468	low
TCGA-D8-A27N-01	BRCA	10.638	0	medium
TCGA-D8-A27P-01	BRCA	11.429	0	high
TCGA-D8-A27T-01	BRCA	11.001	0	high
TCGA-D8-A27V-01	BRCA	11.53	0	high
TCGA-D8-A27W-01	BRCA	10.192	0	medium
TCGA-D8-A3Z6-01	BRCA	11.037	0.170921	high
TCGA-D8-A4Z1-01	BRCA	10.21	0	medium
TCGA-D8-A73U-01	BRCA	10.75	0	medium
TCGA-D8-A73X-01	BRCA	11.427	0	high
TCGA-E2-A10A-01	BRCA	11.003	0	high
TCGA-E2-A14N-01	BRCA	9.368	0.453758	low
TCGA-E2-A14O-01	BRCA	10.656	0	medium
TCGA-E2-A14P-01	BRCA	9.721	0	low
TCGA-E2-A14Q-01	BRCA	11.018	0	high
TCGA-E2-A14R-01	BRCA	10.265	0.431857	medium
TCGA-E2-A14T-01	BRCA	10.438	0	medium
TCGA-E2-A14W-01	BRCA	9.582	0.576263	low
TCGA-E2-A14X-01	BRCA	10.442	0	medium
TCGA-E2-A14Y-01	BRCA	9.501	0.198171	low
TCGA-E2-A14Z-01	BRCA	9.902	0.159532	low
TCGA-E2-A150-01	BRCA	10.121	0.235264	medium
TCGA-E2-A152-01	BRCA	10.155	0.0944958	medium
TCGA-E2-A153-01	BRCA	11.153	0	high
TCGA-E2-A155-01	BRCA	10.462	0.128871	medium
TCGA-E2-A156-01	BRCA	10.737	0	medium
TCGA-E2-A158-01	BRCA	10.415	0.575565	medium
TCGA-E2-A159-01	BRCA	9.336	0.0852612	low
TCGA-E2-A15C-01	BRCA	10.62	0	medium
TCGA-E2-A15D-01	BRCA	11.553	0	high
TCGA-E2-A15E-01	BRCA	10.44	0.0476012	medium
TCGA-E2-A15I-01	BRCA	11.215	0	high
TCGA-E2-A15J-01	BRCA	10.885	0	high
TCGA-E2-A15K-01	BRCA	11.062	0	high
TCGA-E2-A15M-01	BRCA	10.575	0.0857167	medium
TCGA-E2-A15O-01	BRCA	10.739	0.146812	medium
TCGA-E2-A15P-01	BRCA	10.842	0	high
TCGA-E2-A15R-01	BRCA	10.878	0	high
TCGA-E2-A15S-01	BRCA	10.687	0.221653	medium
TCGA-E2-A15T-01	BRCA	11.775	0	high
TCGA-E2-A1AZ-01	BRCA	10.65	0.0394179	medium
TCGA-E2-A1B0-01	BRCA	9.931	0	low
TCGA-E2-A1B1-01	BRCA	10.473	0.111949	medium
TCGA-E2-A1B5-01	BRCA	10.167	0	medium
TCGA-E2-A1B6-01	BRCA	9.016	0.392293	low
TCGA-E2-A1BC-01	BRCA	10.688	0.14024	medium
TCGA-E2-A1IE-01	BRCA	10.454	0	medium
TCGA-E2-A1IF-01	BRCA	10.911	0	high
TCGA-E2-A1IH-01	BRCA	9.881	0.0726098	low
TCGA-E2-A1II-01	BRCA	9.782	0.321341	low
TCGA-E2-A1IJ-01	BRCA	10.248	0	medium
TCGA-E2-A1IL-01	BRCA	11.161	0	high
TCGA-E2-A1IO-01	BRCA	11.032	0	high
TCGA-E2-A1IU-01	BRCA	10.842	0	high
TCGA-E2-A1L6-01	BRCA	10.624	0	medium
TCGA-E2-A1L8-01	BRCA	11.241	0.34457	high
TCGA-E2-A1L9-01	BRCA	10.447	0.159693	medium
TCGA-E2-A1LA-01	BRCA	10.747	0.559222	medium
TCGA-E2-A1LB-01	BRCA	9.403	0.0608784	low
TCGA-E2-A1LG-01	BRCA	9.789	0	low
TCGA-E2-A1LH-01	BRCA	9.379	0.581172	low
TCGA-E2-A1LI-01	BRCA	10.528	0.458332	medium
TCGA-E2-A1LK-01	BRCA	10.15	0	medium
TCGA-E2-A1LS-01	BRCA	9.701	0.0249405	low
TCGA-E2-A2P6-01	BRCA	10.634	0	medium
TCGA-E2-A56Z-01	BRCA	10.118	0.0450749	medium
TCGA-E2-A570-01	BRCA	10.915	0.200058	high
TCGA-E2-A573-01	BRCA	9.8	0.14428	low
TCGA-E2-A574-01	BRCA	9.131	0.114007	low
TCGA-E2-A576-01	BRCA	10.814	0.126881	high
TCGA-E2-A9RU-01	BRCA	10.02	0.13608	medium
TCGA-E9-A1N3-01	BRCA	10.324	0	medium
TCGA-E9-A1N4-01	BRCA	10.308	0	medium
TCGA-E9-A1N8-01	BRCA	9.391	0.250901	low
TCGA-E9-A1N9-01	BRCA	11.041	0.224173	high
TCGA-E9-A1NC-01	BRCA	9.751	0.44055	low
TCGA-E9-A1ND-01	BRCA	9.624	0.231824	low
TCGA-E9-A1NE-01	BRCA	10.164	0.512724	medium
TCGA-E9-A1NF-01	BRCA	9.587	0.308179	low
TCGA-E9-A1NH-01	BRCA	10.983	0	high
TCGA-E9-A1NI-01	BRCA	10.633	0.242919	medium
TCGA-E9-A1QZ-01	BRCA	10.638	0	medium
TCGA-E9-A1R0-01	BRCA	10.822	0	high
TCGA-E9-A1R2-01	BRCA	9.724	0.250032	low
TCGA-E9-A1R3-01	BRCA	10.529	0	medium
TCGA-E9-A1R6-01	BRCA	10.239	0	medium
TCGA-E9-A1R7-01	BRCA	10.57	0	medium
TCGA-E9-A1RA-01	BRCA	10.857	0	high
TCGA-E9-A1RC-01	BRCA	11.552	0.167216	high
TCGA-E9-A1RE-01	BRCA	10.76	0.301527	medium
TCGA-E9-A1RG-01	BRCA	10.18	0.0637531	medium
TCGA-E9-A1RH-01	BRCA	9.496	0.270604	low
TCGA-E9-A1RI-01	BRCA	10.318	0	medium
TCGA-E9-A227-01	BRCA	10.626	0.635267	medium
TCGA-E9-A228-01	BRCA	10.197	0	medium
TCGA-E9-A229-01	BRCA	10.592	0	medium
TCGA-E9-A22A-01	BRCA	9.917	0.707898	low
TCGA-E9-A22B-01	BRCA	9.758	0	low
TCGA-E9-A22G-01	BRCA	9.824	0.263309	low
TCGA-E9-A22H-01	BRCA	10.805	0	high
TCGA-E9-A243-01	BRCA	9.344	0.497044	low
TCGA-E9-A244-01	BRCA	10.119	0.274149	medium
TCGA-E9-A247-01	BRCA	11.009	0.124444	high
TCGA-E9-A248-01	BRCA	9.652	0	low
TCGA-E9-A249-01	BRCA	11.424	0	high
TCGA-E9-A295-01	BRCA	10.69	0	medium
TCGA-E9-A2JS-01	BRCA	9.982	0	low
TCGA-E9-A2JT-01	BRCA	9.754	0	low
TCGA-E9-A3HO-01	BRCA	10.436	0.366356	medium
TCGA-E9-A3QA-01	BRCA	10.183	0.157068	medium
TCGA-E9-A3X8-01	BRCA	10.228	0	medium
TCGA-E9-A54Y-01	BRCA	11.202	0	high
TCGA-E9-A5FK-01	BRCA	10.344	0.261354	medium
TCGA-E9-A5UO-01	BRCA	10.218	0	medium
TCGA-E9-A6HE-01	BRCA	10.31	0	medium
TCGA-EW-A1IW-01	BRCA	10.669	0.168688	medium
TCGA-EW-A1IX-01	BRCA	10.587	0.246269	medium
TCGA-EW-A1IY-01	BRCA	10.193	0	medium
TCGA-EW-A1J1-01	BRCA	10.342	0.034202	medium
TCGA-EW-A1J2-01	BRCA	11.164	0.306666	high
TCGA-EW-A1J5-01	BRCA	11.531	0.0138789	high
TCGA-EW-A1J6-01	BRCA	9.711	0.101817	low
TCGA-EW-A1OV-01	BRCA	9.709	0.0874937	low
TCGA-EW-A1OX-01	BRCA	11.189	0.281785	high
TCGA-EW-A1OY-01	BRCA	10.514	0.115908	medium
TCGA-EW-A1P0-01	BRCA	11.791	0.127215	high
TCGA-EW-A1P1-01	BRCA	10.153	0.142632	medium
TCGA-EW-A1P3-01	BRCA	10.411	0	medium
TCGA-EW-A1P4-01	BRCA	9.027	0.309831	low
TCGA-EW-A1P5-01	BRCA	10.11	0	medium
TCGA-EW-A1P7-01	BRCA	9.872	0.401506	low
TCGA-EW-A1P8-01	BRCA	10.538	0.22965	medium
TCGA-EW-A1PA-01	BRCA	10.582	0.294852	medium
TCGA-EW-A1PB-01	BRCA	9.098	0.380172	low
TCGA-EW-A1PD-01	BRCA	10.145	0.54657	medium
TCGA-EW-A1PE-01	BRCA	10.888	0	high
TCGA-EW-A1PG-01	BRCA	9.972	0	low
TCGA-EW-A1PH-01	BRCA	10.095	0.141693	medium
TCGA-EW-A2FR-01	BRCA	9.922	0.125116	low
TCGA-EW-A2FS-01	BRCA	9.643	0.139506	low
TCGA-EW-A2FV-01	BRCA	10.766	0	medium
TCGA-EW-A2FW-01	BRCA	10.866	0	high
TCGA-EW-A423-01	BRCA	10.31	0.209081	medium
TCGA-EW-A6SA-01	BRCA	10.38	0.150594	medium
TCGA-EW-A6SB-01	BRCA	9.595	0.0869292	low
TCGA-EW-A6SC-01	BRCA	10.132	0	medium
TCGA-EW-A6SD-01	BRCA	10.038	0	medium
TCGA-GI-A2C8-01	BRCA	10.574	0.418436	medium
TCGA-GM-A2D9-01	BRCA	10.605	0	medium
TCGA-GM-A2DA-01	BRCA	9.763	0	low
TCGA-GM-A2DB-01	BRCA	8.737	0.0444008	low
TCGA-GM-A2DC-01	BRCA	10.15	0	medium
TCGA-GM-A2DF-01	BRCA	9.003	0.0394201	low
TCGA-GM-A2DH-01	BRCA	10.353	0.265185	medium
TCGA-GM-A2DI-01	BRCA	10.258	0	medium
TCGA-GM-A2DK-01	BRCA	10.148	0	medium
TCGA-GM-A2DM-01	BRCA	10.377	0	medium
TCGA-GM-A2DN-01	BRCA	10.934	0	high
TCGA-GM-A3NW-01	BRCA	10.387	0	medium
TCGA-GM-A3XL-01	BRCA	9.699	0.574908	low
TCGA-GM-A4E0-01	BRCA	9.506	0	low
TCGA-GM-A5PV-01	BRCA	10.647	0.0531361	medium
TCGA-GM-A5PX-01	BRCA	10.995	0	high
TCGA-HN-A2NL-01	BRCA	9.208	0.255175	low
TCGA-HN-A2OB-01	BRCA	10.586	0	medium
TCGA-LD-A66U-01	BRCA	10.862	0	high
TCGA-LD-A74U-01	BRCA	10.721	0	medium
TCGA-LD-A7W5-01	BRCA	10.001	0	medium
TCGA-LD-A7W6-01	BRCA	11.111	0	high
TCGA-LL-A440-01	BRCA	10.072	0	medium
TCGA-LL-A5YL-01	BRCA	10.55	0	medium
TCGA-LL-A5YM-01	BRCA	9.704	0.227455	low
TCGA-LL-A5YN-01	BRCA	10.081	0	medium
TCGA-LL-A5YO-01	BRCA	8.931	0.505152	low
TCGA-LL-A5YP-01	BRCA	10.084	0.463424	medium
TCGA-LL-A6FP-01	BRCA	11.552	0	high
TCGA-LL-A6FQ-01	BRCA	10.223	0	medium
TCGA-LL-A6FR-01	BRCA	9.866	0.27274	low
TCGA-LL-A73Y-01	BRCA	10.151	0	medium
TCGA-LL-A73Z-01	BRCA	9.439	0.117094	low
TCGA-LL-A740-01	BRCA	10.119	0.0945018	medium
TCGA-LL-A8F5-01	BRCA	9.571	0.34759	low
TCGA-OK-A5Q2-01	BRCA	10.371	0	medium
TCGA-OL-A5D6-01	BRCA	9.121	0.0684068	low
TCGA-OL-A5D7-01	BRCA	9.861	0.452369	low
TCGA-OL-A5D8-01	BRCA	12.764	0	high
TCGA-OL-A5DA-01	BRCA	11.145	0	high
TCGA-OL-A5RU-01	BRCA	10.516	0.114371	medium
TCGA-OL-A5RV-01	BRCA	10.701	0.136984	medium
TCGA-OL-A5RW-01	BRCA	9.643	0.360607	low
TCGA-OL-A5RX-01	BRCA	10.728	0	medium
TCGA-OL-A5RZ-01	BRCA	9.029	0.123529	low
TCGA-OL-A5S0-01	BRCA	9.042	0	low
TCGA-OL-A66H-01	BRCA	10.049	0	medium
TCGA-OL-A66I-01	BRCA	10.175	0.257951	medium
TCGA-OL-A66J-01	BRCA	10.122	0	medium
TCGA-OL-A66K-01	BRCA	11.151	0	high
TCGA-OL-A66L-01	BRCA	10.065	0.0480789	medium
TCGA-OL-A66N-01	BRCA	10.314	0	medium
TCGA-OL-A66O-01	BRCA	9.651	0	low
TCGA-OL-A6VO-01	BRCA	9.627	0	low
TCGA-OL-A6VQ-01	BRCA	10.921	0	high
TCGA-OL-A97C-01	BRCA	9.888	0.091305	low
TCGA-PE-A5DC-01	BRCA	9.54	0.410261	low
TCGA-PE-A5DD-01	BRCA	10.444	0	medium
TCGA-PE-A5DE-01	BRCA	10.85	0	high
TCGA-PL-A8LV-01	BRCA	10.049	0.392027	medium
TCGA-PL-A8LX-01	BRCA	10.839	0	high
TCGA-PL-A8LY-01	BRCA	9.673	0	low
TCGA-PL-A8LZ-01	BRCA	10.017	0.0790798	medium
TCGA-S3-A6ZG-01	BRCA	11.423	0	high
TCGA-S3-A6ZH-01	BRCA	10.821	0	high
TCGA-S3-AA0Z-01	BRCA	10.43	0	medium
TCGA-S3-AA10-01	BRCA	9.744	0.0337609	low
TCGA-S3-AA12-01	BRCA	10.24	0	medium
TCGA-S3-AA14-01	BRCA	10.711	0.0288449	medium
TCGA-S3-AA15-01	BRCA	9.056	0.0863237	low
TCGA-UL-AAZ6-01	BRCA	9.918	0.0732194	low
TCGA-UU-A93S-01	BRCA	9.965	0.249585	low
TCGA-W8-A86G-01	BRCA	10.439	0	medium
TCGA-WT-AB41-01	BRCA	9.998	0	medium
TCGA-WT-AB44-01	BRCA	10.759	0	medium
TCGA-XX-A899-01	BRCA	10.304	0	medium
TCGA-XX-A89A-01	BRCA	10.373	0	medium
TCGA-Z7-A8R5-01	BRCA	9.794	0	low
TCGA-Z7-A8R6-01	BRCA	10.747	0	medium

## Sheet: Fig 5B
sample_ID	tumor	Brcaness_score	Otud7B	UBE2S	BRCA1	APEX1	BST2	CCL4	CD1D	DAD1	ECHS1	ENG	GFI1	GGH	HDAC1	HLA-A	HLA-B	HMGN2	IDUA	LDHA	LGMN	MGST2	MGST3	NMI	PPP1CC	PSTPIP1	RAN	RGS1	SAT1	SERPINF2	SH3BGRL	SKP1	SRGN	TNF	WAS
TCGA-3C-AAAU-01	BRCA	-0.221	11.977	9.275	9.699	11.058	8.052	4.346	3.89	10.442	10.984	11.334	1.271	9.428	11.17	11.832	13.345	12.99	8.89	13.694	9.87	8.638	9.822	7.074	11.118	4.107	11.299	6.048	10.495	4.245	12.734	12.429	8	5.283	7.582
TCGA-3C-AALI-01	BRCA	0.1567	9.646	10.805	8.607	11.093	11.837	6.856	4.954	11.271	11.532	11.383	5.794	9.939	10.704	14.88	14.89	12.592	8.153	13.989	10.897	9.356	11.092	8.654	11.255	7.479	11.631	8.427	12.44	6.004	10.059	11.482	9.882	4.209	8.203
TCGA-3C-AALJ-01	BRCA	0.3226	9.777	10.079	7.646	12.282	10.099	6.666	5.251	11.004	11.934	11.764	6.125	8.428	11.219	14.432	14.739	12.972	8.663	12.975	11.264	9.886	11.023	7.951	11.618	7.038	12.146	10.309	11.609	6.836	12.249	12.253	9.95	2.18	8.289
TCGA-3C-AALK-01	BRCA	0.2186	10.456	8.869	7.211	11.899	9.329	7.582	4.897	11.705	11.575	11.781	4.508	8.942	11.03	13.795	14.223	13.072	9.299	13.11	10.899	9.589	10.795	8.403	11.039	6.406	12.019	10.895	11.619	6.782	13.514	12.437	9.505	4.312	7.738
TCGA-4H-AAAK-01	BRCA	0.0838	10.376	8.287	8.554	11.89	13.674	6.259	4.65	11.216	11.319	10.879	4.745	8.502	11.141	13.817	14.341	12.877	8.802	13.509	11.176	8.067	10.291	8.555	11.329	6.259	11.66	11.563	12.117	6.21	13.189	12.508	9.207	2.767	7.389
TCGA-5L-AAT0-01	BRCA	0.3892	10.809	7.863	7.627	11.985	11.734	6.4	5.945	11.662	11.399	11.81	5.38	8.193	11.28	14.39	14.818	12.753	8.612	12.956	11.319	9.347	11.28	8.798	11.297	7.051	11.827	9.571	11.698	6.91	14.002	12.892	10.042	6.076	8.326
TCGA-5L-AAT1-01	BRCA	0.6368	10.385	7.844	6.981	11.832	12.879	8.312	5.914	11.477	11.782	11.809	5.99	7.071	11.435	15.664	16.025	12.931	8.429	13.168	11.738	9.045	11.007	9.699	11.192	7.972	11.733	10.811	12.732	7.164	12.618	12.076	10.444	5.377	8.938
TCGA-5T-A9QA-01	BRCA	-0.0523	10.681	8.982	8.917	11.414	12.086	5.332	2.65	11.302	11.781	9.662	1.065	9.574	11.529	13.618	14.25	12.013	7.954	14.221	11.338	9.439	10.6	7.332	11.446	4.313	12.101	8.085	12.878	3.457	10.83	12.502	9.64	2.65	6.573
TCGA-A1-A0SB-01	BRCA	-0.2473	10.084	7.657	8.543	12.441	7.994	3.937	2.85	10.699	10.63	9.586	2.55	9.157	10.766	12.041	12.442	12.46	8.729	12.364	9.827	8.121	9.969	7.667	11.472	2.309	11.867	8.321	11.724	6.942	11.253	12.03	7.744	2.172	5.309
TCGA-A1-A0SD-01	BRCA	-0.1051	10.858	7.779	8.094	11.369	10.743	5.172	4.928	11.248	11.124	11.723	4.358	7.205	10.643	13.884	14.618	12.08	7.673	13.258	10.848	9.181	11.306	9.066	11.476	5.427	11.734	9.815	12.161	6.643	11.196	12.716	9.789	4.358	6.685
TCGA-A1-A0SE-01	BRCA	-0.1236	11.435	8.306	8.888	11.832	11.439	3.981	4.856	11.513	11.186	11.235	3.856	10.379	11.064	12.693	12.944	12.539	8.161	13.386	10.484	9.127	10.995	8.262	11.162	4.644	11.344	8.27	11.354	6.571	12.815	12.694	9.039	4.303	6.473
TCGA-A1-A0SF-01	BRCA	0.2025	11.053	7.725	8.081	12.151	11.202	6.571	5.332	11.13	11.711	11.206	6.186	8.607	11.815	13.865	14.704	12.47	8.072	13.242	10.695	9.15	10.15	8.875	11.187	6.558	11.439	9.991	11.856	7.681	14.415	12.373	10.305	4.025	7.896
TCGA-A1-A0SG-01	BRCA	-0.1172	10.298	7.387	8.34	10.984	12.899	4.774	4.952	11.485	11.18	11.356	4.592	7.244	10.987	12.767	13.096	11.866	8.142	13.779	10.068	9.108	10.083	8.137	11.183	5.655	11.632	10.62	11.293	6.39	12.284	12.713	9.653	3.736	7.673
TCGA-A1-A0SH-01	BRCA	-0.138	10.574	6.906	7.728	11.436	8.294	5.691	4.338	11.157	11.036	11.024	3.438	9.144	10.465	13.165	13.954	11.908	8.081	13.705	11.491	8.899	10.554	8.693	11.704	5.496	11.497	7.305	13.175	5.879	12.762	12.712	9.244	3.575	7.145
TCGA-A1-A0SI-01	BRCA	0.0878	11.248	8.456	8.673	11.43	12.083	6.939	4.483	11.261	11.203	11.085	5.454	8.358	11.033	14.592	14.939	12.985	7.245	13.696	11.977	8.939	10.661	9.506	11.356	6.53	11.902	9.973	11.566	4.908	12.644	11.724	10.326	5.003	7.61
TCGA-A1-A0SJ-01	BRCA	0.2052	10.132	9.123	8.241	11.516	9.735	5.178	5.788	11.375	11.748	11.361	3.759	11.597	11.696	13.531	13.927	12.819	7.878	13.323	10.854	9.365	10.919	8.545	11.377	5.025	12.057	9.898	10.933	10.151	12.681	13.494	10.215	3.25	6.526
TCGA-A1-A0SK-01	BRCA	0.152	9.686	11.006	10.128	11.821	9.361	4.873	2.334	10.668	10.684	8.9	4.904	12.053	12.018	11.214	11.986	14.256	2.504	14.034	9.63	7.4	9.958	8.154	11.995	4.379	13.412	8.564	11.396	4.007	10.946	11.832	7.696	7.777	4.192
TCGA-A1-A0SM-01	BRCA	0.0298	10.96	8.775	7.4	11.202	11.389	4.86	4.86	11.117	11.339	11.125	3.658	9.053	10.539	13.764	14.701	12.446	8.314	14.38	11.021	9.461	11.029	8.061	11.564	5.314	12.049	12.117	12.337	5.131	12.606	12.505	10.151	3.694	7.033
TCGA-A1-A0SN-01	BRCA	0.2701	11.131	8.694	8.847	11.939	12.026	7.018	4.607	11.318	10.851	11.178	5.851	8.654	11.361	14.018	14.349	12.951	7.631	13.936	11.709	8.853	11.423	8.43	12.106	6.769	12.137	10.919	11.13	5.154	13.616	12.945	9.934	2.752	7.465
TCGA-A1-A0SO-01	BRCA	0.1219	10.086	10.348	10.395	12.513	10.082	6.002	2.435	11.923	11.409	9.64	3.067	11.113	11.508	13.141	11.734	12.898	5.444	13.669	10.292	7.642	10.89	8.859	12.484	3.283	13.281	8.524	11.253	5.597	10.118	11.604	8.878	4.179	5.332
TCGA-A1-A0SP-01	BRCA	0.2518	10.068	10.468	9.518	11.482	9.28	7.74	6.232	10.965	11.224	10.779	5.037	10.721	11.268	14.092	14.086	13.469	6.1	14.026	10.878	8.003	10.683	9.192	11.554	6.378	12.898	9.669	11.945	5.745	11.138	11.617	10.751	6.75	7.542
TCGA-A1-A0SQ-01	BRCA	-0.1773	11.39	9.508	9.059	11.41	8.612	5.511	4.713	11.125	11.234	11.542	3.391	5.133	11.402	12.291	13.029	13.064	7.786	12.937	10.623	9.651	10.284	6.445	11.458	4.498	11.211	9.412	10.863	6.158	13.733	12.397	9.845	1.86	7.03
TCGA-A2-A04N-01	BRCA	-0.0226	10.471	7.484	7.993	11.718	11.747	5.794	4.834	11.309	11.171	11.065	3.472	10.665	11.361	13.292	13.875	12.597	8.249	13.81	10.255	9.602	10.002	8.837	11.447	5.583	11.714	9.872	11.781	5.814	13.26	12.615	9.425	4.595	7.017
TCGA-A2-A04P-01	BRCA	0.7874	9.161	10.548	4.725	12.368	11.749	6.419	5.898	11.963	10.847	11.825	5.14	9.805	11.508	15.033	15.269	12.845	8.553	14.036	11.057	11.419	11.799	9.68	11.365	6.537	12.022	12.048	13.805	5.41	11.742	10.927	10.882	7.397	8.43
TCGA-A2-A04Q-01	BRCA	0.8958	10.064	9.492	8.408	11.802	11.345	9.192	6.195	11.494	11.907	11.527	7.502	9.24	11.39	15.907	16.737	13.265	7.718	13.46	11.367	9.039	11.552	10.044	11.641	8.746	12.242	11.518	12.686	7.952	11.413	11.598	11.984	5.255	9.731
TCGA-A2-A04R-01	BRCA	-0.1059	11.247	9.39	9.408	11.49	11.454	3.579	2.235	11.766	10.969	10.398	1.12	8.656	10.229	11.582	12.486	12.456	7.867	13.431	10.545	10.38	10.801	7.504	11.872	3.12	12.866	9.691	10.328	4.393	11.529	12.881	8.881	3.342	5.466
TCGA-A2-A04T-01	BRCA	0.2756	10.31	9.858	4.816	11.488	9.482	8.642	4.868	10.628	10.425	10.453	5.395	9.976	12.019	14.065	14.419	13.433	6.728	13.315	10.849	7.6	11.824	9.295	11.622	7.274	12.646	10.578	10.99	5.134	10.797	11.796	10.759	5.574	7.952
TCGA-A2-A04U-01	BRCA	0.3335	8.492	11.521	10.341	12.934	9.468	5.078	4.413	11.653	12.675	11.216	4.64	11.077	11.468	13.5	13.293	13.184	6.465	14.159	10.053	8.936	11.898	9.1	11.703	4.055	13.43	8.809	12.332	5.482	10.565	11.668	9.075	3.962	6.81
TCGA-A2-A04V-01	BRCA	0.1022	10.532	8.829	8.304	11.745	11.671	5.914	4.813	11.544	11.406	11.39	3.792	7.304	11.881	13.469	13.823	13.157	7.985	13.401	10.79	9.854	10.85	8.775	11.691	5.864	12.321	9.445	11.683	4.971	10.762	12.679	9.493	6.29	7.274
TCGA-A2-A04W-01	BRCA	0.2908	10.109	10.861	6.612	11.266	7.903	4.156	3.112	12.129	12.143	11.816	3.635	10.38	11.88	12.803	13.998	11.986	7.123	14.883	11.64	9.086	11.608	8.241	11.38	4.469	12.415	10.106	15.845	5.019	11.622	12.264	9.419	1.919	6.443
TCGA-A2-A04X-01	BRCA	0.7994	8.989	8.343	8.147	11.762	12.404	7.642	5.283	11.745	11.621	11.547	5.539	8.946	11.507	16.499	16.931	13.704	8.266	14.812	11.727	8.912	12.218	9.521	11.632	7.024	12.411	11.17	12.326	5.605	12.282	12.284	10.619	4.795	8.543
TCGA-A2-A04Y-01	BRCA	0.5586	10.129	8.93	8.672	11.834	12.491	7.696	5.315	11.244	11.662	12.122	5.778	8.556	11.86	14.382	14.456	13.329	8.021	13.387	11.041	10.498	10.557	9.539	11.779	6.595	12.045	12.76	12.022	5.064	13.056	12.573	11.346	3.778	8.242
TCGA-A2-A0CK-01	BRCA	0.3607	10.886	8.568	7.912	11.899	12.167	7.032	6.059	11.684	11.402	12.164	4.737	9.072	11.558	14.152	14.699	13.184	9.072	12.942	10.81	9.26	10.655	8.773	11.288	6.822	11.569	9.875	12.207	6.687	12.453	12.71	9.842	5.611	7.837
TCGA-A2-A0CL-01	BRCA	0.6681	9.31	8.805	9.508	11.32	12.44	7.743	7.052	10.903	11.353	12.017	7.007	6.401	11.598	14.918	15.837	12.742	6.456	13.132	11.897	9.256	10.496	9.885	11.997	8.421	12.032	12.142	12.167	6.763	12.09	11.847	12.284	5.816	9.494
TCGA-A2-A0CM-01	BRCA	0.6562	9.94	9.908	8.875	12.412	10.619	8.149	4.585	11.027	11.402	11.19	5.972	9.131	11.902	14.888	15.511	12.479	6.392	14.05	11.673	8.165	11.002	10.594	12.301	7.202	13.322	10.246	12.7	4.612	11.226	11.296	11.298	7.069	8.29
TCGA-A2-A0CO-01	BRCA	0.5095	10.6	7.993	7.272	11.277	12.615	8.807	6.448	11.158	11.119	13.204	5.989	6.642	11.224	14.264	15.247	12.357	9.061	13.09	11.828	9.551	10.021	8.636	11.043	7.718	10.898	11.209	12.144	7.669	11.82	11.85	11.751	6.599	8.944
TCGA-A2-A0CP-01	BRCA	0.1859	9.889	7.642	6.478	12.007	12.252	5.204	4.849	11.746	11.809	11.901	4.123	7.281	11.116	13.642	14.149	12.482	7.849	14.156	10.573	9.576	11.226	8.453	11.358	5.353	11.978	10.747	12.368	7.828	12.174	12.488	9.922	4.708	7.224
TCGA-A2-A0CQ-01	BRCA	0.4836	10.619	8.54	8.041	11.676	12.188	6.773	5.515	11.417	11.573	11.599	3.422	7.419	11.589	13.865	14.118	13.454	9.222	13.827	9.909	10.977	11.592	8.922	11.542	5.624	11.629	11.738	11.778	6.13	14.308	12.295	10.436	6.966	8.295
TCGA-A2-A0CR-01	BRCA	1.2054	9.41	9.318	6.895	11.678	13.943	8.658	7.358	12.155	12.284	12.736	7.315	7.479	11.477	16.271	16.571	13.695	9.293	12.999	12.071	10.167	10.783	9.78	11.125	10.053	11.866	11.033	12.801	8.201	11.532	12.571	11.104	6.044	10.427
TCGA-A2-A0CS-01	BRCA	0.1511	10.466	7.998	8.313	11.613	12.292	5.132	3.277	11.91	11.487	11.69	2.791	8.177	10.69	13.885	14.837	12.361	8.051	14.259	10.661	9.586	11.142	9.136	11.554	5.034	11.805	9.156	11.461	5.862	14.024	13.173	9.313	6.376	7.408
TCGA-A2-A0CT-01	BRCA	0.0882	10.906	8.42	9.604	11.654	10.154	6.125	4.575	11.749	10.757	10.543	3.064	10.634	11.319	12.935	13.441	12.102	6.982	13.842	11.004	10.197	11.633	8.016	12.02	3.064	12.51	10.173	11.564	6.407	10.401	13.193	9.932	3.951	6.036
TCGA-A2-A0CU-01	BRCA	-0.0831	10.69	8.617	9.52	10.847	9.778	6.622	4.633	10.878	10.794	11.478	3.611	9.782	11.704	12.645	12.517	12.879	7.79	13.087	10.559	9.536	10.155	7.574	11.462	4.392	12.032	9.213	11.15	5.588	14.563	12.825	9.295	5.196	6.776
TCGA-A2-A0CV-01	BRCA	0.4059	10.592	7.625	6.523	11.611	12.298	7.968	6.185	11.778	10.928	11.238	4.938	8.215	11.464	13.408	14.176	12.896	7.726	13.851	10.874	9.31	11.027	8.881	11.656	6.225	11.612	11.245	13.739	5.876	12.854	13.089	11.226	5.563	7.759
TCGA-A2-A0CW-01	BRCA	0.2346	9.812	10.002	8.954	12.646	13.024	5.943	4.786	11.383	11.479	11.18	4.371	9.474	12.122	13.279	15.511	12.369	6.671	13.607	11.165	9.09	11.216	9.76	11.524	5.44	12.48	7.849	10.829	5.74	11.938	12.99	8.874	5.212	6.627
TCGA-A2-A0CX-01	BRCA	0.3491	11.157	8.298	8.317	12.12	11.05	7.429	4.498	11.299	11.826	11.27	4.598	9.53	10.702	14.374	14.782	12.01	6.91	14.035	11.927	9.67	11.2	8.99	12.128	5.633	12.608	11.546	12.663	5.391	13.018	11.909	10.158	2.498	7.13
TCGA-A2-A0CY-01	BRCA	0.7686	11.48	9.314	7.037	14.884	13.377	3.688	3.544	12.813	12.077	10.034	2.466	9.538	12.784	12.696	12.473	13.009	6.446	13.907	10.522	9.207	11.209	6.99	12.364	3.996	13.364	7.09	13.018	8.62	12.396	11.639	8.212	6.116	5.486
TCGA-A2-A0CZ-01	BRCA	0.2657	9.738	7.949	6.769	11.867	11.635	7.001	5.373	11.868	11.803	11.972	5.8	7.124	10.978	14.553	15.188	12.548	8.084	12.962	11.543	9.013	10.664	8.724	11.706	6.854	11.361	10.861	11.639	7.089	11.205	11.866	10.392	3.573	8.1
TCGA-A2-A0D0-01	BRCA	0.6875	8.597	11.11	8.915	11.489	13.001	7.706	3.578	10.737	12.088	11.492	4.528	10.594	12.665	13.955	14.548	12.706	6.138	14.396	11.734	8.547	10.708	10.076	12.562	6.428	13.106	9.886	13.984	6.578	9.216	12.267	9.07	7.475	7.968
TCGA-A2-A0D1-01	BRCA	-0.0405	9.908	9.439	8.091	12.605	8.988	4.721	5.628	12.2	12.097	10.88	4.001	10.613	11.18	12.41	13.159	12.922	5.022	13.144	11.24	9.019	10.822	6.171	11.043	4.746	11.266	8.97	10.602	3.868	11.377	11.972	8.662	2.721	5.498
TCGA-A2-A0D2-01	BRCA	0.444	9.424	10.865	6.319	12.671	10.01	6.961	5.072	11.794	11.178	11.291	5.803	10.605	11.276	13.813	14.314	13.299	4.371	13.878	11.283	8.017	10.356	8.652	11.655	6.63	12.591	10.497	11.682	9.161	9.501	11.701	10.578	7.48	7.904
TCGA-A2-A0D3-01	BRCA	-0.1198	11.883	6.702	7.62	11.853	11.837	6.321	4.615	11.071	11.167	10.339	5.161	8.836	11.324	13.515	13.969	12.208	8.088	13.542	9.975	9.277	10.425	8.004	11.582	5.643	11.734	9.604	11.513	5.2	12.996	12.62	9.011	5.039	6.941
TCGA-A2-A0D4-01	BRCA	0.0026	10.4	9.863	9.907	11.115	9.202	4.376	3.973	11.495	11.01	11.698	1.791	8.42	11.974	12.6	12.438	13.032	8.464	12.716	10.226	10.779	10.456	8.599	11.669	2.091	12.473	7.353	11.126	7.048	9.974	12.8	8.418	0.676	5.905
TCGA-A2-A0EM-01	BRCA	-0.0387	11.606	7.281	8.189	11.615	11.053	5.136	5.572	11.511	11.329	11.116	2.506	7.234	11.988	13.327	14.484	12.394	7.348	13.451	10.766	9.504	11.217	8.522	11.523	4.364	11.941	7.701	11.091	5.974	13.237	12.729	9.374	5.275	6.92
TCGA-A2-A0EN-01	BRCA	0.4637	10.575	7.29	7.616	11.396	11.723	6.714	6.241	11.364	11.156	12.318	6.002	8.963	10.395	14.744	15.412	12.011	7.652	13.531	11.994	9.474	10.459	9.326	11.447	7.668	11.743	9.591	12.301	6.367	13.7	12.907	11.773	6.314	9.051
TCGA-A2-A0EO-01	BRCA	0.3386	10.778	7.44	7.629	11.887	11.268	5.276	5.878	11.845	11.097	11.352	4.221	8.466	11.204	14.07	14.145	12.825	7.196	14.34	11.058	9.284	10.85	8.813	11.786	6.106	12.181	11.599	12.209	6.992	13.734	12.84	11.034	5.262	7.59
TCGA-A2-A0EP-01	BRCA	0.8482	9.681	7.904	7.663	11.62	11.611	9.359	7.256	11.121	11.434	13.019	6.918	7.803	11.086	15.023	15.626	12.565	8.924	13.329	12.188	9.734	11.005	9.239	11.427	9.312	11.662	12.164	12.994	7.347	12.246	11.961	12.462	6.268	10.012
TCGA-A2-A0EQ-01	BRCA	0.8412	9.581	9.635	8.623	12.526	11.086	8.172	5.314	11.971	12.509	11.389	6.504	9.869	11.643	15.172	15.962	13.851	6.852	13.041	11.401	8.86	10.584	9.038	12.126	8.013	12.515	10.348	12.191	6.122	13.306	11.818	11.611	6.13	9.452
TCGA-A2-A0ER-01	BRCA	0.0054	10.857	8.366	9.277	11.269	11.972	5.609	4.336	11.426	11.403	11.002	2.97	9.33	12.211	13.327	13.548	12.586	6.544	14.302	10.664	9.373	10.263	6.843	11.431	3.913	11.988	9.188	11.732	6.881	11.951	13.034	10.142	6.152	6.704
TCGA-A2-A0ES-01	BRCA	0.0571	10.198	7.175	7.729	11.242	11.203	7.736	5.911	11.198	10.85	11.089	4.981	7.985	11.275	12.652	13.978	12.419	7.156	13.283	11.164	9.363	9.955	8.694	11.381	5.537	11.1	11.049	12.497	8.92	12.709	12.737	11.19	3.095	7.118
TCGA-A2-A0ET-01	BRCA	0.1238	10.83	8.481	9.323	11.323	12.407	7.327	4.897	10.952	10.746	10.922	4.022	6.974	11.115	14.877	15.294	12.44	7.741	12.862	10.064	9.626	11.28	8.44	12.028	5.583	12.114	10.777	11.818	3.542	12.992	13.682	9.526	4.897	7.084
TCGA-A2-A0EU-01	BRCA	0.0424	10.107	8.654	9.192	10.881	11.283	5.702	3.312	10.298	11.251	11.163	3.954	9.582	11.616	12.753	13.14	12.325	6.567	14.384	10.538	9.821	10.295	8.196	12.053	4.369	12.377	9.445	11.737	5.634	10.024	13.471	10.115	7.211	5.972
TCGA-A2-A0EV-01	BRCA	0.1263	10.915	7.706	9.816	11.659	12.457	6.059	4.296	11.454	11.248	10.973	4.466	6.928	11.432	15.01	15.474	12.682	5.881	13.462	11.193	9.372	10.285	8.506	11.827	6.598	12.067	9.662	11.645	5.296	12.716	13.157	10.02	4.811	7.626
TCGA-A2-A0EW-01	BRCA	0.1609	10.495	6.912	7.897	11.534	11.314	8.175	6.416	10.996	11.291	11.615	5.445	8.236	10.985	13.565	14.182	12.483	7.508	12.969	11.022	9.505	10.485	8.594	11.582	6.224	11.199	11.845	12.351	7.313	12.403	12.462	11.056	4.611	7.531
TCGA-A2-A0EX-01	BRCA	0.0874	10.436	7.434	7.563	12.217	11.817	5.018	4.094	11.604	11.325	11.288	4.393	8.774	11.725	13.658	14.047	12.561	6.917	13.76	10.624	9.387	10.339	7.917	11.692	5.703	12.321	7.953	12.256	6.166	13.311	12.953	9.641	3.563	7.028
TCGA-A2-A0EY-01	BRCA	0.0462	10.989	8.324	8.702	11.107	9.603	5.689	5.689	11.757	11.239	11.5	5.025	9.866	10.677	13.151	13.808	11.957	6.113	12.827	11.565	8.373	11.03	7.524	11.164	6.486	11.208	8.259	12.525	7.766	13.46	11.689	9.36	6.61	7.347
TCGA-A2-A0ST-01	BRCA	0.8368	9.505	9.032	8.426	11.562	11.806	9.215	6.201	11.082	11.24	11.901	7.21	9.255	11.194	16.428	16.861	12.81	7.234	13.483	11.55	8.935	10.365	10.316	11.693	8.751	12.132	10.961	12.646	8.189	12.376	11.947	12.32	8.642	9.626
TCGA-A2-A0SU-01	BRCA	0.1109	10.594	8.479	8.319	11.489	11.795	4.369	5.738	11.865	12.032	11.694	3.993	7.3	11.61	13.594	14.629	12.764	6.428	13.436	10.226	9.471	10.384	8.7	11.939	5.354	12.253	8.657	11.499	6.709	11.915	13.2	9.497	3.871	6.903
TCGA-A2-A0SV-01	BRCA	0.5509	10.576	9.355	9.721	11.054	13.99	7.124	4.456	11.121	10.806	11.961	4.028	10.769	11.182	15.464	15.908	13.136	7.796	14.655	12.196	9.555	11.124	9.494	10.964	6.778	11.827	12.369	12.569	4.912	11.915	13.018	10.964	5.51	7.857
TCGA-A2-A0SW-01	BRCA	0.5169	10.688	9.191	7.946	12.213	12.759	7.724	5.271	11.929	11.421	11.507	6.512	6.694	11.943	14.849	14.829	13.242	7.754	13.76	11.75	9.206	11.462	8.694	11.372	7.393	12.25	8.895	11.815	5.498	12.967	12.558	10.396	4.742	8.432
TCGA-A2-A0SX-01	BRCA	0.4065	10.127	8.672	8.998	11.713	10.567	7.539	5.501	10.748	10.734	11.267	6.361	9.187	11.727	15.026	15.344	12.72	7.63	13.14	11.5	8.377	10.525	10.02	11.774	7.833	12.197	11.718	11.933	6.194	11.08	11.585	11.274	5.521	8.5
TCGA-A2-A0SY-01	BRCA	0.3137	10.752	8.001	7.598	12.215	11.318	6.624	5.837	11.542	11.43	11.722	5.049	8.141	11.02	13.222	14.265	13.296	7.197	13.583	11.088	9.043	10.675	8.841	11.783	6.598	12.224	9.68	11.303	5.938	14.409	13.487	10.778	4.629	8.003
TCGA-A2-A0T0-01	BRCA	0.2625	9.855	10.251	8.956	12.411	9.561	7.806	4.034	11.644	10.661	11.935	4.005	9.64	11.528	13.516	14.519	11.882	6.203	15.023	11.215	8.695	11.794	8.355	11.359	5.765	12.164	8.48	14.106	3.783	10.651	11.496	10.045	5.757	7.264
TCGA-A2-A0T1-01	BRCA	0.5402	9.489	9.4	8.787	11.397	11.332	7.941	5.526	11.229	11.886	12.673	6.318	8.892	10.908	14.875	15.651	12.908	7.496	14.146	12.629	9.282	10.609	8.935	11.566	7.936	12.352	8.189	12.338	6.532	10.985	11.96	11.069	6.345	8.885
TCGA-A2-A0T2-01	BRCA	0.3016	9.966	9.759	7.029	11.693	9.288	6.642	5.68	11.947	12.101	11.471	3.589	9.753	12.038	13.7	14.074	12.611	6.901	14.897	10.959	9.633	12.565	9.478	10.836	4.812	12.082	9.812	11.325	4.12	11.05	11.988	10.546	4.984	7.286
TCGA-A2-A0T3-01	BRCA	-0.0534	10.248	9.665	9.774	12.187	12.929	4.781	3.966	12.169	10.545	10.864	3.814	11.859	10.963	13.104	13.379	12.477	5.366	13.809	10.565	10.139	10.321	7.82	11.432	4.472	12.345	7.88	10.814	5.077	12.058	12.29	8.857	2.322	6.644
TCGA-A2-A0T4-01	BRCA	0.4945	10.69	9.623	8.966	11.508	13.097	7.473	5.213	11.597	11.759	11.683	5.031	9.292	10.236	14.413	14.85	12.808	8.659	13.808	11.506	10.085	11.229	9.354	11.884	6.155	12.16	10.074	12.315	5.746	13.051	12.801	10.464	5.053	7.445
TCGA-A2-A0T5-01	BRCA	0.0169	11.086	8.167	8.704	12.083	12.281	3.352	5.053	11.358	11.308	11.226	3.189	8.538	11.388	12.57	13.505	12.38	8.4	13.418	10.167	9.842	10.805	8.438	11.675	5.695	12.331	9.095	11.687	8.505	11.948	12.337	9.018	3.715	6.632
TCGA-A2-A0T6-01	BRCA	0.0763	11.049	6.813	7.634	11.357	11.781	8.07	5.383	10.929	10.882	11.087	5.307	7.861	10.675	13.605	14.613	12.14	7.645	13.763	11.312	8.341	10.426	8.773	11.516	6.469	11.537	11.275	12.206	5.874	12.555	12.735	11.049	4.483	7.896
TCGA-A2-A0T7-01	BRCA	0.0683	10.845	7.411	8.815	11.396	11.615	6.285	4.209	10.884	11.065	11.232	5.029	10.109	10.966	13.666	14.84	12.093	8.041	13.583	11.524	8.468	11.071	8.469	11.865	5.475	12.286	10.675	11.645	7.136	12.327	12.636	9.754	5.22	7.029
TCGA-A2-A0YC-01	BRCA	-0.0111	10.942	7.855	9.282	11.398	12.589	6.101	5.095	11.162	11.405	11.459	3.916	8.546	11.1	13.805	14.575	12.817	7.958	13.214	10.943	9.363	10.543	8.76	11.137	5.491	11.517	9.602	11.812	4.563	13.125	12.83	9.827	5.936	7.37
TCGA-A2-A0YD-01	BRCA	0.0803	11.409	7.434	7.918	11.241	12.127	7.17	6.114	10.901	10.831	11.88	4.669	7.002	11.194	14.199	14.864	12.514	8.019	12.871	11.343	8.715	11.33	8.923	11.334	6.236	11.394	10.186	11.263	5.678	12.416	12.252	10.406	5.484	7.674
TCGA-A2-A0YE-01	BRCA	-0.1494	9.842	9.56	9.102	10.751	12.854	5.149	3.249	10.513	9.874	10.65	3.296	9.76	11.417	14.37	14.268	13.281	6.849	14.016	10.869	8.632	10.495	9.234	10.906	5.097	12.117	7.657	11.615	4.896	11.655	11.762	9.355	4.175	6.168
TCGA-A2-A0YF-01	BRCA	0.0009	10.805	7.132	9.458	11.244	8.392	6.559	5.471	11.545	10.854	11.664	3.042	10.01	10.958	12.649	12.941	12.333	7.436	13.839	10.863	10.691	10.699	8.702	11.656	4.11	11.615	9.45	12.249	4.428	11.715	12.871	10.191	4.958	7.201
TCGA-A2-A0YG-01	BRCA	-0.0355	10.083	8.457	9.515	11.718	10.381	4.25	4.75	11.257	11.417	10.981	3.714	9.414	10.685	13.491	14.299	12.636	7.911	12.429	10.829	8.99	12.811	8.036	11.865	3.678	12.321	10.182	10.649	3.093	12.45	12.764	9.159	2.48	5.924
TCGA-A2-A0YH-01	BRCA	0.3241	10.571	8.829	8.935	11.491	13.483	6.482	5.273	11.534	11.144	11.381	4.177	9.512	11.137	14.623	15.417	12.61	7.046	13.924	12.259	9.076	11.225	9.535	11.518	6.312	12.16	10.541	11.679	5.818	10.848	12.233	11.143	5.753	8.265
TCGA-A2-A0YI-01	BRCA	0.1819	10.839	6.535	7.417	11.542	10.238	6.916	6.813	11.138	10.947	11.645	5.746	7.373	10.257	13.855	14.753	11.812	7.753	14.534	11.342	8.993	10.131	8.718	11.665	6.612	11.456	10.425	11.578	5.558	13.343	12.482	11.22	5.444	8.479
TCGA-A2-A0YJ-01	BRCA	-0.2147	10.585	7.744	8.687	11.283	7.276	5.332	1.51	10.334	10.076	10.641	-9	11.249	11.015	12.847	14.14	11.354	4.908	14.196	10.726	7.766	10.16	8.332	11.619	3.024	12.196	8.097	10.715	8.884	10.061	11.103	8.289	4.403	6.112
TCGA-A2-A0YK-01	BRCA	0.3027	10.265	6.961	7.624	11.175	10.947	8.005	6.665	10.868	10.999	12.249	6.502	8.173	11.277	14.185	14.957	12.286	7.234	13.043	11.414	9.16	10.896	9.363	11.556	7.245	11.358	10.754	11.734	7.262	12.531	12.305	11.276	5.691	8.737
TCGA-A2-A0YL-01	BRCA	0.0114	10.775	7.906	8.243	11.534	11.301	6.763	5.016	11.102	10.969	11.672	5.759	7.724	11.069	13.112	14.22	12.643	7.756	13.118	11.007	9.098	11.215	9.213	11.619	5.624	11.892	10.644	11.502	7.187	12.193	12.626	9.64	4.68	7.222
TCGA-A2-A0YM-01	BRCA	0.4518	10.336	9.43	8.316	11.143	11.887	8.787	4.964	10.123	11.035	10.874	6.119	10.883	10.943	14.774	15.447	12.488	6.28	13.777	11.402	7.373	10.942	9.983	11.743	7.128	12.805	11.169	11.64	6.416	10.582	11.2	11.154	9.529	7.823
TCGA-A2-A0YT-01	BRCA	-0.07	10.55	8.481	9.17	11.155	12.452	6.971	4.878	10.86	11.726	11.324	3.279	8.615	11.948	12.275	13.868	12.765	6.758	13.101	11.344	9.06	9.813	8.729	11.377	4.087	12.471	8.57	10.618	4.98	11.89	13.114	9.634	3.753	6.691
TCGA-A2-A1FV-01	BRCA	-0.0153	10.762	7.255	9.244	11.329	9.052	6.173	4.569	11.398	10.465	10.787	3.532	9.474	11.155	11.152	11.92	13.427	7.646	12.72	8.934	9.365	12.057	6.663	12.033	-0.716	11.646	9.736	12.875	4.928	12.066	13.001	9.715	2.454	4.569
TCGA-A2-A1FW-01	BRCA	-0.1556	12.354	7.65	8.362	11.774	8.442	5.029	3.335	10.989	10.871	10.114	3.975	8.67	10.929	12.519	13.586	13.79	6.518	13.735	10.498	8.925	9.57	8.669	11.998	3.92	12.328	10.169	10.728	4.657	9.847	12.737	9.207	1.832	5.786
TCGA-A2-A1FX-01	BRCA	0.0843	10.628	8.784	9.937	11.708	11.942	6.396	5.41	11.12	10.81	11.844	3.973	5.081	11.032	12.522	13.66	13.2	8.491	14.066	11.081	9.679	9.967	7.698	11.636	5.85	11.948	10.772	11.488	4.948	11.824	12.964	10.615	4.774	7.681
TCGA-A2-A1FZ-01	BRCA	-0.0318	10.883	6.579	8.483	11.401	10.113	6.622	6.378	11.14	11.446	11.574	4.341	6.782	10.766	13.157	13.8	12.082	7.37	13.114	11.381	9.061	11.47	8.076	11.46	6.003	11.42	10.669	11.899	5.356	13.97	12.551	9.976	2.975	7.406
TCGA-A2-A1G0-01	BRCA	-0.0058	10.871	7.176	8.736	11.19	11.278	7.381	5.726	10.883	10.512	11.176	5.863	7.54	11.934	13.148	13.531	12.438	7.375	12.609	10.654	9.114	10.155	7.453	11.314	5.575	11.428	11.921	10.756	5.726	13.405	13.093	10.442	3.753	7.54
TCGA-A2-A1G1-01	BRCA	0.3475	9.143	7.836	9.398	11.487	10.636	8.621	4.781	11.057	10.531	10.977	5.699	9.702	11.731	14.666	15.554	11.681	5.375	15.087	11.51	8.311	10.659	9.968	11.954	5.307	12.859	9.823	11.937	6.02	12.132	12.362	10.789	5.521	7.184
TCGA-A2-A1G4-01	BRCA	-0.1217	10.479	7.995	10.027	11.527	11.291	6.512	4.241	11.069	11.049	10.446	3.747	10.726	11.48	12.131	12.589	12.613	6.981	13.675	10.666	8.875	9.89	6.794	11.775	4.874	12.006	10.18	11.357	4.418	13.679	13.017	9.322	2.22	7.024
TCGA-A2-A1G6-01	BRCA	0.043	10.098	6.399	7.603	11.052	10.308	7.102	5.449	11.467	10.792	11.43	5.236	9.08	11.3	12.964	13.506	12.614	7.283	12.856	11.574	9.609	10.459	8.747	11.889	4.701	11.268	9.388	11.994	7.099	12.338	13.022	10.263	4.06	6.947
TCGA-A2-A259-01	BRCA	0.0186	10.344	7.442	7.11	11.262	11.461	5.246	6.173	11.218	11.1	11.805	4.445	8.361	11.115	13.251	13.835	12.086	7.96	13.962	10.605	9.371	9.617	8.227	11.367	5.515	12.054	9.02	11.426	6.889	12.474	12.861	11.629	5.981	7.558
TCGA-A2-A25A-01	BRCA	0.262	10.498	7.45	7.585	11.521	11.225	6.728	5.863	11.321	10.863	12.617	5.349	7.971	11.374	13.695	14.497	12.738	8.119	13.183	10.92	9.761	10.519	9.297	11.623	6.002	11.657	10.716	11.943	7.154	12.899	12.484	10.999	6.431	7.526
TCGA-A2-A25B-01	BRCA	0.036	10.576	9.384	8.108	11.702	9.798	7.014	3.27	11.478	10.868	10.025	3.955	8.569	11.574	12.665	13.648	13.19	6.339	13.788	11.251	8.974	10.594	7.971	11.99	4.955	12.749	11.624	11.387	4.048	12.354	12.673	10.534	4.191	6.78
TCGA-A2-A25C-01	BRCA	-0.1468	10.617	7.69	9.906	12.134	12.662	5.594	5.038	11.372	10.964	10.837	4.389	7.638	10.541	13.545	14.475	12.239	6.623	12.994	10.748	8.866	9.761	9.681	11.893	4.969	11.728	9.038	11.827	5.587	10.581	12.655	9.385	4.245	6.378
TCGA-A2-A25D-01	BRCA	0.7849	10.036	9.127	7.929	11.859	13.204	7.311	5.787	11.648	11.998	12.469	5.538	9.419	11.516	14.851	15.552	12.442	8.393	14.179	11.704	10.455	10.474	9.326	11.816	7.369	12.789	11.93	12.313	6.05	11.493	12.723	11.558	4.607	8.437
TCGA-A2-A25E-01	BRCA	0.2275	9.837	7.984	9.924	11.93	11.697	5.74	4.74	11.385	11.297	10.369	3.54	9.743	11.651	12.348	13.266	12.914	7.664	13.267	11.315	10.029	10.683	8.035	12.627	3.238	12.853	10.613	11.743	5.521	14.22	12.787	10.15	2.79	6.348
TCGA-A2-A25F-01	BRCA	0.7763	10.214	8.585	9.093	11.132	11.028	8.695	6.771	11.162	10.809	12.372	7.721	9.598	11.395	15.202	15.923	12.436	6.043	13.775	12.414	8.775	10.285	9.878	12.079	8.499	12.228	10.689	12.618	6.431	12.134	12.016	12.856	7.819	9.675
TCGA-A2-A3KC-01	BRCA	0.0322	10.858	8.026	8.872	11.439	9.662	5.735	5.855	10.851	10.769	12.778	4.791	7.612	10.628	13.514	13.638	11.798	8.581	12.457	11.499	8.913	10.949	8.462	11.198	6.076	11.355	11.174	12.266	6.604	12.092	12.072	10.054	5.495	7.733
TCGA-A2-A3KD-01	BRCA	0.0809	11.709	8.135	8.324	11.836	11.993	7.339	4.987	11.915	11.359	11.33	3.531	9	10.696	12.643	13.603	12.261	8.909	14.281	11.388	9.319	9.848	8.032	11.251	5.333	11.527	9.38	11.403	7.568	13.022	12.353	9.655	5.577	7.218
TCGA-A2-A3XS-01	BRCA	0.2605	11.054	9.732	8.522	11.751	11.436	5.742	6.044	11.577	10.367	11.291	5.288	11.457	11.676	13.525	14.311	13.245	7.792	12.535	11.46	8.545	11.404	8.555	11.047	7.232	12.304	9.333	11.543	7.341	11.083	11.232	9.866	5.901	8.118
TCGA-A2-A3XT-01	BRCA	0.6878	9.702	9.896	8.642	11.843	10.5	6.843	6.931	11.179	11.501	11.576	5.185	10.172	11.714	15.394	15.449	12.552	7.889	13.78	11.818	8.859	11.777	9.686	11.738	7.625	13.039	11.027	12.107	5.941	10.534	11.429	11.347	7.634	8.865
TCGA-A2-A3XU-01	BRCA	0.5241	9.322	11.507	8.529	11.852	12.256	5.221	1.666	11.192	11.546	12.025	5.059	10.453	11.987	13.571	13.172	13.593	8.747	14.039	10.146	8.917	12.261	9.47	12	2.988	13.481	6.722	12.679	6.754	9.624	13.14	6.722	6.15	5.711
TCGA-A2-A3XV-01	BRCA	0.6595	8.609	10.195	8.824	12.104	10.968	7.371	6.158	13.025	13.426	11.659	1.105	8.912	10.327	14.38	14.125	13.531	9.655	13.099	11.959	10.666	10.177	9.93	11.381	6.259	12.865	9.093	11.879	6.794	8.9	12.982	8.298	-0.217	7.275
TCGA-A2-A3XW-01	BRCA	0.3988	9.119	10.112	6.967	11.408	13.493	6.727	4.457	11.19	11.694	12.694	3.896	8.301	11.45	15.544	15.428	12.872	9.276	13.479	11.121	10.769	10.797	8.597	10.919	7.622	11.657	9.97	11.169	8.001	11.346	12.097	9.415	5.361	8.917
TCGA-A2-A3XX-01	BRCA	0.4635	9.919	8.077	9.187	12.066	10.08	6.338	5.169	10.942	11.379	11.185	4.777	11.157	12.054	15.263	15.119	12.839	7.674	13.078	11.956	7.782	12.059	9.713	11.214	6.881	12.249	11.295	11.414	9.006	10.223	11.878	10.455	4.741	7.797
TCGA-A2-A3XY-01	BRCA	0.5303	9.684	9.665	8.058	11.686	11.791	7.392	5.675	11.195	11.402	12.006	5.264	10.178	11.168	14.876	15.809	12.331	7.566	13.133	11.854	8.333	11.409	9.621	11.064	7.671	12.145	11.312	12.068	7.849	10.35	11.684	11.042	8.586	8.56
TCGA-A2-A3XZ-01	BRCA	0.48	10.481	9.417	8.175	11.796	11.61	7.107	6.78	11.2	11.782	11.23	6.142	8.186	11.855	14.841	14.691	11.931	8.903	12.986	11.639	9.159	10.648	9.586	11.414	7.789	12.376	10.047	11.595	8.676	10.827	12.229	10.546	5.898	9.102
TCGA-A2-A3Y0-01	BRCA	0.6906	9.267	11.32	8.467	11.667	14.35	8.273	3.978	10.8	12.486	11.162	5.264	10.745	12.176	14.669	15.235	13.22	8.511	14.217	11.101	9.875	11.084	9.625	11.435	8.048	12.845	10.089	11.848	5.08	9.796	12.429	10.354	7.121	8.171
TCGA-A2-A4RW-01	BRCA	-0.107	10.645	7.923	7.347	11.673	11.713	5.083	5.962	10.968	10.541	11.597	5.32	8.031	10.84	13.316	14.059	11.813	8.692	13.299	10.778	8.413	10.893	7.557	11.421	6.32	11.78	7.846	12.019	6.121	12.635	11.641	9.383	2.276	7.607
TCGA-A2-A4RX-01	BRCA	0.0304	9.752	8.331	8.845	11.886	9.082	5.421	5.378	10.858	9.993	11.308	4.619	9.552	11.264	14.013	14.364	12.473	7.122	14.557	11.538	7.582	10.424	8.367	10.86	7.141	11.309	8.813	12.98	5.543	11.271	12.121	9.815	5.619	7.73
TCGA-A2-A4RY-01	BRCA	0.0926	10.307	6.96	7.127	11.601	11.388	5.369	6.206	10.671	11.131	12.182	5.335	8.117	10.916	13.898	13.864	12.21	8.996	12.392	10.653	8.742	9.949	8.356	11.143	6.925	11.29	10.996	11.793	7.543	12.063	12.046	10.17	7.816	7.758
TCGA-A2-A4S0-01	BRCA	-0.0279	10.262	8.696	8.135	11.344	8.654	3.869	4.616	10.928	11.569	11.711	0.061	7.823	11.362	15.07	15.292	12.236	9.405	12.689	10.55	9.611	9.475	7.143	11.024	3.762	11.148	9.224	11.488	8.825	12.362	12.893	8.281	2.383	6.488
TCGA-A2-A4S1-01	BRCA	0.6865	10.119	8.619	6.756	11.319	11.584	7.643	4.291	12.016	10.86	13.401	4.411	8.773	11.236	13.558	16.95	12.268	10.429	13.758	12.371	10.008	11.525	9.505	10.8	8.498	11.389	11.227	12.835	6.548	11.922	12.437	11.756	3.574	9.579
TCGA-A2-A4S2-01	BRCA	0.3211	11.21	8.377	7.763	11.211	13.825	6.719	5.187	10.979	11.064	12.003	4.811	6.817	10.704	15.431	15.841	12.302	9.055	13.391	11.99	8.464	10.392	10.141	11.016	7.331	11.15	11.274	11.58	6.226	12.509	13.016	10.44	1.563	8.143
TCGA-A2-A4S3-01	BRCA	0.2147	9.743	10.49	10.672	10.69	13.056	6.436	4.806	10.876	12.071	10.904	5.515	12.659	10.918	14.158	14.627	12.456	6.82	14.097	11.281	8.898	10.098	8.938	12.073	6.951	12.311	10.34	11.899	4.988	10.91	11.641	9.886	4.833	7.85
TCGA-A7-A0CD-01	BRCA	-0.0682	11.801	7.343	9.956	11.638	11.315	4.241	3.862	11.353	10.661	11.251	2.678	8.201	11.313	13.433	13.069	12.656	8.137	14.024	10.335	9.469	11.391	8.09	11.964	2.125	12.048	7.471	11.121	2.742	13.12	13.125	8.857	3.076	5.628
TCGA-A7-A0CE-01	BRCA	0.2694	9.984	9.133	9.835	11.6	12.875	5.208	4.346	10.962	11.841	10.882	3.14	10.678	11.471	14.107	14.599	13.205	8.358	14.402	11.793	9.675	12.381	9.119	11.138	4.706	12.45	8.154	11.199	6.364	11.225	12.313	10.295	5.285	6.537
TCGA-A7-A0CG-01	BRCA	0.2419	10.668	6.931	7.828	11.587	12.01	6.764	5.973	11.334	11.405	11.682	6.19	6.959	11.22	14.049	14.942	12.697	6.903	13.299	11.322	9.523	9.436	8.779	11.85	6.706	11.243	9.61	12.276	6.865	13.041	12.738	10.651	3.86	7.845
TCGA-A7-A0CH-01	BRCA	-0.1725	11.643	6.953	8.346	11.429	11.362	5.963	1.61	11.383	11.381	10.296	1.388	8.461	11.108	13.924	14.225	12.567	7.522	13.739	10.311	8.599	10.52	9.103	11.467	4.388	11.424	10.643	11.694	5.125	12.693	12.76	8.96	4.475	6.16
TCGA-A7-A0CJ-01	BRCA	0.1491	10.738	8.994	8.261	12.002	12.823	4.744	4.054	11.678	10.08	10.217	4.149	9.053	11.703	13.636	14.375	12.63	6.804	15.179	11.338	9.607	11.072	9.469	11.939	5.322	12.194	8.863	10.61	4.703	11.695	13.002	8.822	3.401	6.744
TCGA-A7-A0D9-01	BRCA	-0.2541	9.951	7.316	8.033	11.482	11.226	4.968	3.42	10.984	11.297	11.433	3.72	7.082	11.817	11.937	12.401	12.166	6.983	12.885	11.08	8.93	9.454	8.205	11.609	3.305	11.813	8.68	10.364	6.714	9.486	12.873	8.066	1.89	5.129
TCGA-A7-A0DA-01	BRCA	-0.0592	10.623	9.586	8.015	11.087	10.527	6.465	2.944	12.049	9.714	10.565	3.228	8.559	10.384	14.245	15.046	12.06	6.256	12.98	11.452	7.905	11.572	8.727	11.747	4.913	11.777	7.884	12.456	4.398	10.566	11.324	8.503	7.994	5.88
TCGA-A7-A0DB-01	BRCA	0.2904	11.157	7.417	7.956	11.951	11.79	5.059	5.66	12.356	11.812	11.397	3.076	8.03	10.676	13.736	14.453	12.666	7.984	13.655	11.959	9.558	11.141	8.633	11.489	5.816	11.827	9.598	12.032	6.31	14.548	12.956	10.329	3.57	7.449
TCGA-A7-A13D-01	BRCA	0.0986	10.659	10.231	8.482	11.219	11.479	4.7	3.285	11.655	11.686	11.464	1.508	10.251	11.338	13.751	14.231	12.31	6.276	14.657	10.848	8.097	10.786	8.983	11.501	3.508	11.988	8.52	15.313	3.558	10.937	11.768	8.809	5.976	6.293
TCGA-A7-A13E-01	BRCA	-0.2347	10.3	8.165	8.865	11.226	9.065	5.232	2.232	10.898	10.408	10.635	1.942	9.93	10.776	14.191	14.268	11.181	7.533	13.367	11.043	8.635	11.506	8.821	10.708	4.232	11.675	8.8	13.169	4.094	10.398	11.304	9.107	1.942	6.049
TCGA-A7-A13F-01	BRCA	0.022	8.986	8.363	10.534	10.815	10.905	4.356	4.684	10.688	11.432	11.387	2.771	10.972	11.514	12.493	12.315	12.205	8.818	13.843	10.305	9.117	11.027	6.908	11.675	4.207	12.231	11.411	11.204	4.517	13.542	12.917	9.656	2.591	7.172
TCGA-A7-A13G-01	BRCA	-0.2799	11.494	6.68	8.753	11.407	10.638	5.315	3.565	11.297	11.045	10.725	2.691	5.373	11.475	12.836	14.073	12.322	7.633	13.342	10.564	9.701	10.13	8.522	11.335	2.75	11.063	7.596	10.915	4.15	13.041	12.51	7.569	6.344	5.926
TCGA-A7-A13H-01	BRCA	0.263	11.204	7.419	7.587	11.678	11.399	7.539	5.702	11.049	11.377	11.671	5.916	7.761	11.128	14.366	15.094	12.452	9.102	12.432	11.074	8.873	10.51	8.748	11.019	7.401	11.247	10.862	11.934	7.651	12.71	12.356	10.641	5.795	8.389
TCGA-A7-A26E-01	BRCA	-0.1766	10.919	6.999	8.699	11.267	10.797	4.919	4.894	11.38	10.873	10.433	3.479	7.216	10.962	11.959	13.664	12.614	7.268	12.706	10.094	9.143	10.513	8.772	11.842	4.087	11.586	10.586	12.24	4.716	13.883	13.186	9.48	3.641	6.566
TCGA-A7-A26F-01	BRCA	0.3432	9.738	7.483	9.259	10.93	12.425	7.127	4.517	10.472	10.645	11.497	4.74	9.59	13.186	13.686	14.77	11.284	7.079	14.305	11.519	8.612	9.793	9.897	11.623	5.633	12.003	10.468	12.952	4.517	10.324	12.33	11.225	7.971	7.329
TCGA-A7-A26G-01	BRCA	0.2334	10.249	7.362	8.401	10.595	9.129	6.126	6.103	10.559	11.245	11.714	5.506	11.56	11.731	13.537	13.741	11.974	5.655	14.332	12.024	9.009	10.915	9.432	11.782	5.541	11.86	9.685	11.737	7.678	12.193	11.877	10.805	4.062	7.718
TCGA-A7-A26H-01	BRCA	-0.0931	11.162	7.343	9.724	11.507	11.72	7.301	4.252	11.373	11.035	10.881	4.272	7.566	11.113	13.017	14.311	12.343	7.915	13.502	11.368	8.645	11.119	8.113	11.666	6.182	11.813	10.834	11.583	4.818	12.389	12.688	9.707	4.348	6.967
TCGA-A7-A26I-01	BRCA	-0.0725	12.163	9.408	9.124	10.794	9.165	6.047	4.1	10.839	11.151	10.691	3.504	9.437	11.337	13.334	14.33	12.811	7.182	14.183	11.552	7.884	11.305	9.523	11.572	4.761	11.874	10.675	11.29	5.708	11.54	12.264	10.445	3.19	6.969
TCGA-A7-A26J-01	BRCA	-0.0606	11.278	7.39	9.773	11.567	12.341	5.687	4.3	10.63	10.372	10.353	3.3	8.395	10.71	13.762	14.661	12.704	7.695	13.254	11.347	9.241	10.389	9.194	11.779	4.978	12.179	11.835	11.287	4.939	13.448	12.736	9.914	2.815	6.651
TCGA-A7-A2KD-01	BRCA	0.1412	10.473	8.169	10.792	11.543	11.895	6.859	5.264	10.881	10.319	10.876	4.822	10.107	11.764	13.544	14.34	12.399	6.869	13.564	10.74	9.527	9.797	9.239	11.781	6.448	12.248	11.917	11.406	5.836	13.756	12.375	10.256	3.224	7.81
TCGA-A7-A3IY-01	BRCA	0.8282	10.233	8.536	8.28	11.832	12.821	10.28	5.494	12.078	11.612	11.459	2.73	9.56	11.334	14.927	15.337	12.86	8.304	14.24	11.31	10.257	10.693	9.486	11.468	7.21	12.065	11.692	12.675	8.445	12.88	12.901	11.497	6.813	8.237
TCGA-A7-A3IZ-01	BRCA	-0.2178	11.164	9.161	9.107	11.166	11.354	4.192	2.896	11.132	10.917	11.3	2.437	8.99	12.113	12.23	13.353	12.559	8.941	12.434	10.599	9.532	10.24	6.632	11.136	4.022	11.454	9.899	11.252	4.646	10.726	12.654	8.456	0.759	6.437
TCGA-A7-A3J0-01	BRCA	-0.111	10.793	9.092	9.1	11.181	9.889	6.69	4.601	10.901	11.048	10.667	3.929	9.178	10.956	14.785	15.501	12.305	8.107	13.506	10.554	9.433	9.424	8.141	11.229	5.847	11.64	9.233	11.006	7.808	12.524	12.256	9.236	4.989	7.456
TCGA-A7-A3J1-01	BRCA	0.3733	10.944	7.672	8.588	10.64	12.899	6.886	6.471	10.915	11.213	12.375	5.767	7.851	11.322	14.607	15.63	12.381	8.885	12.78	11.05	9.244	10.481	9.202	11.223	7.428	11.165	10.161	11.861	6.315	14.324	12.334	10.503	6.5	8.936
TCGA-A7-A3RF-01	BRCA	0.0542	9.744	9.574	7.497	11.465	12.789	5.252	4.277	11.384	12.132	11.873	1.252	6.912	10.161	14.425	14.319	12.681	9.305	14.445	10	10.767	9.575	5.793	11.341	4.088	11.606	7.864	11.104	3.936	12.353	12.776	8.609	4.871	6.007
TCGA-A7-A425-01	BRCA	0.2717	10.754	8.389	8.171	11.419	10.835	6.165	6.935	11.188	11.207	12.19	4.499	6.666	11.441	13.417	14.167	12.753	9.592	12.875	11.456	9.599	10.894	7.541	10.588	7.06	11.548	11.924	11.657	7.818	12.823	12.568	10.039	4.75	8.704
TCGA-A7-A426-01	BRCA	0.2181	10.699	8.195	6.963	11.495	12.296	6.593	5.884	11.306	11.142	12.531	5.339	8.343	11.266	13.661	14.352	12.796	10.327	12.379	10.415	9.584	10.472	8.665	10.954	6.804	11.243	10.665	11.79	8.541	11.459	12.344	9.903	2.793	7.806
TCGA-A7-A4SA-01	BRCA	0.4371	10.347	8.696	5.568	11.946	10.968	7.175	6.39	11.52	12.126	11.488	6.473	5.828	11.216	14.412	14.512	12.933	8.861	13.307	11.625	9.772	10.476	9.379	11.361	7.89	11.25	11.696	11.725	6.473	10.88	12.418	10.656	5.312	8.399
TCGA-A7-A4SB-01	BRCA	-0.1662	10.566	9.578	8.502	10.366	10.708	4.871	4.813	10.616	10.519	11.79	3.658	6.465	11.158	13.66	13.333	12.788	9.798	12.523	10.013	8.275	10.315	8.571	11.583	3.52	11.675	9.867	12.058	5.94	12.57	12.477	9.241	2.658	5.993
TCGA-A7-A4SC-01	BRCA	-0.0074	10.815	7.424	7.705	11.297	10.403	6.292	6.562	11.163	10.663	11.92	6.462	7.106	10.084	13.389	13.399	11.405	9.441	13.019	10.735	9.365	10.544	8.202	11.339	6.797	11.227	10.896	11.87	6.344	12.202	12.192	9.756	2.205	7.644
TCGA-A7-A4SD-01	BRCA	0.3682	9.912	9.728	8.771	11.217	12.843	7.153	3.693	10.655	10.409	10.783	6.015	9.571	11.628	15.398	15.966	12.31	7.448	14.428	11.719	7.346	10.728	10.281	11.431	7.287	12.072	11.153	11.815	6.427	11.349	11.594	10.687	6.315	8.032
TCGA-A7-A4SE-01	BRCA	0.2047	10.924	9.183	7.125	10.826	11.917	5.657	4.815	10.714	10.111	12.062	4.69	9.107	11.554	14.616	14.504	12.191	7.958	14.023	11.323	7.618	10.095	9.356	10.884	5.86	11.785	10.36	14.318	6.823	11.205	11.444	9.655	7.669	7.005
TCGA-A7-A4SF-01	BRCA	0.1196	10.169	9.422	8.733	12.066	9.941	4.938	4.202	11.166	12.226	10.346	5.223	4.617	12.145	12.855	13.622	12.508	8.381	13.489	10.73	9.359	12.081	6.801	11.134	5.925	11.957	7.938	10.675	7.719	14.249	12.218	8.877	5.327	6.6
TCGA-A7-A56D-01	BRCA	0.8473	9.348	10.969	6.655	11.651	15.964	6.665	4.665	12.962	12.652	12.022	1.417	8.453	11.027	16.76	17.217	13	9.145	13.796	11.896	9.579	13.303	9.948	10.96	8.075	11.953	9.292	12.368	5.461	12.044	12.774	9.239	4.172	7.67
TCGA-A7-A5ZV-01	BRCA	0.3661	10.25	10.175	8.267	11.308	9.465	5.881	2.342	11.889	11.493	12.015	4.896	11.831	11.997	14.027	14.771	11.549	8.246	14.224	12.627	8.218	12.037	8.06	11.238	6.212	12.186	10.524	12.911	5.45	11.065	12.174	9.819	4.512	7.599
TCGA-A7-A5ZW-01	BRCA	0.3271	11.113	7.022	7.317	11.986	11.865	5.467	5.467	11.517	11.392	11.059	5.212	10.625	11.133	14.286	14.523	12.573	7.562	13.338	11.595	9.348	10.789	9.645	11.885	6.056	11.793	10.329	12.139	7.155	13.254	13.107	10.352	5.047	6.803
TCGA-A7-A5ZX-01	BRCA	0.0788	10.716	7.496	7.146	11.755	11.717	4.296	5.466	11.29	11.216	11.592	4.068	8.191	11.199	13.118	12.873	12.884	8.913	12.771	10.706	9.088	10.439	8.937	11.627	5.688	11.446	11.025	12.174	8.81	12.604	12.893	9.494	2.711	6.63
TCGA-A7-A6VV-01	BRCA	0.29	10.083	10.212	8.597	11.704	9.409	6.545	5.194	11.282	10.887	12.006	4.36	9.89	11.555	14.012	14.207	12.375	6.927	14.488	12.273	8.418	11.939	9.346	11.253	6.334	12.209	10.3	12.782	5.645	10.697	11.499	9.957	6.005	7.817
TCGA-A7-A6VW-01	BRCA	0.722	9.073	11.174	7.189	11.555	14.376	7.627	5.133	11.587	12.33	11.09	3.973	10.605	11.437	15.043	16.21	12.935	7.973	13.639	11.799	9.401	11.499	10.862	11.006	6.647	12.404	9.892	13.73	6.004	10.45	12.121	10.414	7.874	7.795
TCGA-A7-A6VX-01	BRCA	0.1022	10.641	8.666	8.277	11.353	12.109	6.606	3.586	11.691	10.948	11.336	3.303	9.746	11.228	14.04	15.368	12.306	7.344	15.095	11.218	8.711	11.69	8.81	11	5.437	11.596	9.087	11.958	4.56	13.004	13.22	8.99	5.56	6.372
TCGA-A7-A6VY-01	BRCA	0.6138	10.178	10.477	5.326	11.131	13.441	8.578	3.556	10.727	10.968	11.768	5.289	9.957	10.74	16.5	16.26	12.106	7.706	14.713	11.959	8.772	11.258	10.027	11.571	7.279	13.018	10.745	12.278	7.585	10.706	11.916	10.873	5.808	8.178
TCGA-A8-A06N-01	BRCA	-0.0531	11.673	7.838	9.194	11.578	12.008	5.765	2.876	11.255	10.085	8.948	2.876	9.17	12.56	13.149	13.837	12.484	7.934	13.131	10.428	9.905	8.839	8.413	11.511	2.124	11.957	6.465	10.225	8.712	8.814	13.006	8.057	4.269	5.942
TCGA-A8-A06O-01	BRCA	0.1346	11.38	9.134	10.29	11.184	12.998	6.967	5.541	11.093	11.31	10.758	4.225	10.563	10.752	13.381	14.224	13.084	7.39	13.661	11.425	9.193	10.928	7.575	12.073	5.466	12.219	8.593	11.663	4.398	13.341	13.24	9.731	5.13	7.098
TCGA-A8-A06P-01	BRCA	-0.1421	10.515	7.245	7.718	11.602	11.281	4.829	3.688	11.677	11.306	11.474	3.651	5.91	11.137	12.985	13.257	11.982	7.689	13.84	11.201	9.433	10.52	8.169	11.006	5.157	11.914	9.352	11.499	5.706	12.662	12.078	10.18	5.261	7.071
TCGA-A8-A06Q-01	BRCA	0.016	10.505	8.065	9.207	11.645	12.442	4.118	3.841	11.405	11.872	9.458	2.533	10.565	11.142	10.454	12.275	12.753	7.101	14.11	11.452	8.712	10.032	8.277	12.032	2.388	12.314	5.047	10.672	2.6	13.275	13.285	7.777	3.784	5.64
TCGA-A8-A06R-01	BRCA	0.1751	9.387	9.814	7.629	12.172	10.66	6.576	4.941	11.374	12.164	11.26	4.339	9.075	11.083	14.538	14.882	12.366	6.293	14.288	11.194	9.026	9.803	9.008	11.902	6.161	12.214	9.334	11.879	5.26	12.893	12.372	10.348	4.313	7.614
TCGA-A8-A06T-01	BRCA	0.1167	10.799	8.075	9.224	11.626	12.16	7.139	4.072	11.605	11.9	10.606	4.161	7.931	10.654	14.374	14.946	12.632	7.889	14.183	10.257	9.7	10.423	8.43	11.988	5.634	12.172	8.497	11.663	4.285	9.803	13.447	9.104	6.078	6.661
TCGA-A8-A06U-01	BRCA	0.2229	10.594	8.888	9.002	11.351	11.937	6.842	4.445	11.671	11.215	10.399	4.419	8.557	12.135	15.529	16.202	12.583	7.134	13.506	11.835	9.654	11.067	8.991	11.683	5.238	12.011	8.745	12.386	4.545	13.099	12.842	9.724	3.161	6.671
TCGA-A8-A06X-01	BRCA	0.2386	10.561	9.588	8.35	10.935	14.201	7.583	4.545	10.751	11.637	10.636	3.798	9.012	11.536	14.295	15.166	12.412	7.098	13.343	11.766	9.342	11.097	10.122	11.865	4.921	13.343	7.965	11.395	4.921	10.875	12.795	9.536	6.538	6.739
TCGA-A8-A06Y-01	BRCA	-0.0692	11.65	7.679	7.826	11.473	10.815	4.05	3.816	11.921	11.924	11	7.055	7.163	10.331	13.683	14.329	11.348	7.75	13.383	10.586	9.977	10.383	7.85	11.731	1.728	12.005	5.805	9.592	3.12	12.475	12.786	7.493	4.773	4.429
TCGA-A8-A06Z-01	BRCA	0.1755	10.834	9.012	9.602	11.09	11.766	4.864	4.663	11.463	11.806	10.187	0.341	8.584	12.619	12.844	12.942	13.552	8.879	13.687	10.37	9.85	9.229	6.416	11.218	3.877	11.746	7.201	11.906	4.209	16.361	13.611	9.139	3.445	6.148
TCGA-A8-A075-01	BRCA	0.2401	10.066	8.956	8.331	10.893	12.008	7.248	3.474	11.202	11.889	11.409	4.71	10.262	11.074	14.053	14.906	12.241	8.162	15.185	11.626	8.359	10.321	8.273	11.41	6.228	12.43	8.369	11.601	7.258	12.317	12.231	10.919	6.004	7.815
TCGA-A8-A076-01	BRCA	0.0072	10.873	7.855	8.204	11.99	12.634	5.553	4.116	11.929	11	11.057	3.468	9.425	10.948	13.57	14.053	12.461	6.19	13.882	12.221	9.252	10.315	7.902	11.838	5.836	12.375	8.288	11.813	4.525	12.555	12.416	9.581	4.616	6.851
TCGA-A8-A079-01	BRCA	0.1284	10.477	10.242	9.097	11.526	12.365	5.526	4.779	11.92	11.593	10.62	2.831	8.465	11.829	12.332	13.707	13.29	8.075	13.899	11.188	10.277	10.536	8.333	11.813	5.628	12.738	7.491	11.123	4.393	12.442	12.374	9.574	4.139	7.384
TCGA-A8-A07B-01	BRCA	0.0475	10.763	9.499	7.856	11.29	9.825	4.927	3.664	10.929	11.244	10.051	2.079	11.357	10.723	13.14	13.367	12.772	6.539	14.858	10.778	8.261	12.275	7.892	11.99	5.512	12.508	7.741	11.106	4.217	14.21	13.116	9.324	4.664	6.64
TCGA-A8-A07C-01	BRCA	0.1572	10.652	9.631	5.198	11.146	8.613	7.061	4.857	10.74	9.929	10.355	5.089	12.309	11.257	12.922	13.436	12.234	6.569	14.482	11.521	7.713	10.425	8.926	13.052	5.308	13.086	10.219	11.337	2.996	10.686	12.117	10.666	4.674	6.854
TCGA-A8-A07E-01	BRCA	0.1211	10.602	8.158	8.37	11.569	11.062	5.911	5.491	11.184	11.338	12.189	4.938	8.79	11.063	13.437	13.773	12.808	7.399	13.85	11.406	8.886	11.02	8.71	11.823	5.978	12.279	7.362	11.901	5.782	13.664	12.502	9.791	6.104	7.202
TCGA-A8-A07F-01	BRCA	-0.2582	11.719	7.112	9.434	11.258	8.861	5.675	3.429	10.377	10.994	10.573	4.097	9.461	9.914	13.358	14.136	11.782	7.15	13.684	11.017	8.728	10.119	8.476	11.373	5.429	11.763	10.789	11.833	4.758	11.957	12.15	9.293	7.233	6.527
TCGA-A8-A07G-01	BRCA	0.0135	10.726	6.72	8.427	11.651	10.364	5.687	4.608	11.708	11.18	11.032	3.95	8.188	10.721	14.237	14.941	12.1	7.306	14.299	10.988	7.398	10.776	8.638	11.941	5.377	12.124	7.269	11.229	6.087	12.94	13.209	9.384	5.535	7.095
TCGA-A8-A07I-01	BRCA	-0.0671	12.207	8.17	8.607	10.516	11.844	6.664	4.404	11.331	10.146	10.894	4.6	9.083	8.102	14.837	15.134	12.512	7.346	14.03	11.665	8.78	9.967	9.127	11.436	5.6	11.908	8.213	11.155	4.726	11.269	12.369	10.082	5.677	7.154
TCGA-A8-A07J-01	BRCA	0.2605	10.357	6.628	7.883	11.652	12.732	5.48	6.281	11.374	11.213	11.845	3.403	7.109	10.769	14.262	14.582	12.249	8.208	13.222	12.086	9.896	11.188	9.334	11.773	6.472	11.529	8.843	11.717	5.725	13.716	12.674	11.031	4.687	8.057
TCGA-A8-A07L-01	BRCA	-0.1541	9.865	9.931	4.477	10.908	11.872	4.313	3.584	10.471	10.455	10.643	2.777	9.952	11.154	12.778	12.672	12.643	8.176	13.749	10.952	8.658	11.426	8.538	12.096	1.777	12.222	5.664	10.833	3.703	9.888	12.665	8.695	3.584	5.362
TCGA-A8-A07O-01	BRCA	0.1684	11.674	9.025	9.883	11.194	9.318	7.661	3.165	10.521	11.424	11.231	3.468	11.14	11.33	14.062	14.304	12.656	5.153	14.674	9.937	8.338	10.677	9.05	12.065	6.085	13.025	8.494	10.966	5.346	11.445	11.303	9.872	8.594	7.171
TCGA-A8-A07P-01	BRCA	0.163	10.883	8.227	8.737	11.807	12.546	4.554	4.91	11.93	11.665	10.495	3.511	5.554	11.179	12.664	13.371	12.185	6.806	14.034	11.127	9.897	10.705	8.39	12.18	4.771	12.969	9.565	12.324	5.082	11.345	13.562	10.463	4.248	6.738
TCGA-A8-A07R-01	BRCA	0.3739	10.822	10.424	9.475	11.684	13.716	5.612	3.512	11.645	10.73	10.528	3.586	10.298	11.6	14.04	14.349	12.897	5.936	14.693	13.055	8.322	11.15	8.914	12.58	5.747	13.055	5.639	11.832	7.434	9.771	11.884	9.436	5.576	5.621
TCGA-A8-A07S-01	BRCA	-0.0088	11.435	8.266	9.277	11.85	12.779	5.864	3.913	11.643	11.338	11.26	2.421	7.608	11.073	13.706	13.933	13.12	8.121	13.625	11.076	9.976	10.342	8.581	11.489	4.761	11.745	8.474	10.818	4.093	13.881	12.634	8.843	5.659	6.868
TCGA-A8-A07U-01	BRCA	0.5843	10.44	10.901	8.978	11.734	11.204	8.759	5.378	10.398	10.911	11.958	6.792	9.146	11.004	15.869	16.473	12.442	7.153	13.859	12.134	8.671	10.407	10.376	12.189	7.686	12.608	9.056	11.955	5.765	11.582	11.835	11.398	7.554	8.991
TCGA-A8-A07W-01	BRCA	-0.058	10.9	9.18	10.348	10.971	12.317	5.695	4.229	11.032	11.094	11.176	4.047	8.983	11.509	13.022	13.965	12.801	7.142	13.527	11.121	9.609	10.85	6.826	11.649	5.695	12.45	10.117	10.929	5.277	12.52	12.803	9.594	3.704	7.217
TCGA-A8-A07Z-01	BRCA	0.4497	10.804	9.653	8.375	11.351	12.976	5.703	4.675	11.398	11.657	12.146	3.297	9.179	11.764	15.447	16.476	12.718	9.023	13.19	11.236	9.906	10.908	8.67	11.546	5.589	12.283	6.929	11.342	6.418	15.079	13.517	9.118	6.213	7.696
TCGA-A8-A081-01	BRCA	0.2366	10.832	7.896	10.54	11.05	12.778	7.492	4.627	11.01	11.551	10.305	5.333	11.411	11.535	13.682	14.432	12.676	6.837	14.848	11.275	9.845	10.558	8.539	11.537	6.471	11.798	7.549	11.734	6.276	13.937	12.204	10.214	5.342	7.518
TCGA-A8-A082-01	BRCA	-0.0596	10.128	8.953	9.835	11.416	12.243	5.35	3.138	10.961	10.854	11.014	2.379	9.918	11.651	14.166	14.485	12.415	7.72	14.543	10.253	9.312	10.928	6.446	11.117	4.722	11.922	8.282	11.726	4.888	13.497	12.884	9.138	4.322	7.217
TCGA-A8-A083-01	BRCA	0.0163	11.422	6.706	7.999	11.598	13.442	4.986	4.377	11.358	11.195	11.314	2.225	6.443	11.932	14.083	14.664	12.709	7.267	13.072	10.263	10.215	10.674	8.452	11.049	2.515	11.33	6.776	10.227	5.907	13.54	13.358	7.929	5.164	5.498
TCGA-A8-A084-01	BRCA	-0.0488	11.199	8.211	8.483	11.572	13.94	4.858	2.437	11.271	11.221	10.621	1.799	8.748	11.356	14.624	15.838	12.836	7.384	13.264	11.21	9.133	11.67	9.409	11.326	4.184	11.707	6.506	10.283	3.951	11.88	12.403	8.051	4.244	5.896
TCGA-A8-A085-01	BRCA	-0.2087	10.494	9.121	9.791	11.578	11.245	3.411	3.274	11.027	11.244	11.345	0.537	8.745	11.414	11.535	12.252	12.579	6.96	13.427	10.72	9.541	11.063	5.778	11.888	1.537	11.997	5.7	10.487	2.596	12.65	12.357	7.376	3.759	4.624
TCGA-A8-A086-01	BRCA	-0.1063	10.451	8.23	9.805	11.429	11.551	5.541	3.781	11.598	10.998	10.694	2.129	9.215	11.363	13.333	13.824	12.848	6.629	14.244	11.157	9.555	10.436	8.079	11.718	3.937	12.176	7.504	11.467	4.951	12.604	13.147	9.406	3.68	6.366
TCGA-A8-A08A-01	BRCA	0.1748	10.968	8.111	8.037	11.797	12.425	6.254	5.148	11.52	12.064	11.28	2.993	7.875	10.687	14.537	15.025	12.312	8.746	13.514	11.048	9.794	10.817	8.67	11.399	6.148	12.064	9.466	11.514	5.621	12.827	12.578	10.001	5.723	7.989
TCGA-A8-A08B-01	BRCA	0.4016	11.522	7.399	8.45	12.747	13.467	6.81	2.821	11.919	11.475	9.38	3.522	9.045	11.262	15.372	15.462	13.024	6.685	15.256	11.474	9.268	11.437	10.069	11.17	4.345	11.579	8.045	12.101	4.576	13.62	12.698	9.118	5.313	6.616
TCGA-A8-A08C-01	BRCA	-0.2142	11.997	7.107	8.01	11.265	8.529	4.245	4.023	11.275	11.543	10.778	2.138	7.179	11.304	13.336	13.884	12.229	8.144	13.203	10.133	9.171	11.17	8.317	11.69	3.647	11.546	7.124	12.215	3.795	12.59	12.498	8.591	5.628	5.889
TCGA-A8-A08F-01	BRCA	0.1972	10.672	9.917	6.402	12.003	12.484	7.583	4.696	11.86	10.599	11.496	4.915	9.593	11.067	13.507	14.084	12.465	6.265	12.917	11.616	9.076	11.031	8.341	10.938	7.136	12.775	9.316	11.884	4.994	9.747	11.227	10.378	7.605	8.251
TCGA-A8-A08G-01	BRCA	0.1946	11.003	8.187	9.398	11.159	12.675	6.157	3.674	11.407	11.141	12.237	3.674	9.165	11.593	14.451	15.388	12.266	8.609	13.577	11.103	9.903	10.608	9.12	11.953	5.873	12.109	8.514	11.797	4.192	11.855	13.103	9.74	4.929	7.342
TCGA-A8-A08H-01	BRCA	0.8366	9.262	7.947	9.012	11.617	11.401	6.568	8.518	11.324	11.117	13.705	5.191	8.685	10.798	14.81	15.306	12.686	7.213	14.042	14.175	9.758	10.904	9.487	11.862	8.096	12.323	9.113	13.43	6.872	12.088	12.276	12.251	5.373	9.696
TCGA-A8-A08I-01	BRCA	0.7067	10.727	10.567	9.761	11.722	12.077	8.982	4.327	11.137	10.878	10.156	6.541	12.524	12.136	16.493	17.482	13.679	6.961	14.22	11.283	7.331	9.798	9.436	11.507	7.899	11.906	8.201	11.447	8.519	13.481	12.063	11.426	6.936	8.328
TCGA-A8-A08J-01	BRCA	0.2218	10.73	8.25	8.59	11.304	13.648	6.541	3.997	11.856	11.52	10.76	3.22	8.444	11.189	14.434	14.838	13.201	7.273	14.565	11.315	9.962	10.545	9.028	12.092	5.5	12.65	7.92	11.463	4.582	12.597	12.966	9.687	3.77	6.855
TCGA-A8-A08L-01	BRCA	0.2698	10.726	9.834	9.115	12.047	9.717	7.214	7.065	11.689	11.416	10.73	4.77	9.773	11.902	13.732	14.358	13.938	5.493	13.283	11.569	8.365	10.812	7.887	11.051	6.799	11.806	9.447	11.444	5.226	11.803	12.846	10.54	4.666	8.114
TCGA-A8-A08O-01	BRCA	-0.1411	11.035	8.832	9.195	11.04	10.951	4.643	3.906	10.539	11.992	10.275	3.129	8.466	11.909	11.911	12.819	12.526	8.309	13.225	10.593	9.292	10.278	8.085	11.659	3.129	12.134	7.129	11.142	5.946	11.525	12.911	8.34	5.643	5.737
TCGA-A8-A08P-01	BRCA	0.5957	10.489	7.929	9.358	12.475	13.52	7.625	5.875	12.057	10.822	11.31	5.358	5.674	11.177	14.637	15.145	12.51	7.112	13.796	12.1	9.624	10.657	9.101	12.199	7.372	12.485	8.379	12.735	5.043	13.082	12.358	11.628	6.407	8.271
TCGA-A8-A08R-01	BRCA	0.4541	11.073	9.16	10.097	11.918	11.314	8.319	5.491	12.216	10.452	10.968	5.491	11.236	12.154	13.849	14.668	13.435	5.06	13.056	12.204	7.807	10.698	8.925	11.659	6.501	12.185	7.584	12.101	5.379	10.506	11.442	10.804	7.513	8.092
TCGA-A8-A08S-01	BRCA	0.3294	10.748	7.891	9.045	12.25	13.33	5.597	3.538	12.296	10.898	11.203	3.322	8.371	11.04	14.407	15.873	13.075	7.163	14.244	11.28	10.092	11.989	8.862	11.555	4.794	12.179	7.385	10.218	3.86	13.695	13.237	8.89	6.25	6.528
TCGA-A8-A08T-01	BRCA	-0.1483	11.591	7.6	8.146	11.523	10.329	5.271	4.39	11.359	11.543	10.62	3.113	7.728	11.126	12.561	13.478	12.31	7.862	14.415	10.598	9.851	10.823	8.169	11.644	4.839	11.908	8.318	12.488	4.168	11.053	12.443	8.903	5.612	6.479
TCGA-A8-A08X-01	BRCA	0.1908	10.112	9.473	8.75	11.884	11.037	7.141	5.352	11.602	10.703	11.478	5.849	9.931	10.524	13.709	14.767	12.25	7.019	13.488	11.653	8.836	11.864	8.661	11.136	6.404	11.869	7.74	13.155	5.097	10.327	11.83	10.29	6.147	8.298
TCGA-A8-A08Z-01	BRCA	0.0232	10.701	7.464	8.712	11.613	11.008	7.255	4.844	11.049	10.859	11.348	4.113	8.668	10.876	13.443	14.116	11.876	7.212	14.054	11.692	8.473	11.321	8.919	11.44	6.255	11.898	10.401	12.343	4.811	11.72	12.423	10.688	5.613	7.713
TCGA-A8-A090-01	BRCA	-0.0367	11.662	8.235	10.224	10.527	13.026	6.492	5.191	10.621	11.16	11.188	3.449	7.63	10.464	14.097	14.79	12.198	8.085	13.825	11.298	8.862	10.164	8.829	11.652	6.228	11.796	8.768	11.539	4.591	11.688	12.955	10.227	5.71	7.322
TCGA-A8-A091-01	BRCA	-0.2183	10.822	7.72	8.767	11.31	11.268	5.453	5.025	10.92	10.605	11.216	3.9	8.297	12.223	12.187	13.035	12.241	8.175	12.895	10.686	9.339	9.467	7.157	11.2	4.889	11.181	6.104	11.379	6.375	11.383	12.628	8.754	5.099	6.956
TCGA-A8-A092-01	BRCA	0.1824	11.51	8.866	11.047	12.293	11.491	4.936	3.627	11.709	11.554	10.619	3.405	12.562	10.904	13.008	13.606	13.254	6.932	13.632	11.457	8.464	11.063	8.22	12.242	4.835	12.742	6.454	11.26	4.908	13.211	12.637	10.212	5.212	6.575
TCGA-A8-A093-01	BRCA	-0.2157	12.072	7.444	8.943	11.661	11.016	3.476	3.636	11.607	10.851	10.897	0.71	6.319	11.101	12.883	13.644	12.81	7.336	13.515	10.89	9.109	11.712	7.761	11.034	3.089	11.665	4.692	11.235	3.246	13.417	12.742	7.986	4.728	5.608
TCGA-A8-A094-01	BRCA	0.3029	9.431	8.049	8.198	11.109	10.319	8.466	4.813	11.363	11.08	11.43	5.408	9.265	11.719	13.578	14.724	12.608	5.569	14.103	12.219	9.746	10.443	8.318	12.016	6.408	12.47	9.071	12.098	4.936	13.621	12.188	11.149	5.45	7.805
TCGA-A8-A095-01	BRCA	-0.0947	11.533	7.385	10.244	11.951	11.222	5.054	5.169	11.419	11.228	10.951	3.847	9.117	11.172	13.007	13.803	12.955	6.916	13.346	10.89	9.117	11.313	8.934	11.762	4.236	12.076	7.155	10.951	4.721	12.343	12.635	9.536	4.385	6.558
TCGA-A8-A096-01	BRCA	0.2406	11.331	7.378	9.08	11.45	12.135	6.956	5.469	11.256	11.006	11.304	5.108	7.153	10.975	14.836	15.644	13.015	8.001	13.569	11.574	9.514	10.731	8.937	11.309	6.896	11.656	11.039	11.932	5.319	12.141	12.438	10.554	6.555	8.297
TCGA-A8-A097-01	BRCA	-0.0516	10.625	8.559	10.042	11.647	10.593	6.671	4.46	11.867	10.371	11.096	3.579	9.167	10.999	14.576	15.323	12.101	7.401	13.259	11.226	8.966	11.531	8.152	11.591	5.834	11.781	9.171	11.397	5.682	11.606	12.63	9.805	5.12	7.307
TCGA-A8-A099-01	BRCA	-0.2065	11.466	6.465	8.814	11.219	11.511	3.948	3.948	11.533	11.066	10.453	2.898	4.448	10.59	13	13.682	11.415	7.323	13.846	9.779	10.099	11.588	8.326	11.466	4.113	11.203	8.915	11.744	2.614	13.424	12.665	9.336	3.22	6.09
TCGA-A8-A09A-01	BRCA	-0.083	10.866	8.259	8.857	11.826	9.73	5.678	5.366	11.632	11.136	11.291	5.924	9.045	11.489	12.787	13.479	12.008	5.652	13.115	11.134	8.917	10.237	7.969	12.019	5.233	11.868	7.166	11.497	6.495	11.045	12.443	9.7	4.987	6.852
TCGA-A8-A09B-01	BRCA	-0.2178	11.379	8.151	9.153	11.591	12.087	6.2	4.782	11.358	11.092	11.049	3.336	8.72	10.85	13.157	13.732	12.565	8.185	12.935	10.65	9.045	10.743	7.641	11.205	5.286	11.509	8.302	11.338	4.986	12.356	12.957	8.696	5.286	6.827
TCGA-A8-A09C-01	BRCA	-0.0983	11.79	7.574	8.021	12.379	11.105	5.408	4.269	11.748	11.473	10.184	3.158	7.356	10.646	11.882	12.899	13.072	7.265	13.114	10.666	9.035	10.752	8.295	11.873	4.514	12.484	7.231	10.881	4.158	11.584	12.919	8.293	5.308	5.989
TCGA-A8-A09D-01	BRCA	0.1442	10.42	9.21	7.552	11.516	11.39	6.116	5.476	11.6	11.319	12.046	4.173	10.213	10.961	13.296	14.111	12.575	7.112	13.745	12.212	9.045	10.514	8.219	11.432	5.659	14.116	6.726	11.629	4.91	11.491	12.563	10.16	4.985	7.624
TCGA-A8-A09E-01	BRCA	0.0491	11.033	9.006	9.678	11.393	13.593	4.972	3.387	11.359	11.24	10.318	3.44	4.187	10.183	13.643	15.048	12.65	8.585	13.659	10.982	9.479	12.321	8.587	11.542	3.587	12.063	8.219	11.996	3.954	13.955	13.104	8.256	2.632	6.49
TCGA-A8-A09G-01	BRCA	0.2034	10.663	7.992	11.147	11.455	10.034	6.884	5.568	11.476	11.721	10.944	5.568	5.735	11.104	14.328	15.158	13.584	7.584	13.572	12.532	8.967	9.461	8.977	11.573	6.452	12.144	7.103	11.145	4.992	13.419	12.441	9.855	5.8	7.501
TCGA-A8-A09I-01	BRCA	0.5122	10.623	9.081	9.008	11.983	12.676	8.18	4.87	12.766	11.563	10.475	4.735	9.384	11.039	14.894	15.397	12.762	6.708	13.21	11.717	9.488	11.461	9.323	12.156	5.713	12.948	9.698	11.45	4.037	13.568	13.025	10.381	4.5	7.081
TCGA-A8-A09K-01	BRCA	-0.1985	10.965	7.964	8.415	10.527	11.191	6.935	3.51	10.476	11.13	9.561	5.732	7.839	11.514	12.807	13.69	12.45	8.199	13.154	10.333	9.21	10.215	8.045	11.422	6.441	11.557	6.837	11.823	5.04	10.206	12.475	9.363	5.674	7.305
TCGA-A8-A09M-01	BRCA	0.2744	9.941	8.402	8.866	11.898	13.707	7.382	4.848	11.693	11.822	10.906	5.277	8.56	11.382	14.357	15.357	12.699	7.022	13.488	11.397	9.585	10.933	8.901	11.688	6.108	12.25	9.908	11.431	4.263	12.07	12.703	9.816	4.83	7.725
TCGA-A8-A09N-01	BRCA	0.0832	10.493	8.471	8.745	11.117	12.209	5.792	3.448	10.694	11.65	10.361	4.013	8.117	11.113	13.911	14.451	13.209	8.382	14.068	10.678	9.975	9.915	7.953	11.343	4.734	12.33	7.112	11.878	4.161	15.349	13.488	8.759	5.504	6.161
TCGA-A8-A09Q-01	BRCA	0.1245	10.486	9.092	8.935	11.358	9.845	7.166	4.475	11.431	11.434	11.112	5.258	8.623	10.974	13.317	14.14	12.95	7.125	14.28	12.036	9.786	10.306	7.696	11.582	6.427	11.818	10.372	12.898	4.342	12.614	12.557	10.548	3.673	7.784
TCGA-A8-A09R-01	BRCA	0.0626	10.763	8.586	9.735	11.363	12.301	7.418	4.862	11.635	10.454	11.051	4.353	8.773	10.904	15.078	15.519	11.971	7.654	13.59	11.022	8.67	11.139	8.886	11.495	5.958	11.676	8.754	11.828	4.036	11.852	12.915	10.072	6.011	7.5
TCGA-A8-A09T-01	BRCA	0.1296	10.505	7.767	8.901	11.909	12.187	6.993	3.112	11.534	11.145	10.065	3.353	10.163	11.324	13.591	14.462	13.018	7.265	13.83	9.776	10.028	10.948	8.692	11.7	4.511	12.152	10.654	12.291	5.01	12.883	12.904	9.441	4.045	5.843
TCGA-A8-A09V-01	BRCA	-0.3677	12.174	6.961	9.127	11.391	10.498	3.044	3.722	10.973	10.448	10.167	2.137	9.142	11.286	12.507	12.826	12.417	7.671	12.448	10.01	9.026	9.919	8.451	11.346	3.459	11.124	5.613	10.709	4.423	12.43	12.482	8.466	5.347	5.899
TCGA-A8-A09W-01	BRCA	0.2367	11.355	8.951	9.111	11.618	12.048	5.566	4.629	11.443	13.048	11.414	5.677	9.354	11.585	12.836	13.343	12.533	5.316	14.32	11.091	10.317	11.352	8.466	12.206	4.975	12.561	7.095	11.468	4.361	11.957	12.682	9.82	3.554	6.041
TCGA-A8-A09X-01	BRCA	0.5783	9.492	8.92	8.329	12.185	12.598	7.854	5.548	11.634	12.152	11.618	5.646	8.249	10.529	13.915	14.68	12.586	6.203	13.84	12.604	10.489	10.018	8.827	10.92	7.004	13.456	7.711	13.001	4.705	12.083	12.809	10.357	6.482	8.329
TCGA-A8-A09Z-01	BRCA	0.3873	10.296	7.835	7.747	11.542	12.733	7.161	4.396	11.61	11.66	10.672	5.479	7.797	10.767	17.508	17.258	11.919	9.099	13.694	12.353	9.037	10.551	9.832	10.62	6.228	11.755	7.961	11.621	6.037	10.353	13.07	11.081	4.268	7.725
TCGA-A8-A0A1-01	BRCA	0.133	11.261	6.747	9.187	11.269	11.341	7.21	5.465	11.116	11.152	11.143	4.913	7.797	11.111	14.262	15.039	12.902	7.79	13.643	11.333	9.392	10.247	9.046	11.604	6.839	11.538	8.434	11.516	5.05	14.287	12.469	10.684	6.125	8.193
TCGA-A8-A0A2-01	BRCA	0.0265	11.094	7.062	8.168	11.683	9.289	6.64	4.524	11.521	10.787	10.492	4.682	7.261	11.358	13.118	13.92	12.685	7.917	12.945	10.533	9.225	11.606	7.929	11.309	5.932	11.585	10.834	12.868	4.824	13.523	13.252	9.822	3.994	7.383
TCGA-A8-A0A4-01	BRCA	-0.1038	10.958	8.339	9.25	11.617	12.171	4.415	4.323	11.394	11.492	11.354	3.444	9.306	11.29	13.613	14.036	13.037	8.183	13.251	10.561	8.418	9.91	8.274	11.646	4.95	11.629	5.707	10.624	6.392	13.826	12.514	8.714	3.5	6.451
TCGA-A8-A0A6-01	BRCA	0.5442	10.998	7.935	7.91	11.07	12.064	7.425	6.229	11.143	11.114	11.331	5.674	9.195	10.84	15.729	16.276	12.82	9.313	13.909	11.468	9.347	10.893	9.296	12.091	7.078	11.691	8.621	12.698	6.499	12.771	12.908	11.141	6.318	7.828
TCGA-A8-A0A7-01	BRCA	0.6831	9.52	8.713	7.72	11.148	12.347	8.526	6.765	11.921	10.933	11.49	7.602	9.345	11.009	15.177	16.114	13.063	7.06	14.129	12.329	9.166	10.41	10.102	11.81	8.092	11.853	8.861	12.057	6.552	11.709	12.581	12.248	6.069	9.403
TCGA-A8-A0A9-01	BRCA	-0.0819	11.377	8.783	8.899	11.863	11.291	6.608	3.273	11.59	10.835	10.483	3.814	7.955	11.41	13.282	14.073	12.422	8.357	13.553	11.287	9.265	10.879	9.148	11.001	5.872	11.541	9.291	11.75	3.358	12.429	12.983	9.293	4.135	7.007
TCGA-A8-A0AB-01	BRCA	-0.2513	11.779	7.449	10.041	11.265	6.942	3.799	3.436	10.611	10.795	9.499	2.568	10.194	10.693	11.102	10.975	12.122	8.019	12.394	10.227	7.166	10.838	6.568	11.759	2.568	12.085	9.188	11.506	3.852	12.919	12.948	7.316	4.419	4.614
TCGA-A8-A0AD-01	BRCA	-0.0519	10.46	8.174	8.793	11.179	11.355	5.767	5.445	11.269	10.068	10.348	2.123	6.194	10.612	13.759	13.229	12.867	7.289	14.408	10.893	9.318	10.082	7.764	11.441	5.846	11.773	12.134	11.878	4.779	12.743	12.813	10.669	4.159	7.732
TCGA-AC-A23C-01	BRCA	0.0533	10.395	6.911	8.303	11.408	11.192	6.452	3.882	11.251	10.945	10.835	4.71	8.058	11.349	14.38	15.207	12.661	6.421	13.601	11.048	9.546	11.04	8.988	11.61	5.939	11.842	9.167	11.505	4.981	14.724	12.845	9.575	7.137	6.995
TCGA-AC-A23E-01	BRCA	0.0057	10.874	6.782	8.395	12.035	11.615	5.399	4.46	11.87	11.204	10.771	2.197	7.931	11.144	13.322	14.303	12.273	6.334	14.932	11.247	8.489	10.722	8.513	11.221	5.356	11.417	11.406	11.973	4.963	12.849	13.011	9.953	4.356	7.215
TCGA-AC-A23G-01	BRCA	0.1395	10.625	8.565	7.694	11.473	11.164	7.366	5.689	11.276	10.808	12.701	3.54	6.679	10.64	14.45	15.27	12.159	8.556	13.311	11.682	9.185	11.274	8.528	11.19	6.749	11.472	10.107	11.909	7.347	11.691	12.176	10.462	4.183	7.825
TCGA-AC-A23H-01	BRCA	0.01	9.901	8.436	8.517	10.822	11.892	4.79	3.677	11.248	11.093	10.801	2.895	8.996	11.363	11.798	12.476	13.429	7.022	14.241	10.998	9.676	11.079	8.831	11.985	3.158	12.58	8.6	11.361	4.296	13.805	12.723	8.294	4.134	5.888
TCGA-AC-A2B8-01	BRCA	0.0412	10.914	6.6	7.529	11.514	11.563	6.991	5.278	11.086	11.079	11.627	5.161	8.084	10.944	13.269	14.428	11.921	6.837	14.02	11.414	9.215	10.815	9.086	11.357	6.315	11.675	11.569	11.597	5.24	13.346	12.305	10.411	5.746	7.29
TCGA-AC-A2BK-01	BRCA	-0.1637	10.935	9.86	8.984	11.546	7.1	5.545	3.847	10.729	11.129	8.292	3.565	10.622	11.136	11.827	12.175	12.443	5.056	12.702	10.486	5.847	11.525	9.516	12.225	1.163	12.537	7.955	10.744	3.355	11.392	11.431	8.135	-0.645	4.677
TCGA-AC-A2BM-01	BRCA	-0.002	10.874	8.705	9.436	10.532	12.855	6.165	4.487	10.562	11.145	10.334	4.573	6.928	11.171	13.616	14.102	12.319	8.38	13.342	10.36	9.03	11.211	8.019	11.649	6.401	11.896	12.052	10.996	4.395	10.282	13.663	10.556	1.635	7.504
TCGA-AC-A2FB-01	BRCA	0.4347	10.334	7.004	9.467	11.262	12.646	8.512	6.788	11.434	11.039	12.058	7.126	7.84	10.961	14.894	15.033	12.511	7.34	13.222	11.17	9.154	9.687	9.361	11.672	7.483	11.742	12.367	11.294	6.818	13.72	12.65	11.658	4.047	8.924
TCGA-AC-A2FE-01	BRCA	0.5119	10.149	8.464	8.034	11.586	12.709	9.217	6.209	11.388	11.198	12.111	6.256	9.03	10.567	15.081	15.004	11.948	7.831	13.261	11.969	9.453	10.87	9.076	11.26	8.006	11.759	10.843	12.251	7.654	12.353	12.616	11.108	5.19	8.639
TCGA-AC-A2FF-01	BRCA	0.2407	10.404	6.758	8.694	11.652	11.356	6.354	6.36	11.324	11.347	12.213	6.114	8.674	10.996	13.384	14.133	12.574	7.853	13.072	11.667	9.379	10.618	8.713	11.766	6.448	11.936	8.351	11.724	6.393	13.942	12.741	10.817	5.198	8.034
TCGA-AC-A2FG-01	BRCA	-0.0871	11.508	6.862	7.812	11.596	10.427	5.232	6	11.719	11.43	11.424	4.052	7.548	11.423	12.909	13.614	12.638	7.818	13.211	10.771	9.842	10.471	8.208	11.437	5.171	11.395	8.729	11.764	6.44	12.665	12.639	9.652	2.575	6.603
TCGA-AC-A2FK-01	BRCA	-0.2617	10.261	5.875	7.206	11.446	10.128	5.559	5.761	10.626	10.671	11.028	5.323	7.741	11	13.284	14.04	11.846	6.835	13.046	10.71	8.992	9.611	8.389	11.42	5.738	11.347	8.548	11.983	7.144	12.016	12.323	9.594	5.206	6.808
TCGA-AC-A2FM-01	BRCA	-0.0298	10.475	11.39	9.163	12.132	10.142	6.495	4.973	11.721	11.403	11.413	3.062	8.776	11.441	11.923	12.4	12.937	8.644	12.278	10.354	9.076	9.78	6.657	11.794	4.091	11.894	6.942	11.122	6.828	9.512	12.858	8.775	3.811	6.276
TCGA-AC-A2FO-01	BRCA	0.31	10.425	7.241	7.656	11.389	12.642	7.724	6.783	11.224	11.057	11.596	6.278	8.015	11.887	14.167	14.761	12.689	7.634	13.177	11.518	9.262	9.935	8.869	11.01	6.947	11.015	11.175	11.926	7.324	12.307	12.749	10.925	3.157	8.207
TCGA-AC-A2QH-01	BRCA	0.0085	9.63	10.082	7.835	11.485	8.931	5.766	3.891	11.04	11.219	11.648	4.579	9.931	10.9	15.435	15.418	12.937	7.622	13.634	11.204	7.926	9.538	7.941	11.636	4.851	12.854	10.612	11.025	4.579	10.337	12.101	10.439	-0.279	6.84
TCGA-AC-A2QI-01	BRCA	0.0427	11.181	7.801	7.723	11.451	10.959	6.34	5.603	11.502	11.147	11.746	5.433	6.16	10.934	14.026	14.329	12.235	8.474	13.51	10.95	8.936	11.795	9.158	11.201	6.598	11.379	8.228	10.987	6.067	12.862	12.551	9.725	4.074	8.016
TCGA-AC-A2QJ-01	BRCA	1.1998	8.643	11.385	7.271	11.876	13.687	7.637	6.309	12.687	12.06	13.591	3.817	9.829	11.321	16.264	15.925	13.745	10.378	13.365	13.111	9.303	11.728	9.03	11.123	10.943	12.343	10.612	12.455	7.897	10.726	12.639	10.409	4.361	10.674
TCGA-AC-A3BB-01	BRCA	0.4543	10.566	8.194	7.367	11.914	12.366	7.812	6.896	11.382	11.78	12.376	5.441	8.004	10.945	14.507	15.157	12.358	8.714	13.331	11.976	9.441	11.164	9.413	11.27	7.784	11.809	9.734	11.64	7.275	11.083	12.492	10.731	3.819	8.815
TCGA-AC-A3EH-01	BRCA	0.0014	10.916	8.167	7.983	11.534	12.314	4.807	4.167	11.248	11.535	11.179	3.789	9.032	11.445	13.087	13.485	12.154	7.397	13.597	10.629	8.85	11.7	8.152	10.885	5.421	11.899	10.892	12.142	5.902	14.128	13.078	8.375	1.926	7.297
TCGA-AC-A3HN-01	BRCA	0.1935	10.867	7.669	8.413	11.374	11.415	7.136	6.194	11.283	10.997	12.296	5.351	7.775	10.418	14.135	15.046	11.991	8.385	13.12	11.811	9.463	10.743	8.585	11.258	7.103	11.246	10.757	11.573	6.069	12.41	12.572	10.461	5.493	8.322
TCGA-AC-A3OD-01	BRCA	0.4623	10.73	7.648	8.529	11.721	11.43	7.658	6.386	11.446	10.895	11.598	5.95	10.617	10.971	14.247	14.79	12.053	8.238	13.259	12.321	9.275	11.064	8.73	11.781	7.64	11.536	10.271	12.358	6.244	13.568	12.584	11.322	5.744	8.405
TCGA-AC-A3QP-01	BRCA	0.5961	9.83	7.834	7.432	12.183	13.005	7.347	6.831	11.94	11.902	11.886	4.227	7.891	11.329	14.037	14.565	12.355	8.628	13.323	10.836	10.07	10.879	9.206	11.378	7.021	12.358	12.307	12.458	8.365	12.356	12.846	10.684	4.256	8.384
TCGA-AC-A3QQ-01	BRCA	0.6175	10.382	10.348	8.655	11.969	12.826	6.842	5.566	12.439	11.934	11.806	3.697	10.369	11.417	14.617	15.287	13.137	9.294	13.317	11.454	9.936	11.988	8.771	10.899	7.414	11.962	9.917	11.663	6.879	10.557	12.728	9.234	6.559	8.391
TCGA-AC-A3TM-01	BRCA	0.7601	10.364	10.738	8.077	12.049	13.388	7.472	5.519	12.235	12.628	11.566	3.505	9.439	11.262	14.437	15.178	13.862	9.978	12.919	11.056	10.147	12.338	9.217	11.089	7.74	12.263	10.267	11.825	8.146	11.415	13.058	8.893	4.287	8.183
TCGA-AC-A3TN-01	BRCA	0.3106	10.403	8.596	7.621	11.741	12.378	5.257	4.585	12.116	12.235	11.566	3.492	7.9	11.515	13.552	13.7	13.431	10.277	12.579	10.786	10.155	11.528	8.696	11.037	6.061	11.452	9.811	12.475	6.061	12.615	13.069	8.314	4.392	6.724
TCGA-AC-A3W5-01	BRCA	0.407	9.9	9.238	7.947	11.545	11.343	7.746	6.57	11.321	11.191	12.493	5.46	8.597	10.618	14.533	15.517	12.464	8.757	13.099	12.482	9.308	10.67	9.272	10.838	7.625	11.292	10.501	12.236	6.273	11.516	11.362	10.476	6.46	8.616
TCGA-AC-A3W6-01	BRCA	0.3876	10.294	9.075	7.336	11.507	12.164	7.015	5.863	11.343	11.304	12.725	6.576	6.525	11.12	14.29	15.366	12.881	9.167	13.014	11.699	9.166	10.786	8.995	11.004	8.081	11.647	8.968	11.836	6.662	12.927	12.337	9.92	6.608	8.644
TCGA-AC-A3W7-01	BRCA	-0.121	11.02	8.363	7.11	11.551	11.323	5.808	5.565	10.947	11.142	11.692	3.989	7.914	11.429	13.252	14.134	12.809	9.355	12.654	10.756	9.237	10.337	8.527	10.506	5.948	10.568	8.202	11.557	6.354	12.361	12.23	8.482	4.528	7.069
TCGA-AC-A3YI-01	BRCA	0.2117	10.007	7.757	6.806	11.57	11.257	8.207	5.122	11.143	11.061	11.851	4.314	9.661	11.054	13.458	13.947	11.966	8.443	14	11.326	8.433	10.827	8.955	11.082	6.211	12.085	10.612	12.927	7.661	12.497	12.29	10.934	5.037	7.406
TCGA-AC-A3YJ-01	BRCA	0.4005	9.894	8.956	6.866	11.898	11.988	6.151	6.299	11.62	12.1	12.25	2.749	7.534	11.263	14.557	15.487	12.706	9.435	13.281	10.483	10.158	10.891	8.222	11.295	6.953	12.044	9.804	11.95	5.656	12.95	13.119	9.887	4.465	8.607
TCGA-AC-A4ZE-01	BRCA	-0.1826	11.398	8.608	8.801	11.46	11.01	5.785	5.335	10.782	10.994	11.834	4.854	5.298	11.637	12.201	12.952	11.81	9.633	12.548	10.687	9.353	10.258	8.055	11.509	5.676	11.603	9.581	10.463	5.405	11.067	12.289	9.191	1.598	6.862
TCGA-AC-A5EH-01	BRCA	0.3338	9.817	9.687	7.58	11.644	12.308	6.599	3.181	11.612	12.218	10.948	3.529	9.376	11.434	14.503	15.202	12.368	7.928	13.883	11.814	8.721	11.213	9.259	11.507	6.804	12.23	10.765	11.933	5.436	13.92	12.709	9.591	5.409	7.725
TCGA-AC-A5XS-01	BRCA	0.739	10.073	8.972	7.9	11.971	14.055	8.902	5.286	12.056	11.588	11.901	5.813	6.649	11.438	14.964	15.528	12.704	8.021	13.295	12.283	9.364	11.078	10.149	11.491	7.229	11.764	12.462	12.271	6.848	11.372	12.898	11.371	5.714	8.273
TCGA-AC-A5XU-01	BRCA	-0.0361	10.275	11.565	8.428	11.784	9.238	5.923	5.266	11.386	10.524	11.789	3.161	6.899	11.093	14.168	14.467	12.719	8.078	12.759	11.283	10.126	9.928	9.204	11.644	5.063	11.88	7.626	12.73	5.029	11.139	12.372	9.117	4.129	7.034
TCGA-AC-A62V-01	BRCA	0.4891	8.708	11.013	8.198	11.866	13.266	4.542	4.779	12.012	12.662	11.427	3.194	7.227	12.726	13.417	13.614	14.146	8.875	13.55	11.836	9.805	11.759	7.083	11.748	5.677	12.562	8.075	11.829	5.161	12.441	12.89	8.789	1.905	7.001
TCGA-AC-A62X-01	BRCA	0.524	10.004	9.711	8.677	11.077	11.925	3.736	4.058	14.144	11.536	11.325	2.643	8.287	11.598	15.601	16.071	12.533	6.661	13.515	12.593	7.791	11.653	11.037	11.901	2.436	12.575	7.609	11.684	7.467	11.103	12.038	8.907	6.725	5.336
TCGA-AC-A62Y-01	BRCA	0.654	10.8	8.502	7.365	11.756	12.85	8.182	6.407	11.989	11.052	11.256	4.393	7.64	10.411	14.408	15.51	12.756	7.808	14.657	11.918	9.577	11.423	10.073	11.565	6.92	11.753	12.364	12.185	6.252	12.94	12.661	11.188	7.582	8.018
TCGA-AC-A6IV-01	BRCA	0.4092	10.496	8.003	8.182	11.279	10.727	7.55	6.009	11.118	11.307	12.857	6.61	8.009	11.075	14.284	14.838	12.043	8.309	13.014	12.442	9.237	10.922	8.679	11.517	8.083	11.663	11.646	12.21	7.805	11.191	12.182	10.752	6.161	8.819
TCGA-AC-A6IW-01	BRCA	1.018	10.012	10.964	8.399	12.108	11.277	9.469	9.391	10.132	11.083	11.845	6.302	10.139	11.694	15.32	15.958	12.321	7.299	13.777	12.804	9.297	12.15	10.007	11.823	7.393	12.795	11.7	12.992	5.115	10.734	11.744	12.058	7.45	10.06
TCGA-AC-A6IX-06	BRCA	0.3979	11.396	6.933	7.449	11.21	12.173	6.977	6.254	10.923	12.578	11.541	7.17	7.815	10.533	14.41	15.093	11.839	7.881	12.92	11.028	9.208	10.22	8.826	11.468	7.728	11.336	10.844	12.846	6.765	14.075	12.428	10.331	6.243	8.92
TCGA-AC-A6IX-01	BRCA	0.1974	11.586	7.778	7.188	11.569	11.732	7.107	6.252	11.064	12.129	12.157	5.365	7.155	10.394	14.17	14.791	12.195	8.083	13.054	11.139	9.21	10.64	8.845	11.313	6.384	11.689	10.25	11.921	7.336	13.537	12.486	10.021	4.522	7.624
TCGA-AC-A6NO-01	BRCA	-0.1058	11.13	8.369	8.936	11.845	11.621	4.416	4.661	10.851	11.387	11.189	3.909	8.577	11.737	12.707	12.815	12.566	9.325	13.037	9.926	9.111	10.523	8.579	11.105	5.261	11.931	7.224	10.819	7.006	11.004	12.311	8.131	5.881	6.684
TCGA-AC-A7VB-01	BRCA	0.0918	10.478	9.843	9.933	12.403	13.857	3.513	4.272	11.514	11.821	10.747	2.475	9.225	11.95	13.828	14.151	13.139	8.779	12.822	11.382	10.178	9.932	8.426	10.715	2.134	11.578	6.536	11.533	4.654	10.768	12.74	7.695	2.035	5.022
TCGA-AC-A7VC-01	BRCA	0.5106	9.635	9.714	8.587	12.34	9.226	5.365	6.993	11.795	11.435	12.43	3.78	10.331	11.556	14.62	14.768	13.27	8.747	13.839	11.559	8.788	11.215	8.003	11.011	8.468	12.701	9.701	12.702	6.597	11.394	12.225	9.417	2.128	8.286
TCGA-AC-A8OP-01	BRCA	0.1892	10.712	8.564	7.851	11.865	13.483	7.574	5.896	11.344	11.861	11.865	4.542	5.679	11.498	12.319	13.488	12.847	8.824	12.766	10.835	9.373	11.013	7.848	11.709	5.857	11.569	9.061	12.265	5.708	12.21	12.52	9.468	5.39	7.027
TCGA-AC-A8OQ-01	BRCA	0.3864	9.916	9.075	9.299	11.471	10.732	7.461	6.613	10.757	11.102	12.199	6.843	9.156	10.724	14.757	16.17	11.898	8.486	13.385	11.917	7.905	10.185	9.272	11.003	7.491	12.162	9.644	11.926	7.185	10.188	11.583	10.434	7.344	8.72
TCGA-AC-A8OR-01	BRCA	0.0051	10.647	8.575	7.616	11.773	12.327	6.005	2.305	11.302	11.3	10.717	0.983	7.884	11.192	14.123	13.673	12.125	9.2	14.392	10.425	9.319	10.482	8.14	11.058	5.751	11.949	10.221	12.615	5.971	12.721	12.731	8.526	3.738	7.305
TCGA-AC-A8OS-01	BRCA	0.1422	10.034	7.857	7.205	11.213	11.634	6.952	6.002	10.93	11.225	12.265	5.982	6.506	11.414	13.994	14.304	12.47	8.811	12.29	10.963	9.135	9.531	8.416	11.046	7.259	11.001	10.748	12.063	6.982	12.665	12.261	10.116	4.62	7.913
TCGA-AN-A03X-01	BRCA	-0.0872	10.629	6.609	7.119	11.334	9.953	4.052	3.599	12.07	11.183	11.03	-9	4.258	9.44	13.456	13.654	11.734	7.326	14.337	10.891	9.481	11.814	8.942	11.36	4.258	11.75	10.521	12.377	1.351	11.068	12.874	9.789	2.351	6.052
TCGA-AN-A03Y-01	BRCA	0.1251	11.25	8.839	8.995	11.49	12.342	5.537	4.322	11.587	10.901	10.743	4.837	10.168	10.718	12.89	13.75	13.039	8.108	13.568	10.689	8.326	11.704	8.052	11.819	6.159	12.306	6.912	11.922	4.855	13.7	13.68	9.053	5.624	6.999
TCGA-AN-A041-01	BRCA	-0.1149	10.942	7.361	9.744	11.681	10.869	4.964	4.082	11.292	11.511	11.357	2.316	6.933	11.138	13.739	13.414	12.335	7.173	12.47	10.765	9.321	9.701	7.541	11.751	4.599	11.875	7.418	10.924	10.217	11.295	12.174	8.66	7.802	6.404
TCGA-AN-A046-01	BRCA	0.5723	9.808	8.311	7.921	12.14	12.657	8.159	4.576	11.734	12.048	10.997	5.243	7.521	10.341	15.014	15.296	12.625	7.832	14.413	11.574	9.462	10.494	9.552	11.869	7.413	12.287	10.381	12.825	4.866	14.074	12.939	10.444	4.903	8.099
TCGA-AN-A049-01	BRCA	0.3261	10.254	8.414	8.988	11.637	13.962	6.069	4.903	11.666	11.182	11.388	4.84	9.087	11.81	13.501	14.966	12.363	8.171	14.044	11.549	9.876	10.421	9.234	11.895	5.914	12.005	11.044	11.622	5.594	13.034	13.014	10.082	-0.226	7.429
TCGA-AN-A04A-01	BRCA	0.1408	10.468	8.313	7.729	12.679	10.978	6.173	4.417	11.834	11.285	11.218	4.071	8.048	11.601	14.135	14.215	12.328	6.001	14.243	11.01	9.047	11.002	7.755	11.692	4.656	12.815	10.129	11.545	6.636	12.518	13.055	9.192	2.573	6.705
TCGA-AN-A04C-01	BRCA	0.2616	9.392	9.496	10.399	12.524	9.523	7.17	5.664	11.914	12.11	11.061	4.232	10.786	10.397	12.965	12.844	13.181	5.761	12.82	11.144	11.867	11.36	6.853	11.332	4.634	12.354	10.249	11.444	5.808	12.04	11.977	9.096	2.205	6.817
TCGA-AN-A04D-01	BRCA	0.1248	10.124	10.317	9.295	12.167	7.31	4.918	3.696	11.542	10.388	10.438	3.413	11.746	12.842	12.454	12.185	13.089	5.526	12.713	9.86	8.651	12.775	8.806	12.102	2.526	12.499	7.831	10.368	3.959	11.229	12.261	7.553	3.062	5.27
TCGA-AN-A0AJ-01	BRCA	0.4447	10.367	9.442	9.763	11.748	10.896	7.823	4.843	11.316	10.878	10.188	4.734	10.148	11.263	14.282	14.576	13.686	7.058	15.557	11.197	7.377	11.483	8.615	12.123	6.899	12.676	9.597	11.712	4.346	13.552	13.06	11.048	4.448	7.908
TCGA-AN-A0AK-01	BRCA	0.0197	9.825	10.262	9.854	11.536	9.067	6.69	4.14	11.193	11.717	9.771	2.996	9.862	11.757	12.752	13.308	12.905	7.242	14.052	11.201	10.398	9.761	6.928	12.228	4.529	12.587	7.542	10.917	3.392	9.856	12.444	9.389	4.679	6.714
TCGA-AN-A0AL-01	BRCA	0.5805	9.438	9.86	8.284	11.632	10.162	6.309	5.63	11.807	11.325	12.189	4.775	10.125	11.554	15.106	15.114	13.204	7.753	14.361	11.944	9.618	10.742	9.293	11.886	5.618	12.464	11.002	13.476	6.552	10.832	12.005	10.833	2.687	8.308
TCGA-AN-A0AM-01	BRCA	0.4104	11.06	9.757	7.994	12.033	13.005	7.697	3.728	12.185	11.686	10.866	4.709	9.695	10.982	14.451	16.113	12.663	6.967	14.407	11.646	10.051	10.826	9.417	11.456	6.381	12.817	8.437	11.068	5.62	12.358	12.616	10.088	4.18	7.711
TCGA-AN-A0AR-01	BRCA	0.086	9.372	9.837	7.753	12.661	8.085	4.021	4.257	11.972	11.709	10.363	6.832	10.079	10.746	11.755	12.392	12.116	5.667	10.901	10.842	8.864	11.234	8.544	11.853	4.988	13.138	6.405	11.061	7.624	11.502	11.598	8.573	3.777	6.678
TCGA-AN-A0AS-01	BRCA	0.0497	10.909	8.342	7.01	11.317	11.437	6.536	1.85	11.752	11.666	11.117	2.309	10.52	10.588	13.677	14.125	12.541	7.293	14.475	11.887	8.41	9.943	8.767	10.697	5.72	11.383	8.72	12.678	5.207	13.282	12.108	10.381	4.827	7.486
TCGA-AN-A0AT-01	BRCA	0.4221	9.813	9.783	5.545	12.499	8.63	7.01	3.76	11.572	10.696	9.966	5.581	10.494	11.686	13.827	14.318	13.438	6.513	15.161	10.628	8.043	11.224	8.738	11.31	6.239	13.606	7.16	12.894	6.585	10.614	11.675	9.514	7.8	7.163
TCGA-AN-A0FD-01	BRCA	0.1859	10.269	9.139	7.265	12.142	13.139	6.934	2.497	11.593	11.906	11.155	2.719	8.459	11.52	15.324	16.023	12.815	7.64	14.418	10.959	8.875	10.494	9.098	11.677	5.435	12.394	8.851	11.108	4.866	10.697	12.565	9.039	3.612	6.973
TCGA-AN-A0FF-01	BRCA	0.2415	11.252	8.571	8.656	11.635	12.828	6.569	4.933	10.985	11.4	11.866	4.05	7.555	11.68	15.132	15.539	13.208	8.424	12.61	10.969	9.71	10.254	8.514	11.721	7.022	12.252	10.206	10.938	5.378	12.524	12.412	10.015	3.416	8.136
TCGA-AN-A0FJ-01	BRCA	0.0355	9.393	9.852	9.089	11.441	7.63	5.146	3.849	10.42	11.663	10.783	2.849	9.773	12.039	12.475	13.63	11.899	6.134	15.137	9.7	7.052	11.447	8.704	11.859	4.019	12.444	8.554	10.609	7.915	11.638	12.097	8.38	6.109	6.463
TCGA-AN-A0FK-01	BRCA	0.003	11.357	8.271	8.599	11.675	10.006	5.966	4	11.901	11.176	11.465	2.034	8.914	10.909	13.398	14.723	12.813	7.239	14.728	10.794	9.273	10.607	8.009	10.867	3.744	12.298	6.896	11.395	3.662	14.831	13.085	8.458	5.098	6.493
TCGA-AN-A0FL-01	BRCA	0.2616	11.109	8.732	4.663	11.643	11.537	4.373	4.496	11.941	12.985	11.254	5.54	10.786	10.714	15.236	15.462	12.27	6.637	13.69	12.34	10.208	12.012	8.527	10.962	3.926	11.236	7.341	12.594	3.525	11.241	11.628	8.522	0.467	5.937
TCGA-AN-A0FN-01	BRCA	0.5894	10.22	7.479	7.744	11.478	11.444	8.782	6.807	11.35	11.128	12.518	5.963	8.137	10.984	14.887	15.495	12.381	7.096	13.658	11.59	9.748	11.096	9.528	11.711	7.758	11.801	12.221	12.487	6.785	13.744	12.32	11.56	5.132	8.84
TCGA-AN-A0FS-01	BRCA	-0.0394	11.349	7.087	8.334	11.519	9.519	6.979	4.188	11.629	11.284	11.376	3.106	8.339	11.621	13.363	13.296	12.564	8.082	12.933	10.997	9.439	11.591	8.634	11.742	4.188	11.841	9.127	11.326	4.984	13.945	12.642	9.585	2.106	6.313
TCGA-AN-A0FT-01	BRCA	0.2977	10.55	8.712	7.24	12	9.352	8.168	5.158	11.775	11.898	12.115	2.98	10.413	11.891	13.627	13.884	12.531	8.743	12.97	10.562	9.831	11.549	8.646	11.299	5.141	11.904	10.377	11.504	7.199	13.491	11.746	9.783	3.054	7.513
TCGA-AN-A0FV-01	BRCA	-0.0146	9.897	8.427	8.441	11.517	11.456	5.029	5.749	11.697	11.23	10.751	1.619	9.116	10.459	13.851	13.915	12.488	5.44	15.086	12.302	10.111	10.733	8.316	11.643	3.477	12.239	7.656	11.27	3.941	11.648	12.202	8.251	2.619	6.087
TCGA-AN-A0FW-01	BRCA	0.0602	12.054	9.326	7.55	12.041	9.205	5.02	5.375	11.629	11.015	11.453	3.529	8.072	11.323	13.917	13.788	13.367	7.244	13.297	10.686	10.042	9.981	7.876	12.124	5.127	12.732	6.591	10.829	5.795	13.772	12.474	9.608	3.074	6.912
TCGA-AN-A0FX-01	BRCA	-0.0564	10.143	8.976	7.264	11.357	9.078	5.439	4.541	11.044	11.155	11.331	6.335	10.222	11.12	13.184	13.572	13.037	6.94	14.072	10.764	8.234	11.406	8.01	11.603	6.914	12.353	6.914	11.227	5.418	11.585	12.44	8.658	5.222	6.778
TCGA-AN-A0FY-01	BRCA	-0.0101	10.792	8.918	8.592	11.755	10.694	5.389	4.598	10.967	11.029	10.553	2.877	10.29	12.489	13.544	13.553	13.525	7.247	14.379	10.498	7.453	10.681	7.628	11.363	5.088	12.677	7.993	11.74	5.871	11.426	12.033	8.75	5.282	6.51
TCGA-AN-A0FZ-01	BRCA	0.1018	10.583	8.14	8.752	12.058	9.725	3.009	4.295	11.825	10.765	12.436	3.179	7.094	12.333	11.748	12.319	12.86	6.532	12.864	10.297	10.102	9.314	8.083	11.296	2.963	11.633	5.435	12.381	10.922	10.658	12.859	8.074	4.367	5.189
TCGA-AN-A0G0-01	BRCA	-0.1097	10.291	9.508	9.772	11.259	8.86	6.605	4.338	11.401	9.913	10.844	3.439	10.763	11.074	13.461	13.518	12.503	5.312	14.21	11.463	9.002	11.031	9.374	11.884	4.873	12.166	6.776	11.049	5.195	9.909	11.142	9.637	4.639	6.829
TCGA-AN-A0XL-01	BRCA	-0.1156	11.269	7.373	9.08	11.308	10.311	7.042	5.453	11.099	10.919	11.948	3.389	9.398	10.969	12.87	12.982	12.804	8.35	13.121	11.153	9.23	10.365	7.767	11.354	5.137	11.21	10.263	11.391	5.152	14.759	12.159	10.093	2.042	6.507
TCGA-AN-A0XN-01	BRCA	0.1492	10.222	8.003	8.167	10.977	11.787	8.108	4.695	11.268	10.657	11.448	3.387	9.294	10.537	14.169	14.917	11.728	7.275	14.762	11.509	9.334	10.454	8.536	11.731	6.184	11.673	11.6	12.67	4.421	12.053	11.976	10.807	5.28	7.783
TCGA-AN-A0XO-01	BRCA	-0.0753	10.904	8.045	8.686	11.774	11.89	4.018	3.77	11.552	11.613	10.517	1.507	7.945	11.32	13.279	13.719	12.622	5.939	14.042	10.622	9.094	11.638	8.068	11.259	3.94	11.65	8.147	11.542	5.763	13.685	13.407	7.37	3.23	4.886
TCGA-AN-A0XP-01	BRCA	-0.0042	11.417	7.158	8.481	11.329	13.305	3.721	4.007	11.402	10.828	11.688	2.17	7.604	10.823	14.633	15.643	12.561	7.518	13.627	11.34	9.677	10.903	9.609	11.454	3.948	11.289	6.625	11.312	3.823	14.094	12.747	8.573	4.064	5.963
TCGA-AN-A0XR-01	BRCA	0.1724	10.774	9.494	7.985	11.142	14.014	4.048	2.426	11.34	11.46	10.735	1.533	7.002	11.486	14.941	15.75	13.795	8.518	14.16	10.423	9.741	11.03	9.965	11.169	4.118	11.694	6.959	11.564	3.68	13.38	12.645	7.789	4.426	5.834
TCGA-AN-A0XS-01	BRCA	0.0701	10.502	7.855	8.103	11.595	12.251	6.903	5.863	11.315	10.82	11.886	5.587	7.654	11.564	13.864	14.63	12.59	7.709	12.867	11.027	8.882	10.184	8.441	11.388	7.101	11.424	9.837	11.458	5.846	13.021	12.764	9.983	3.431	7.916
TCGA-AN-A0XT-01	BRCA	-0.0376	10.737	7.877	7.38	11.19	12.113	4.916	5.162	11.333	11.419	12.125	3.875	4.568	11.873	12.825	13.211	11.918	6.982	12.306	9.507	9.619	9.882	8.344	11.738	1.957	11.749	6.997	11.039	6.365	10.954	13.471	9.605	6.342	5.416
TCGA-AN-A0XU-01	BRCA	0.3272	10.313	9.397	5.149	11.747	11.345	8.229	4.785	11.388	10.806	10.559	5.27	10.143	11.139	15.847	16.398	12.619	6.09	14.143	12.079	8.577	11.121	9.175	12.19	6.638	12.221	7.798	11.901	4.485	10.876	11.873	10.173	6.17	6.881
TCGA-AN-A0XV-01	BRCA	0.1103	10.485	8.382	8.356	11.19	11.222	6.699	5.18	11.372	11.291	11.705	4.524	7.369	11.109	14.269	14.913	12.66	8.409	14.005	10.789	9.936	10.387	8.504	11.814	5.82	11.913	10.568	11.727	5.235	13.116	12.87	10.149	2.939	6.906
TCGA-AN-A0XW-01	BRCA	0.4435	10.124	10.013	8.819	11.094	11.753	8.26	4.767	11.201	10.743	11.266	5.704	9.278	11.097	14.774	15.593	13.018	8.136	14.294	11.405	8.746	11.922	9.334	11.824	7.126	12.142	10.504	12.392	5.508	12.668	12.569	10.663	5.432	8.21
TCGA-AO-A03L-01	BRCA	0.2292	10.685	9.575	8.782	12.523	13.082	6.334	5.564	11.156	11.553	10.857	4.689	7.923	10.876	13.972	14.173	13.217	7.323	13.94	11.482	9.052	9.872	8.841	12.258	6.292	12.814	10.281	11.37	5.613	11.591	12.544	9.982	3.613	7.456
TCGA-AO-A03M-01	BRCA	0.5695	10.09	9.292	8.193	12.065	12.498	7.467	5.572	11.473	11.92	11.414	5.985	8.379	11.793	14.843	16.078	13.456	7.315	13.408	11.856	8.103	10.46	9.386	11.661	6.344	12.566	10.914	11.568	7.7	11.326	12.96	10.912	4.266	8.079
TCGA-AO-A03N-01	BRCA	0.2831	10.872	8.83	8.154	12.004	11.189	4.212	4.047	12.482	10.37	11.185	0.002	6.288	10.433	14.077	13.538	13.108	7.128	13.883	10.068	10.808	12.01	8.269	11.748	2.587	12.391	12.897	12.351	7.057	13.069	12.738	8.657	3.757	5.848
TCGA-AO-A03O-01	BRCA	0.3741	10.627	8.94	9.405	12.084	13.871	6.924	4.419	10.913	11.509	10.437	4.359	8.817	11.444	14.275	15.502	13.336	7.125	13.573	12.077	8.286	10.469	9.891	12.016	5.881	12.279	10.242	11.565	4.014	14.134	13.342	10.08	3.264	7.184
TCGA-AO-A03P-01	BRCA	0.2417	10.803	9.855	9.5	12.874	12.775	5.861	3.627	12.37	12.502	11.19	2.81	9.324	11.537	14.079	14.645	12.873	6.489	13.458	10.398	9.43	10.259	8.247	12.088	3.909	12.691	8.505	11.243	4.775	11.324	13.056	8.751	4.09	6.33
TCGA-AO-A03R-01	BRCA	0.7483	10.317	10.552	8.354	11.474	12.181	7.797	5.118	11.467	12.22	12.099	5.275	10.601	12.038	13.532	14.44	14.02	8.182	14.084	9.78	10.561	11.233	8.05	11.941	6.827	12.643	11.085	11.383	7.917	13.552	12.994	10.756	2.002	8.562
TCGA-AO-A03T-01	BRCA	0.5793	9.775	9.918	8.038	12.038	13.072	6.848	4.768	12.117	10.761	11.513	4.21	10.062	11.231	16.016	16.511	13.344	8.284	14.034	9.525	10.954	11.141	8.109	11.66	6.298	12.276	10.091	11.422	8.177	13.739	12.574	9.619	3.21	7.684
TCGA-AO-A03U-01	BRCA	0.5484	9.256	6.865	7.686	11.142	12.144	7.45	7.009	11.173	10.447	13.551	5.265	7.912	10.936	14.403	15.086	11.925	8.007	13.929	11.788	10.015	10.649	8.798	11.366	6.942	11.623	9.556	13.635	9.339	12.127	12.87	11.528	4.61	9.055
TCGA-AO-A03V-01	BRCA	-0.1622	10.878	9.264	7.287	11.782	10.934	5.962	4.35	11.283	11.235	11.118	3.694	8.471	11.752	13.105	14.024	12.627	4.98	13.774	11.004	8.512	9.959	8.546	11.483	4.627	12.208	9.396	11.201	5.556	12.031	12.864	9.019	4.507	6.157
TCGA-AO-A0J2-01	BRCA	0.6721	9.526	10.001	4.338	12.295	13.369	8.026	3.833	12.277	12.488	12.01	5.318	10.314	11.468	15.772	16.418	13.338	8.547	14.951	11.483	9.197	10.072	9.789	11.266	6.456	12.437	10.462	11.733	4.166	9.839	11.706	9.71	3.774	7.383
TCGA-AO-A0J3-01	BRCA	-0.0208	10.356	9.632	8.152	12.132	8.612	5.459	4.013	11.541	11.728	10.032	2.451	8.926	10.898	12.755	13.468	13.247	7.434	12.51	9.096	10.959	11.094	7.958	11.48	3.239	12.119	8.25	10.628	4.1	8.546	13.188	8.089	4.861	6.309
TCGA-AO-A0J4-01	BRCA	0.2312	10.562	8.717	6.238	11.089	10.848	7.034	5.218	11.007	10.724	10.821	5.52	10.683	11.431	15.3	15.442	12.379	6.654	14.08	11.181	7.381	11.203	9.57	11.22	7.403	11.937	9.043	12.038	6.346	10.883	11.419	10.293	7.188	8.251
TCGA-AO-A0J5-01	BRCA	-0.3287	11.018	7.683	7.35	11.353	10.732	5.649	4.823	11.119	11.392	11.171	3.72	7.815	10.638	13.216	13.966	12.41	7.471	13.223	11.337	8.687	10.743	7.432	11.608	4.947	11.52	9.019	11.101	5.221	12.448	12.402	9.286	1.165	6.761
TCGA-AO-A0J6-01	BRCA	0.4852	9.794	9.26	9.537	10.958	12.888	8.795	3.522	10.557	11.212	11.623	6.134	10.603	10.705	15.196	15.966	11.941	6.25	14.716	10.429	9.202	11.497	9.14	12.146	6.724	12.589	10.399	12.172	5.63	10.677	11.276	11.691	6.311	7.881
TCGA-AO-A0J7-01	BRCA	0.0952	10.978	9.48	9.776	12.307	11.206	5.518	2.326	11.668	11.54	9.733	1.518	8.65	10.85	11.779	12.413	12.664	6.641	13.255	10.948	9.629	11.397	7.25	12.191	3.876	12.366	9.003	11.14	4.273	15.353	13.214	7.969	5.678	5.813
TCGA-AO-A0J8-01	BRCA	0.0642	11.459	7.389	8.134	11.732	12.704	6.343	4.173	11.352	11.694	11.148	4.069	7.183	11.127	13.396	15.28	12.529	8.24	13.628	10.778	9.563	11.018	9.367	11.751	6.27	11.68	9.155	11.007	5.183	13.235	12.567	9.593	4.288	7.573
TCGA-AO-A0J9-01	BRCA	0.7732	10.305	7.917	7.97	11.852	11.517	7.227	5.932	11.36	12.046	12.986	5.095	7.445	10.731	15.07	15.303	13.049	8.393	13.349	11.502	10.633	11.659	9.049	12.251	7.461	12.422	10.655	12.706	6.812	13.142	12.468	11.035	4.747	9.192
TCGA-AO-A0JA-01	BRCA	-0.0444	10.811	8.468	8.077	11.715	11.796	5.698	3.924	11.372	10.684	11.154	4.542	6.559	9.946	13.584	13.941	12.288	7.382	13.138	11.77	9.469	10.641	8.875	11.625	5.083	11.907	11.719	11.518	5.452	12.58	12.922	10.452	2.498	7.384
TCGA-AO-A0JB-01	BRCA	0.3273	10.235	10.357	5.037	11.629	12.628	5.54	5.406	11.779	11.958	12.364	3.622	8.207	11.776	13.656	13.904	12.636	9.942	13.18	10.431	10.714	10.668	8.805	10.821	6.429	11.202	9.529	12.343	9.063	11.632	11.728	9.721	3.911	8.24
TCGA-AO-A0JC-01	BRCA	0.9534	8.67	8.049	8.416	11.407	11.088	9.406	8.08	10.648	10.517	12.015	8.241	7.183	12.052	15.533	16.177	12.945	8.015	12.917	11.111	9.274	9.477	9.603	12.257	10.207	11.822	12.638	12.371	7.075	12.759	11.918	12.973	6.763	11.159
TCGA-AO-A0JD-01	BRCA	0.2264	10.374	8.113	8.786	11.946	12.109	6.999	4.656	11.65	11.412	10.049	4.175	10.349	10.547	13.439	13.999	12.612	5.098	15.775	11.758	9.533	10.748	9.095	11.792	4.819	12.497	9.477	11.507	4.719	12.056	13.322	9.81	3.544	6.526
TCGA-AO-A0JE-01	BRCA	0.6277	10.384	8.517	9.174	12.346	12.679	7.357	5.385	11.668	11.18	11.826	5.721	10.059	11.617	14.372	15.852	11.865	7.524	14.301	12.464	9.713	11.159	10.348	11.599	7.28	12.254	9.945	12.538	5.091	11.864	12.289	10.462	5.328	8.186
TCGA-AO-A0JF-01	BRCA	0.1204	10.74	6.718	7.931	11.32	10.93	6.3	5.915	11.425	11.463	12.551	4.708	7.379	10.608	13.784	14.243	12.648	7.45	13.592	11.358	9.628	10.448	9.024	11.92	5.849	11.583	8.509	11.636	5.551	13.849	12.57	10.778	4.665	7.358
TCGA-AO-A0JG-01	BRCA	0.0718	11.072	7.213	6.767	11.224	10.825	6.978	5.649	11.034	10.847	11.761	5.347	6.118	11.151	15.107	15.584	12.459	7.87	13.137	11.436	9.565	9.806	8.786	11.63	6.654	11.532	9.36	11.631	5.02	12.972	12.663	10.054	3.198	7.91
TCGA-AO-A0JI-01	BRCA	-0.1541	10.222	8.482	9.117	11.315	12.114	5.299	2.991	11.401	11.134	10.119	4.214	8.884	10.118	11.603	13.917	12.271	7.661	12.919	10.225	10.197	10.585	7.232	11.677	3.406	11.76	10.594	11.295	4.789	9.211	13.299	10.307	4.122	6.686
TCGA-AO-A0JJ-01	BRCA	0.4482	10.875	8.161	8.911	11.461	12.03	7.663	7.014	11.463	11.195	12.1	4.83	8.564	11.52	14.315	14.864	13.096	8.877	13.204	10.902	10.22	10.196	9.049	11.944	6.969	11.611	10.137	11.293	6.178	13.783	12.706	11.229	2.986	8.478
TCGA-AO-A0JL-01	BRCA	0.2871	9.783	10.297	6.499	13.019	8.401	4.749	5.018	11.314	10.711	12.225	3.197	11.344	11.087	14.388	15.195	12.994	9.251	12.688	10.138	10.128	12.418	8.412	11.516	4.814	11.698	9.844	11.818	7.267	11.675	11.812	9.85	0.29	6.691
TCGA-AO-A0JM-01	BRCA	0.1639	10.869	9.16	8.219	12.322	11.805	5.782	2.931	12.228	11.684	11.362	3.516	8.716	11.048	14.83	15.136	12.482	6.615	14.065	11.565	9.218	11.175	9.192	11.069	5.533	12.503	10.469	11.209	4.647	11.195	12.588	9.688	3.981	6.944
TCGA-AO-A124-01	BRCA	0.1118	9.901	9.038	10.426	11.601	10.584	7.562	3.687	10.739	10.378	10.426	3.405	9.353	11.403	14.779	15.187	12.808	5.472	14.481	11.446	8.799	10.853	9.9	11.345	5.434	12.479	7.863	11.159	7.025	11.411	12.004	9.219	7.792	5.997
TCGA-AO-A125-01	BRCA	0.0014	10.828	7.834	7.858	11.393	11.447	5.058	4.326	11.259	11.375	11.293	-1.402	6.547	11.649	13.694	14.112	12.87	10.198	13.966	9.611	10.583	10.941	8.459	11.042	2.058	10.706	9.571	11.732	3.598	12.348	12.315	8.012	5.529	5.717
TCGA-AO-A126-01	BRCA	0.3683	10.164	9.02	7.331	12.039	11.554	6.883	4.151	11.441	11.695	11.995	3.868	7.695	11.852	14.1	14.411	13.01	9.678	13.94	10.818	10.155	11.362	8.728	11.582	6.159	11.451	9.645	12.695	4.981	14.968	12.411	9.242	4.359	7.791
TCGA-AO-A128-01	BRCA	0.8423	9.542	9.852	9.367	11.053	13.144	10.018	6.227	10.652	11.22	11.753	7.851	9.451	10.989	15.7	16.447	12.816	7.969	13.229	12.813	7.815	10.645	10.175	11.566	8.962	11.887	11.93	13.115	6.157	11.071	11.805	12.483	7.046	9.713
TCGA-AO-A129-01	BRCA	0.5275	9.986	10.102	6.522	11.578	11.819	7.794	5.314	11.407	11.809	11.57	5.903	9.75	11.566	14.98	15.535	12.23	7.709	14.79	10.549	8.485	11.579	9.989	11.284	7.421	12.108	10.027	12.299	7.231	11.19	11.294	10.127	7.135	8.594
TCGA-AO-A12A-01	BRCA	-0.0547	10.969	7.434	8.286	11.34	12.13	6.026	5.78	10.836	11.089	11.495	4.752	8.523	11.264	14.148	14.56	12.395	7.988	13.642	10.616	9.18	10.605	9.189	11.413	5.908	11.396	8.598	11.518	6.343	11.909	12.749	9.518	4.281	7.278
TCGA-AO-A12B-01	BRCA	0.0785	10.824	8.818	8.987	11.34	11.842	4.665	4.54	11.809	11.147	10.661	3.218	9.696	10.684	13.699	15.497	13.473	8.725	13.279	10.476	10.556	10.38	8.089	11.221	3.151	11.396	10.196	10.043	6.963	12.644	13.441	8.838	1.566	6.366
TCGA-AO-A12C-01	BRCA	-0.1696	10.661	9.808	6.421	11.997	8.777	4.687	4.456	11.235	11.014	11.189	2.456	7.487	10.742	12.686	12.937	11.957	8.314	13.126	11.026	9.049	10.178	8.658	11.769	4.31	11.983	10.727	11.983	5.895	11.976	12.869	8.931	-1.244	6.363
TCGA-AO-A12D-01	BRCA	0.2874	9.906	7.971	8.327	11.08	13.242	7.242	5.191	11.184	10.477	11.548	6.419	9.602	9.757	14.854	16.126	12.17	7.386	13.763	11.908	9.01	9.986	9.246	11.349	6.782	11.763	11.697	13.36	5.3	11.667	11.943	10.519	4.587	8.098
TCGA-AO-A12E-01	BRCA	0.0774	10.183	8.768	9.776	11.392	12.486	6.632	4.758	11.073	11.482	10.96	4.059	6.047	11.229	13.565	13.842	12.625	7.99	13.178	11.19	9.96	9.736	8.91	11.524	5.308	11.95	11.948	12.027	6.964	11.561	12.806	11.137	1.935	7.724
TCGA-AO-A12F-01	BRCA	0.0467	9.45	10.037	9.158	11.912	8.399	5.644	5.433	11.171	10.591	12.168	2.837	11.177	11.189	13.06	13.135	12.144	6.683	13.629	10.671	9.047	11.832	8.769	11.586	4.252	12.412	9.716	11.541	8.387	11.218	11.321	10.699	-9	6.543
TCGA-AO-A12G-01	BRCA	0.1986	10.373	9.213	7.966	11.681	11.384	5.755	4.888	11.966	12.251	11.829	4.07	7.225	11.338	13.134	13.682	12.559	8.026	13.106	11.459	8.997	11.389	7.933	11.841	5.263	12.342	8.327	12.354	6.121	14.539	12.96	10	3	6.818
TCGA-AO-A12H-01	BRCA	0.0983	10.607	8.581	7.138	11.718	12.118	5.242	4.178	10.921	11.815	11.866	1.566	6.839	11.828	14.934	14.973	12.737	7.818	13.83	10.381	10.222	10.065	8.308	11.647	5.43	11.48	9.768	11.828	4.04	12.859	12.874	9.358	2.566	7.248
TCGA-AO-A1KO-01	BRCA	-0.1738	9.633	5.518	7.738	11.474	8.911	5.855	4.064	10.909	10.666	11.077	5.291	8.018	10.662	12.173	13.157	11.933	7.005	12.516	11.246	10.01	10.267	8.569	11.863	3.064	11.63	9.798	10.784	8.669	11.709	12.541	9.944	3.59	6.189
TCGA-AO-A1KP-01	BRCA	-0.0795	10.19	7.567	8.755	11.304	9.606	5.97	3.362	11.659	10.986	10.009	3.108	6.344	10.351	12.389	12.251	12.628	8.619	12.944	9.39	10.52	11.284	8.796	11.863	1.577	12.068	9.494	11.34	4.215	11.627	13.574	8.314	3.265	6.435
TCGA-AO-A1KQ-01	BRCA	0.4092	9.696	10.354	10.196	11.787	12.122	7.956	4.134	11.342	11.511	10.909	5.052	9.936	11.696	13.925	14.303	12.742	8.729	14.305	10.639	9.924	11.303	8.894	11.781	6.97	12.457	10.648	11.616	5.679	11.913	12.879	9.754	5.759	8.212
TCGA-AO-A1KR-01	BRCA	0.3293	9.734	11.288	7.943	11.445	13.507	7.221	4.278	10.333	12.664	10.919	4.879	8.554	11.606	14.301	14.665	12.899	8.534	13.55	9.599	9.699	11.48	9.078	12.338	6.431	12.56	10.016	11.129	7.29	11.054	11.301	8.859	1.742	6.967
TCGA-AO-A1KS-01	BRCA	0.2095	10.354	7.466	9.842	12.163	10.153	5.934	4.261	11.864	10.615	9.993	4.49	10.986	10.706	12.206	12.736	13.097	5.973	14.21	11.033	8.417	10.528	8.072	12.836	3.573	12.288	10.184	11.087	4.131	14.565	13.542	9.857	4.38	5.391
TCGA-AO-A1KT-01	BRCA	0.1718	10.528	8.748	9.008	11.37	9.578	7.031	3.939	11.707	11.054	11.218	5.008	9.962	10.873	13.525	13.983	12.315	7.74	14.704	11.188	9.92	11.366	8.587	11.261	4.624	12.521	10.449	12.374	5.866	10.794	12.92	10.433	5.821	7.13
TCGA-AQ-A04H-01	BRCA	-0.1957	10.936	8.319	9.593	11.632	10.437	5.941	4.233	10.859	10.602	11.602	2.877	8.945	11.737	12.199	12.345	12.925	7.838	12.893	10.56	9.023	9.611	7.842	11.391	3.659	12.011	7.691	10.437	4.321	13.343	12.954	8.86	4.015	6.066
TCGA-AQ-A04J-01	BRCA	0.3953	9.883	8.779	6.754	11.792	9.985	6.453	6.361	11.48	10.917	12.196	6.269	9.742	10.962	14.348	14.874	12.511	7.052	13.892	10.873	9.424	10.72	9.528	11.53	7.048	12.019	10.909	12.262	7.399	11.686	11.939	11.213	6.602	8.724
TCGA-AQ-A04L-01	BRCA	0.117	9.693	7.44	7.355	11.175	9.832	6.135	3.481	11.346	11.392	10.966	2.533	10.048	12.135	12.299	13.049	12.645	7.074	15.785	11.253	10.47	10.484	8.935	11.33	4.28	11.809	9.167	12.125	6.348	12.565	11.247	8.909	6.584	6.651
TCGA-AQ-A0Y5-01	BRCA	-0.0465	10.166	6.673	7.648	10.868	11.501	6.105	4.429	11.142	11.171	10.937	1.083	8.823	10.653	13.399	13.632	11.641	5.964	15.334	11.3	9.208	10.134	7.688	11.759	4.907	12.396	10.973	11.55	4.279	12.745	13.274	10.123	0.498	6.09
TCGA-AQ-A1H2-01	BRCA	0.0042	10.417	7.788	7.382	11.325	13.696	5.677	4.634	11.764	11.21	11.304	3.005	6.363	11.96	13.283	14.528	11.785	7.879	12.901	10.808	10.144	10.822	8.542	11.618	5.071	11.61	10.071	11.854	4.345	11.373	13.204	9.725	3.049	6.921
TCGA-AQ-A1H3-01	BRCA	-0.0637	11.201	7.575	9.6	11.121	11.659	6.666	5.336	11.106	10.882	11.26	4.907	9.609	11.098	12.972	13.851	12.561	7.873	13.527	11.025	9.19	10.124	8.53	11.374	5.658	11.429	10.956	11.37	5.506	11.893	12.921	9.984	5.927	7.261
TCGA-AQ-A54N-01	BRCA	0.293	10.138	10.833	7.233	11.381	11.16	5.284	4.844	10.61	12.494	10.354	3.152	9.008	12.571	13.888	14.235	12.749	9.854	12.645	9.801	8.988	11.658	9.474	11.917	7.394	11.885	10.782	11.706	6.709	10.849	11.204	9.839	5.405	7.611
TCGA-AQ-A54O-01	BRCA	0.1874	10.266	9.503	7.289	10.989	12.303	5.97	3.542	10.867	11.576	10.507	3.85	8.619	10.935	14.001	14.377	12.949	10.58	12.816	9.81	10.496	11.759	7.944	11.439	6.786	11.345	10.783	12.381	6.15	12.941	12.467	8.919	3.85	8.405
TCGA-AQ-A7U7-01	BRCA	0.5362	10.711	7.629	7.917	11.313	12.7	8.315	6.398	10.925	10.1	12.098	7.265	7.074	11.187	15.745	15.899	12.059	9.255	12.29	11.625	8.872	10.448	9.656	11.213	8.745	11.315	12.74	11.731	7.224	11.619	12.151	11.298	5.501	9.374
TCGA-AR-A0TP-01	BRCA	-0.0674	10.774	9.478	4.316	11.652	7.48	1.342	4.441	12.436	11.212	10.319	1.856	11.997	10.953	12.317	13.546	12.621	4.977	13.41	10.774	8.156	11.304	8.335	12.227	2.704	12.268	7.488	10.836	3.119	10.029	11.48	8.809	4.704	5.856
TCGA-AR-A0TQ-01	BRCA	0.5432	10.159	9.635	9.42	12.663	12.514	7.452	4.951	11.861	11.514	11.061	5.989	9.687	11.745	14.747	14.87	13.201	7.369	13.307	11.559	8.974	9.562	9.273	11.954	6.872	12.412	10.67	11.045	10.156	10.525	12.321	10.601	2.523	7.852
TCGA-AR-A0TR-01	BRCA	-0.2597	11.886	7.528	7.781	11.981	11.288	3.659	3.75	11.13	10.742	10.112	3.09	5.937	11.673	12.193	13.423	12.849	7.517	12.14	9.435	8.82	9.296	7.27	11.632	4.75	11.861	6.787	10.024	3.18	11.769	13.022	8.348	3.917	6.562
TCGA-AR-A0TS-01	BRCA	0.2629	10.784	9.032	7.184	11.148	9.811	6.062	6.544	10.424	9.548	11.703	6.544	9.983	11.503	13.707	14.629	12.453	6.053	13.207	11.648	7.727	10.812	8.989	11.538	9.008	12.347	8.362	11.26	6.069	11.141	11.493	10.577	8.109	9.167
TCGA-AR-A0TT-01	BRCA	0.3881	10.6	8.975	8.324	11.525	11.685	7.851	6.371	10.646	11.726	11.636	6.84	8.113	11.596	14.953	15.224	12.708	7.313	13.109	11.852	8.601	10.039	8.878	11.358	8.151	12.272	9.61	12.016	6.253	11.646	12.137	11.143	5.954	9.159
TCGA-AR-A0TU-01	BRCA	0.6772	9.027	10.24	5.195	12.096	12.533	8.67	4.848	12.578	11.259	10.783	5.369	11.109	11.841	14.794	15.703	13.503	6.272	14.675	11.328	7.102	11.501	10.127	11.992	6.052	13.129	9.292	11.65	3.682	11.625	11.774	10.468	5.243	7.644
TCGA-AR-A0TV-01	BRCA	0.2661	10.979	9.6	9.653	11.82	11.774	7.521	5.129	11.647	11.051	11.099	5.213	8.774	11.557	14.789	15.375	13.334	7.957	13.055	10.852	9.881	10.056	8.134	11.588	6.704	12.266	9.754	10.985	6.024	13.6	12.013	10.278	4.733	7.653
TCGA-AR-A0TW-01	BRCA	0.4252	9.347	9.245	7.982	11.669	10.848	7.111	4.603	12.047	11.797	10.246	5.313	7.513	11.488	13.98	15.278	12.704	8.039	15.046	11.698	9.356	10.197	8.08	12.08	6.073	13.111	12.154	11.723	4.324	11.609	13.125	10.867	1.564	7.497
TCGA-AR-A0TX-01	BRCA	0.2701	10.19	8.183	7.865	11.793	10.999	6.933	7.524	10.995	11.364	11.799	6.109	7.54	11.117	14.858	15.957	12.837	6.857	13.439	11.846	9.111	10.348	8.854	11.158	7.141	11.088	8.803	11.619	6.151	13.151	12.17	10.675	5.685	8.2
TCGA-AR-A0TY-01	BRCA	0.0722	10.448	9.405	8.697	12.066	9.229	5.975	4.367	11.862	11.727	11.026	2.455	10.423	11.4	11.786	12.133	12.49	5.593	13.827	11.646	9.791	10.719	6.35	12.144	2.689	12.59	8.744	10.652	6.465	10.996	12.358	8.83	4.557	5.851
TCGA-AR-A0TZ-01	BRCA	-0.1645	10.599	8.728	10.523	12.11	11.128	6.859	3.066	10.919	11.286	9.954	2.744	8.844	10.4	12.258	13.139	12.278	7.907	12.885	10.309	9.118	9.527	8.09	11.555	4.259	12.137	10.067	10.98	3.844	12.366	12.642	9.36	6.894	6.019
TCGA-AR-A0U0-01	BRCA	0.5739	9.359	8.579	9.31	11.153	12.646	8.152	5.122	10.96	10.391	11.178	6.232	10.036	11.302	15.982	17.538	12.6	6.787	14.234	12.553	9.278	11.152	10.994	11.548	7.408	11.919	10.128	12.198	4.073	10.625	10.647	10.917	6.448	8.316
TCGA-AR-A0U2-01	BRCA	-0.0176	9.992	8.794	10.816	11.356	8.808	6.282	4.461	10.638	11.278	10.619	5.578	9.722	11.351	12.924	13.634	13.047	6.309	13.741	10.918	9.798	9.293	8.594	12.222	4.911	12.787	9.348	11.361	6.339	9.868	11.868	9.778	3.44	6.914
TCGA-AR-A0U3-01	BRCA	-0.0576	10.358	7.678	9.047	11.944	11.417	5.144	4.319	11.571	12.285	10.532	3.65	10.028	11.044	12.287	13.776	12.638	7.37	13.623	10.696	9.062	10.187	8.363	12.002	4.4	11.906	7.729	10.958	3.891	12.309	12.913	8.783	5.918	6.33
TCGA-AR-A0U4-01	BRCA	0.8543	9.477	8.673	7.458	12.509	11.2	8.06	6.436	12.008	10.362	11.913	5.291	9.372	11.608	15.176	15.339	12.41	6.179	13.959	11.383	8.404	10.863	9.627	12.209	7.73	12.976	10.307	12.768	5.316	11.816	11.556	13.941	9.624	8.933
TCGA-AR-A1AH-01	BRCA	-0.1037	10.138	9.315	8.96	11.653	7.1	5.633	3.511	11.185	10.593	10.411	2.816	10.589	10.754	10.858	12.095	11.913	6.366	13.853	9.613	8.642	10.436	9.497	12.214	3.282	12.651	9.443	11.113	5.11	11.189	12.26	8.453	7.645	6.131
TCGA-AR-A1AI-01	BRCA	0.3637	10.024	8.647	9.49	11.372	10.992	8.18	4.82	10.659	11.496	10.762	6.574	10.345	11.62	14.224	15.322	12.647	5.655	15.081	11.197	8.595	10.709	9.656	11.833	6.825	12.132	10.128	11.459	5.674	10.766	12.288	10.838	7.331	8.103
TCGA-AR-A1AJ-01	BRCA	0.661	9.702	8.524	9.41	10.934	11.946	8.894	6.207	10.591	10.54	12.643	6.92	8.713	11.226	15.279	16.316	12.629	7.068	13.724	12.458	8.505	10.418	10.557	11.445	8.03	11.927	10.368	12.607	6.635	11.167	11.812	12.063	7.951	9.168
TCGA-AR-A1AK-01	BRCA	0.3811	10.96	8.271	9.272	11.452	13.494	8.145	6.639	10.979	10.139	12.242	5.811	8.574	11.333	14.267	14.852	12.725	7.516	13.133	12.014	9.194	10.689	9.221	11.424	6.846	11.707	10.7	11.77	6.644	13.156	12.591	10.753	5.088	8.543
TCGA-AR-A1AL-01	BRCA	-0.1708	11.407	6.736	8.68	11.368	10.423	6.121	6.283	10.798	10.548	11.767	4.656	8.445	11.146	12.278	12.817	12.245	7.104	13.144	10.665	9.209	10.11	8.555	11.338	5.683	11.307	9.97	11.541	6.605	12.72	12.506	10.358	3.996	6.993
TCGA-AR-A1AM-01	BRCA	0.1469	10.409	7.241	7.073	11.614	12.38	5.382	6.294	11.025	11.791	11.31	4.728	8.132	11.395	13.716	14.786	12.689	7.888	12.76	11.468	9.111	10.533	8.96	11.473	6.522	11.383	9.168	12.635	6.861	12.504	12.633	9.803	4.649	7.697
TCGA-AR-A1AN-01	BRCA	0.1138	10.749	7.725	7.734	11.796	12.21	6.875	5.07	11.564	11.933	11.946	4.055	6.862	11.008	12.975	14.091	12.661	6.363	13.768	11.776	8.791	10.35	8.112	11.737	6.481	12.101	10.119	12.268	5.225	11.718	11.992	9.302	6.578	7.47
TCGA-AR-A1AO-01	BRCA	0.7713	9.359	8.213	7.862	11.588	12.355	8.493	6.129	11.038	11.353	12.567	6.122	8.627	11.13	15.423	15.607	12.464	7.255	13.776	13.41	9.931	10.955	9.667	11.366	8.447	11.82	11.453	13.224	6.926	12.536	12.019	12.364	5.698	9.287
TCGA-AR-A1AP-01	BRCA	0.1216	10.822	8.604	8.248	11.399	13.107	6.307	5.339	11.246	11.281	11.256	4.52	7.402	11.282	13.515	14.494	12.424	8.192	13.628	11.416	9.365	11.107	8.771	10.714	5.629	11.963	9.798	13.424	5.778	12.605	12.839	9.759	4.339	7.165
TCGA-AR-A1AQ-01	BRCA	0.6523	9.549	9.362	8.97	11.445	13.443	8.108	6.036	10.829	10.748	11.155	6.369	10.542	12.248	15.708	16.328	12.881	7.673	13.938	11.963	8.991	10.74	10.24	11.57	7.323	12.22	11.154	11.825	5.57	11.35	11.909	11.692	5.966	8.773
TCGA-AR-A1AR-01	BRCA	0.4992	10.039	8.58	9.693	10.98	10.971	7.455	6.851	10.798	10.303	12.504	5.341	10.138	11.294	14.136	14.889	12.632	6.995	14.388	12.165	9.695	10.994	10.221	11.69	6.055	12.129	10.893	12.467	5.092	11.648	12.109	11.798	6.222	8.345
TCGA-AR-A1AS-01	BRCA	-0.0064	11.027	7.809	9.188	11.898	10.512	6.485	3.549	11.972	11.648	10.495	0.849	6.493	10.946	12.901	13.476	12.362	7.691	14.715	11.041	9.451	11.081	7.815	11.508	3.803	12.479	7.663	11.415	3.893	14.023	12.893	8.556	3.171	6.198
TCGA-AR-A1AT-01	BRCA	0.4008	10.473	8.601	9.213	12.007	13.258	7.52	5.41	11.556	11.324	11.856	5.682	8.269	12.063	14.983	15.605	11.832	7.827	13.753	11.774	9.016	10.678	9.117	11.689	6.935	12.189	9.987	11.545	5.544	11.451	12.19	10.507	4.637	8.207
TCGA-AR-A1AU-01	BRCA	0.0226	10.335	8.722	8.686	11.382	12.181	7.205	4.114	11.241	11.198	11.356	3.635	8.549	11.198	12.875	13.337	12.208	7.345	14.179	10.499	9.149	10.967	7.433	11.514	4.398	12.047	10.573	12.293	6.952	11.441	12.789	9.891	8.223	6.533
TCGA-AR-A1AV-01	BRCA	-0.3197	11.221	7.276	9.543	11.328	9.041	4.868	3.91	10.807	10.853	10.328	2.734	7.09	10.674	11.843	13.359	11.895	7.404	13.37	10.577	8.99	10.317	7.474	11.566	3.91	12.124	10.436	11.383	3.458	13.131	13.07	8.95	2.117	6.36
TCGA-AR-A1AW-01	BRCA	0.6004	10.613	8.018	9.132	11.726	12.708	8.89	5.92	11.104	11.122	10.897	8.183	9.52	11.107	14.966	16.161	12.234	7.517	12.631	11.822	7.85	10.581	9.641	11.944	8.634	11.784	12.568	12.147	6.973	11.748	11.991	12.077	5.074	9.822
TCGA-AR-A1AX-01	BRCA	0.2996	10.438	8.108	8.445	10.712	13.407	6.625	6.473	10.299	10.671	11.591	6.864	9.628	11.1	14.89	15.541	12.479	7.454	13.664	10.824	8.575	10.097	9.423	11.368	7.941	11.803	10.415	11.639	6.516	11.922	12.582	11.027	5.151	8.986
TCGA-AR-A1AY-01	BRCA	0.0047	11.027	9.868	9.5	11.257	7.635	6.45	3.948	10.468	9.875	9.92	2.725	11.087	12.015	13.422	13.895	12.149	5.948	14.539	10.044	6.794	11.445	7.825	12.048	3.765	12.424	9.731	10.162	3.6	10.945	11.588	8.712	8.426	6.178
TCGA-AR-A24H-01	BRCA	0.1146	10.31	8.068	10.657	11.383	12.378	6.711	4.669	11.108	10.043	9.812	5.275	9.188	11.774	13.531	13.912	13.318	7	13.66	11.45	8.768	9.603	8.687	12.43	5.662	13.215	10.479	11.465	2.855	10.193	12.356	10.106	4.376	6.969
TCGA-AR-A24K-01	BRCA	-0.1246	11.206	8.068	9.984	11.619	10.582	5.393	2.757	11.37	11.429	9.402	2.404	7.973	11.729	11.163	12.206	12.856	7.877	14.895	9.077	9.184	10.145	7.3	11.719	1.693	11.978	8.556	10.863	2.877	11.471	12.586	8.106	5.626	4.975
TCGA-AR-A24L-01	BRCA	-0.2321	10.694	9.044	9.57	11.284	9.337	5.7	3.946	11.502	10.593	11.04	3.233	9.359	10.445	12.556	12.995	11.468	6.794	13.454	10.943	9.511	10.284	8.649	11.804	3.763	11.988	6.994	11.318	6.074	13.472	12.472	9.117	4.292	6.017
TCGA-AR-A24M-01	BRCA	-0.1256	11.496	6.46	8.939	11.133	11.3	4.789	4.928	11.144	10.765	10.613	2.191	7.313	11.396	12.493	13.797	12.676	6.529	13.046	10.656	9.496	10.506	8.408	12.69	4.109	11.928	9.65	11.548	6.043	13.364	12.732	9.675	3.109	6.468
TCGA-AR-A24N-01	BRCA	0.0798	11.825	7.739	10.021	10.969	12.916	5.67	4.272	11.271	11.152	10.136	4.531	7.613	11.148	13.968	14.705	12.816	7.917	14.492	10.68	9.512	11.195	9.142	11.462	3.871	11.909	10.284	11.72	5.849	12.439	13.067	9.545	6.446	5.942
TCGA-AR-A24O-01	BRCA	0.1192	10.24	7.121	9.073	11.181	11.642	7.176	5.973	11.111	10.8	11.863	4.901	8.419	11.257	13.262	13.957	12.99	6.9	13.418	11.298	9.312	10.386	9.114	11.782	5.601	11.656	10.869	11.863	5.736	13.153	12.561	11.09	5.261	7.466
TCGA-AR-A24P-01	BRCA	-0.1572	11.079	7.724	10.015	11.307	11.074	5.765	4.883	11.228	10.594	11.066	3.992	8.791	11.017	12.117	13.873	12.309	7.243	13.619	10.676	9.401	10.749	8.943	11.898	4.62	11.963	9.341	11.338	4.952	13.482	12.664	9.849	5.524	6.904
TCGA-AR-A24Q-01	BRCA	-0.0893	9.913	9.172	7.441	10.949	9.678	6.747	4.712	10.838	10.601	10.782	5.307	10.542	10.356	13.634	14.25	12.126	6.225	14.23	10.766	7.339	11.151	8.709	11.987	5.892	11.721	9.897	11.192	5.014	11.206	11.757	10.074	4.934	7.326
TCGA-AR-A24R-01	BRCA	0.0706	10.871	7.949	9.15	12.685	12.545	6.184	4.987	11.925	11.284	10.981	4.396	7.253	11.086	13.3	14.212	12.569	7.24	13.589	10.945	9.751	10.291	8.843	11.611	5.248	11.952	8.379	10.376	4.279	13.531	12.988	9.676	4.923	7.045
TCGA-AR-A24S-01	BRCA	0.4407	10.312	7.673	8.925	11.774	12.802	6.569	6.112	11.149	11.48	11.72	4.551	10.21	11.503	13.321	14.406	12.055	7.356	14.013	12.723	8.869	10.738	9.432	11.521	6.322	11.755	11.205	12.524	5.689	13.662	12.063	11.87	6.689	8.109
TCGA-AR-A24T-01	BRCA	0.1019	10.891	6.656	8.436	11.753	11.156	5.545	5.388	11.524	10.705	11.393	4.453	8.433	10.461	13.199	13.635	11.949	7.96	12.898	11.787	9.403	10.857	9.023	11.912	4.366	11.605	11.254	12.478	5.585	13.578	13.026	10.49	2.453	7.049
TCGA-AR-A24U-01	BRCA	0.1906	10.036	7.365	8.55	11.39	11.571	7.19	5.371	11.36	10.486	11.368	5.806	9.458	10.957	13.213	14.705	12.073	6.069	13.814	12.147	8.739	10.332	9.224	11.554	6.377	12.09	11.252	13.214	4.634	11.352	12.251	11.563	4.336	8.255
TCGA-AR-A24V-01	BRCA	0.1484	10.174	7.715	9.424	10.829	12.627	5.929	3.87	11.153	10.569	11.399	3.87	9.753	11.148	13.934	14.721	12.426	7.57	14.845	11.8	8.556	10.918	9.339	11.614	4.971	11.838	10.672	11.488	4.694	13.889	13.44	10.692	3.092	7.21
TCGA-AR-A24W-01	BRCA	-0.2362	10.699	6.788	8.16	11.058	9.652	6.29	4.642	11.006	10.37	11.037	3.555	7.91	11.119	12.606	13.596	12.473	6.881	13.465	10.831	8.954	10.983	8.138	11.772	2.555	11.551	9.294	11.215	5.323	12.81	12.902	10.56	4.877	5.715
TCGA-AR-A24X-01	BRCA	-0.1573	11.326	6.974	8.954	11.784	11.139	7.794	4.332	10.823	11.19	10.385	4.26	7.814	11.264	12.023	13.254	12.325	7.34	13.727	10.349	9.008	10.402	8.804	11.598	5.314	12.052	10.01	11.275	4.702	12.529	12.544	9.257	6.154	6.661
TCGA-AR-A24Z-01	BRCA	0.0163	11.088	8.124	9.987	11.332	13.623	5.248	4.063	11.314	11.285	10.406	3.731	9.572	12.421	13.965	14.452	12.384	7.162	12.62	11.372	8.827	10.188	8.979	12.098	4.299	12.225	8.996	11.285	3.043	14.443	12.139	9.492	3.23	6.181
TCGA-AR-A250-01	BRCA	0.09	10.853	8.647	9.591	11.296	11.741	7.39	4.097	11.459	11.512	11.016	4.12	9.086	11.091	13.642	14.988	12.037	7.131	13.872	11.39	9.31	10.118	9.001	12.255	5.884	12.079	11.248	11.757	4.517	12.507	11.957	10.407	4.618	7.195
TCGA-AR-A251-01	BRCA	-0.0853	10.259	8.073	10.073	10.706	9.643	6.553	4.694	10.792	9.505	10.519	4.205	9.78	11.371	12.101	13.773	11.786	5.779	13.112	11.504	7.407	10.648	9.088	11.434	4.446	12.581	9.613	11.973	5.609	10.293	10.878	10.499	7.488	6.464
TCGA-AR-A252-01	BRCA	0.4375	9.748	6.65	8.298	11.356	10.874	8.007	6.784	11.284	11.382	11.647	7.273	8.434	11.14	14.447	15.052	12.309	5.566	13.278	11.99	9.714	10.215	9.417	12.118	6.939	11.715	9.96	11.982	5.484	13.578	12.772	11.654	6	8.614
TCGA-AR-A254-01	BRCA	0.3661	10.753	7.879	9.337	11.865	11.456	7.546	5.584	11.303	12.598	11.047	5.475	10.655	11.075	14.135	14.617	12.213	6.556	14.189	11.747	8.625	10.357	8.857	11.939	6.025	12.552	9.944	12.492	4.802	11.536	12.369	11.655	5.171	7.982
TCGA-AR-A255-01	BRCA	0.2263	10.545	7.757	9.311	11.373	12.693	6.312	5.851	10.905	11.133	11.298	5.278	9.021	10.725	14.088	14.27	12.55	7.025	14.132	11.577	9.244	11.341	9.177	11.879	5.625	12.171	9.361	11.48	5.207	14.478	13.142	10.386	5.345	7.304
TCGA-AR-A256-01	BRCA	0.0459	10.334	9.321	9.092	11.101	8.508	6.614	2.998	10.533	10.958	10.889	4.197	9.918	10.842	13.176	13.95	12.367	6.082	14.216	11.026	8.759	10.746	9.055	12.296	4.331	12.914	11.338	12.095	5.443	10.804	12.301	9.995	7.505	6.894
TCGA-AR-A2LE-01	BRCA	-0.2178	11.318	7.042	8.525	11.834	11.208	5.521	4.698	10.874	11.524	11.109	3.698	6.095	11.488	13.169	13.062	12.035	7.885	13.235	10.139	9.65	10.288	8.303	11.645	4.804	11.715	7.666	11.582	5.167	13.527	12.367	8.717	4.085	6.147
TCGA-AR-A2LH-01	BRCA	0.6834	10.091	8.33	8.209	11.417	13.047	6.548	7.524	11.295	11.508	12.098	6.232	9.558	11.674	14.833	15.835	12.967	7.79	13.916	12.16	9.759	10.524	10.038	10.809	7.619	11.597	10.413	12.939	8.45	11.843	12.29	11.037	4.358	8.976
TCGA-AR-A2LJ-01	BRCA	0.9247	10.309	9.565	7.471	12.176	13.307	6.64	7.4	11.888	12.152	12.205	5.318	9.812	10.9	14.664	15.551	13.463	8.516	12.842	12.55	9.629	11.111	8.96	11.166	7.999	11.94	10.798	12.728	7.094	12.355	12.786	11.707	8.314	9.116
TCGA-AR-A2LK-01	BRCA	0.0515	11.497	8.235	10.384	12.109	8.772	6.049	4.673	11.655	10.497	10.463	3.528	10.993	11.178	12.359	13.487	12.847	7.887	13.278	11.573	9.486	10.577	7.049	11.696	5.88	12.362	9.014	10.775	4.865	12.613	13.312	9.207	5.748	6.685
TCGA-AR-A2LL-01	BRCA	0.0167	11.535	8.248	9.813	11.771	10.627	5.203	5.7	11.367	10.326	10.53	3.618	9.895	11.2	13.456	13.762	12.506	8.887	12.821	11.561	9.212	11.191	8.085	11.574	5.861	11.948	9.649	11.696	5.311	11.555	12.911	10.714	4.87	7.295
TCGA-AR-A2LM-01	BRCA	-0.1791	11.757	6.718	8.151	11.56	10.632	5.541	5.76	10.959	10.77	10.912	4.776	8.954	10.68	13.026	13.624	11.968	8.135	12.833	10.757	8.088	10.272	8.571	11.383	5.727	11.329	11.189	11.945	6.278	12.64	12.379	9.79	3.676	7.088
TCGA-AR-A2LN-01	BRCA	0.0465	10.889	6.826	7.453	11.02	11.256	7.489	6.344	10.816	10.83	11.656	4.646	6.293	11.133	13.674	14.275	12.122	8.23	12.635	11.062	9.21	10.228	8.78	10.832	6.142	10.623	11.134	11.717	7.288	11.972	12.381	10.927	5.283	7.882
TCGA-AR-A2LO-01	BRCA	0.0515	10.125	7.937	9.221	11.616	10.566	7.089	5.921	11.019	10.533	11.593	5.448	6.952	10.728	13.925	14.439	12.164	7.839	12.537	11.049	9.262	10.34	8.475	11.393	7.132	11.976	10.588	11.494	7.646	11.844	12.124	10.46	5.593	8.214
TCGA-AR-A2LQ-01	BRCA	0.1063	10.243	7.044	7.673	11.082	10.005	6.787	6.085	11.027	11.354	12.232	4.153	6.987	10.352	12.809	13.699	11.729	7.652	13.134	11.618	9.202	9.996	8.53	11.279	5.38	10.904	11.374	14.159	8.503	11.641	11.964	10.851	2.992	7.856
TCGA-AR-A2LR-01	BRCA	0.1219	9.339	9.889	9.287	12.18	9.869	5.686	5.107	10.899	10.102	11.378	6.401	10.516	11.845	13.191	13.365	13.65	6.809	13.929	11.358	7.405	10.517	7.852	11.508	5.066	12.439	9.736	11.641	6.441	10.661	12.663	9.982	2.864	6.969
TCGA-AR-A5QM-01	BRCA	0.3989	10.842	8.797	7.946	12.037	12.687	7.522	5.703	11.777	10.889	11.59	4.64	7.627	10.446	14.432	14.84	12.669	8.859	12.757	12.345	9.536	10.581	9.014	11.327	6.709	11.662	10.808	11.692	6.225	13.702	12.841	10.856	5.962	7.795
TCGA-AR-A5QN-01	BRCA	0.0995	11.034	8.391	8.795	11.219	13.79	6.511	4.892	11.488	10.962	11.398	4.669	8.714	10.713	15.019	15.552	11.755	7.671	12.976	11.356	9.766	11.033	8.571	11.406	5.457	11.727	10.476	11.852	6.386	11.768	12.575	10.664	3.737	7.24
TCGA-AR-A5QP-01	BRCA	0.0089	10.083	8.525	8.026	11.59	11.522	6.758	5.251	11.558	11.345	10.794	4.382	8.124	11.107	13.087	13.767	12.172	8.205	12.992	11.234	9.335	10.6	8.708	11.554	5.588	11.838	9.587	12.327	6.396	12.637	13.271	9.368	4.871	7.021
TCGA-AR-A5QQ-01	BRCA	1.2666	8.594	10.741	9.613	12.02	12.878	9.054	7.49	11.572	11.123	12.071	6.698	10.374	12.16	15.963	16.157	13.329	7.353	15.642	11.96	9.479	10.456	10.06	11.666	8.317	14.031	11.641	13.264	6.779	10.897	12.636	12.269	6.684	8.895
TCGA-B6-A0I1-01	BRCA	0.4724	11.236	8.503	8.699	11.1	9.419	4.071	2.956	10.09	11.536	10.451	2.071	11.111	12.886	15.707	16.093	11.358	8.536	14.634	12.603	9.322	12.304	9.642	11.178	6.178	12.555	6.619	12.199	9.048	11.208	11.8	7.461	3.763	5.879
TCGA-B6-A0I2-01	BRCA	0.5901	9.397	9.529	7.957	11.886	10.247	9.173	4.939	10.671	11.548	11.719	6.721	9.302	10.901	16.607	16.797	12.163	8.213	15.386	9.985	9.149	10.691	9.777	11.29	8.425	12.286	10.594	12.381	5.118	12.092	11.384	10.55	5.658	9.048
TCGA-B6-A0I5-01	BRCA	0.563	10.56	8.953	7.235	12.565	12.251	5.208	5.606	12.021	12.242	11.519	3.411	8.647	11.853	13.564	14.137	13.051	8.693	13.797	10.496	10.662	11.586	8.516	11.246	6.494	12.065	8.416	12.776	9.584	12.673	11.899	9.11	6.421	8.052
TCGA-B6-A0I6-01	BRCA	-0.0384	9.526	9.612	4.05	12.21	8.283	6.03	2.687	11.248	10.333	10.357	3.687	10.895	11.751	13.33	13.416	13.026	6.22	13.471	11.483	7.825	10.379	8.06	11.665	5.48	11.712	10.43	11.38	4.834	10.981	11.476	9.618	7.713	6.756
TCGA-B6-A0I8-01	BRCA	-0.2551	11.778	7.003	8.303	12.128	7.853	3.452	3.368	11.824	10.513	11.017	1.645	6.934	11.37	11.31	12.239	12.07	7.187	12.922	9.975	8.61	10.65	6.703	10.862	1.493	11.423	5.981	10.516	5.636	13.821	12.54	8.659	1.908	5.766
TCGA-B6-A0I9-01	BRCA	0.1072	11.037	9.003	9.072	11.688	9.689	6.432	4.654	11.357	11.721	10.824	3.81	9.17	11.014	15.237	15.202	12.671	7.567	14.911	10.907	9.478	11.395	8.515	11.401	5.064	12.042	6.703	11.923	4.76	12.579	13.257	9.102	4.92	6.474
TCGA-B6-A0IA-01	BRCA	0.298	10.9	9.343	8.171	11.195	12.708	4.616	2.616	12.067	12.277	10.504	0.201	5.155	11.312	14.599	14.92	13.417	7.951	14.768	9.891	10.109	11.857	7.885	11.665	4.703	12.407	8.311	13.364	4.991	10.448	12.896	8.509	3.523	5.845
TCGA-B6-A0IB-01	BRCA	0.0553	11.225	9.245	8.498	12.015	12.603	3.277	3.371	12.142	12.096	10.718	1.692	8.454	11.182	13.23	13.817	13.138	8.259	13.505	10.982	9.47	11.769	6.265	11.184	3.763	11.828	5.878	10.325	4.52	13.743	12.051	7.398	5.191	5.55
TCGA-B6-A0IC-01	BRCA	-0.215	11.008	7.414	8.657	11.77	11.568	5.593	2.987	11.019	11.344	10.886	1.112	6.891	11.746	12.686	14.003	12.331	7.239	13.667	9.91	9.54	9.966	7.244	11.324	4.3	11.516	7.648	10.929	3.586	13.081	12.734	7.811	5.925	5.782
TCGA-B6-A0IE-01	BRCA	0.2917	10.774	8.621	6.746	12.557	9.685	3.598	5.014	11.873	12.96	12.363	4.043	8.798	10.924	13.692	13.188	13.451	7.821	12.706	11.023	10.169	11.413	7.739	11.587	4.406	12.606	5.143	10.435	6.317	13.762	11.816	8.907	3.383	6.633
TCGA-B6-A0IG-01	BRCA	0.2692	10.33	8.535	10.788	11.869	13.428	4.527	3.912	11.848	12.121	10.73	3.252	8.716	10.675	15.082	15.666	12.627	7.085	15.084	11.008	10.51	11.291	9.349	11.281	4.156	12.222	8.96	11.544	7.039	13.223	11.836	8.697	2.998	6.437
TCGA-B6-A0IH-01	BRCA	0.0568	10.47	6.785	7.391	10.899	10.936	6.553	6.4	11.114	10.818	12.539	4.849	10.259	10.984	14.007	14.491	12.239	7.912	12.802	10.661	8.949	11.403	8.93	11.125	5.91	10.919	8.917	11.831	7.285	12.21	12.626	10.288	2.798	7.53
TCGA-B6-A0IJ-01	BRCA	0.8897	10.05	10.413	5.979	11.465	12.601	8.126	6.408	10.911	12.072	11.935	6.01	9.195	12.005	15.806	16.089	13.42	6.636	14.344	11.358	8.664	11.877	9.149	11.242	7.876	12.877	12.067	13.376	6.32	11.068	11.638	11.412	7.332	9.072
TCGA-B6-A0IK-01	BRCA	0.2308	10.035	9.239	9.087	11.73	10.027	5.733	5.495	12.52	11.363	11.063	4.163	10.887	10.982	13.357	13.974	13.544	7.333	13.995	11.031	9.518	10.008	7.961	12.075	4.701	12.815	7.134	12.407	5.275	12.083	13.248	9.558	4.733	6.513
TCGA-B6-A0IM-01	BRCA	-0.1659	10.44	8.608	9.598	11.655	11.734	5.621	4.644	11.004	10.885	10.829	2.675	9.402	11.494	13.74	14.076	12.65	6.609	13.043	11.023	9.633	10.502	8.034	11.262	4.69	11.724	8.4	12.142	3.845	10.904	12.749	8.553	7.006	6.209
TCGA-B6-A0IN-01	BRCA	0.7623	9.978	11.24	7.282	11.755	12.18	8.103	6.515	11.842	12.278	12.494	5.67	8.662	11.587	15.043	14.768	13.094	8.423	13.409	11.936	10.465	11.035	8.299	11.68	6.595	12.112	9.247	12.91	8.187	12.523	12.839	10.977	4.697	8.405
TCGA-B6-A0IO-01	BRCA	0.2008	10.428	8.778	8.713	11.572	10.337	5.473	4.04	11.292	11.707	10.128	4.606	8.313	11.391	16.074	16.501	13.097	8.405	13.375	10.507	9.747	11.677	9.12	11.802	5.373	12.099	9.704	12.127	4.951	12.286	12.448	8.721	5.054	6.505
TCGA-B6-A0IP-01	BRCA	0.0049	11.258	7.436	8.77	11.865	10.608	5.364	5.383	11.417	11.479	10.863	3.808	8.895	11.633	14.043	13.936	12.713	7.429	13.342	10.675	9.609	10.177	8.979	11.57	5.431	11.596	7.781	11.395	6.241	13.794	12.717	9.315	5.68	7.219
TCGA-B6-A0IQ-01	BRCA	0.2616	10.835	10.564	8.694	12.092	10.879	6.263	4.121	10.861	10.571	11.017	5.018	9.102	11.55	14.235	14.416	13.559	7.415	14.005	10.092	8.314	10.958	9.38	12.199	6.506	12.938	9.973	11.457	6.089	10.528	12.258	8.803	8.089	7.4
TCGA-B6-A0RE-01	BRCA	0.1536	9.924	9.577	8.057	11.158	8.699	5.724	3.58	10.829	11.33	11.057	8.023	10.591	11.064	14.055	14.513	12.107	6.58	14.575	11.107	8.142	11.773	9.672	11.738	4.354	12.318	9.302	12.63	7.001	10.762	11.701	9.45	5.34	6.368
TCGA-B6-A0RG-01	BRCA	0.0936	10.903	8.599	8.729	11.659	12	3.416	3.023	11.626	10.906	10.681	2.193	9.881	11.7	12.358	13.21	12.839	8.225	13.769	9.822	10.075	11.219	7.989	11.463	2.345	12.17	8.713	11.57	8.188	9.199	12.92	8.551	6.824	5.173
TCGA-B6-A0RH-01	BRCA	0.804	10.275	9.702	7.665	12.543	14.159	5.984	4.903	12.021	12.399	11.772	3.504	10.849	11.346	15.902	16.368	13.428	7.997	15.122	11.694	9.805	13.211	10.59	10.648	5.03	11.46	8.262	11.805	4.104	13.738	13.274	8.585	4.61	6.466
TCGA-B6-A0RI-01	BRCA	-0.0376	11.359	8.374	9.239	11.421	12.04	6.395	4.225	11.465	10.618	10.803	2.827	9.923	10.773	13.582	13.917	12.412	7.861	14.094	10.811	9.302	11.177	8.806	11.236	5.997	11.975	10.254	11.665	4.777	12.712	12.602	9.612	6.298	7.099
TCGA-B6-A0RL-01	BRCA	-0.097	10.596	10.262	9.755	11.326	12.609	2.759	0.885	11.06	10.252	8.55	1.107	7.599	11.73	13.052	13.493	13.349	8.561	13.56	9.821	9.488	11.377	7.89	11.247	3.206	12.254	7.73	11.956	3.469	8.147	12.994	6.811	2	5.751
TCGA-B6-A0RM-01	BRCA	-0.0479	10.672	8.003	8.782	11.792	12.233	4.647	4.522	11.072	11.241	10.779	3.522	10.525	12.041	11.538	12.378	12.688	7.885	13.558	9.888	9.31	10.062	6.667	11.357	4.667	12.068	5.522	10.929	5.297	12.954	13.225	8.445	5.297	6.366
TCGA-B6-A0RN-01	BRCA	-0.1528	11.14	7.446	6.937	11.783	11.55	4.868	3.11	11.465	11.396	10.178	2.303	8.655	11.026	13.055	13.697	12.676	7.91	13.438	10.223	9.188	11.063	8.94	11.493	4.21	11.976	7.952	10.861	4.076	13.839	12.637	8.705	3.966	5.376
TCGA-B6-A0RO-01	BRCA	0.3495	10.807	7.273	7.253	12.104	12.84	5.71	4.165	12.188	12.315	10.719	2.066	6.938	11.29	15.124	15.272	12.74	7.853	13.904	11.012	10.27	10.062	8.632	12.31	3.468	12.355	8.74	10.597	7.275	13.009	13.361	9.203	2.782	5.189
TCGA-B6-A0RP-01	BRCA	0.0359	12.036	7.033	7.814	11.506	11.999	7.178	5.101	11.452	11.052	11.237	4.336	8.552	10.219	13.971	14.72	12.578	8.172	13.652	10.795	9.544	10.962	8.404	11.481	6.51	11.091	10.529	11.046	4.761	12.972	12.184	9.87	6.095	7.31
TCGA-B6-A0RQ-01	BRCA	-0.1446	10.232	7.242	7.32	11.644	11.208	4.009	4.952	11.216	11.257	10.849	2.952	7.826	11.292	12.871	13.753	12.701	7.778	13.568	10.392	9.464	10.242	8.038	11.546	3.478	11.601	5.824	11.514	8.193	12.48	12.894	8.809	5.023	5.981
TCGA-B6-A0RS-01	BRCA	0.5223	9.995	8.779	7.862	12.188	10.477	8.346	5.302	12.019	11.841	11.261	5.037	8.857	10.237	14.617	15.094	11.936	7.231	13.87	12.32	10.044	11.971	8.956	11.657	6.408	12.618	11.43	12.979	5.144	10.985	11.821	10.923	4.526	7.461
TCGA-B6-A0RT-01	BRCA	0.7063	10.166	9.467	7.386	11.106	11.711	8.922	7.769	10.59	10.446	11.823	8.103	8.585	11.62	15.513	16.247	12.968	7.257	12.733	12.029	8.209	10.395	9.917	11.691	9.084	12.018	9.9	12.049	7.037	11.409	11.748	12.013	7.486	9.835
TCGA-B6-A0RU-01	BRCA	0.1776	9.413	10.243	8.873	12.244	9.442	5.163	4.845	11.704	11.421	11.754	3.363	11.73	11.176	13.356	14.441	13.281	6.608	14.555	11.489	8.365	10.602	8.358	11.921	4.675	12.496	7.477	11.528	7.511	11.251	12.164	9.2	5.06	6.593
TCGA-B6-A0RV-01	BRCA	0.2633	10.51	8.562	7.678	11.613	12.856	4.471	5.497	11.435	11.303	11.251	4.839	10.744	11.881	13.916	14.737	13.161	8.205	13.638	10.222	9.408	9.927	9.001	11.897	6.438	11.389	8.308	11.399	6.173	12.994	12.684	10.207	5.632	7.278
TCGA-B6-A0WS-01	BRCA	0.2191	10.579	8.43	9.299	10.712	12.943	6.409	5.477	10.66	10.927	11.348	5.349	7.838	11.287	14.321	15.817	12.572	8.203	13.864	11.138	9.441	10.445	8.78	11.475	6.589	11.733	9.041	12.826	5.914	12.691	12.945	10.005	6.319	7.87
TCGA-B6-A0WT-01	BRCA	-0.3459	11.163	6.95	9.504	11.532	11.53	5.401	3.221	11.084	11.006	10.579	4.121	8.425	10.758	13.902	14.746	12.284	6.354	13.053	10.529	8.947	10.235	7.895	11.524	4.121	11.666	7.262	11.303	4.599	10.758	12.299	8.658	6.108	6.245
TCGA-B6-A0WV-01	BRCA	0.0279	10.431	8.862	9.802	11.838	11.67	3.655	0.432	11.801	11.622	9.607	2.017	8.462	11.149	11.483	12.873	12.844	6.369	14.684	10.025	8.658	10.745	7.822	11.924	1.655	12.22	6.562	10.226	3.548	14.178	13.422	7.24	4.602	4.825
TCGA-B6-A0WW-01	BRCA	-0.1162	10.586	8.683	8.55	11.615	10.732	5.292	3.271	11.826	11.713	10.919	3.991	7.349	10.808	13.534	14.175	11.827	7.343	12.859	10.494	10.198	12.058	9.131	11.303	3.884	11.831	7.82	11.469	3.184	11.593	13.077	9.049	3.643	5.333
TCGA-B6-A0WX-01	BRCA	0.0266	10.179	8.6	8.595	11.19	9.951	6.061	5.077	11.15	10.528	11.18	4.484	9.717	10.808	13.738	14.366	12.087	7.763	12.446	11.45	9.026	12.586	9.574	11.344	6.329	11.612	10.675	11.656	6.678	11.636	11.88	9.873	4.771	7.788
TCGA-B6-A0WY-01	BRCA	0.2732	10.021	7.665	7.804	12.211	13.744	5.465	5.576	11.22	11.314	11.717	3.848	8.602	11.21	14.726	15.244	12.48	7.772	13.29	11.159	8.917	10.835	9.396	11.894	5.151	12.369	7.955	11.816	8.771	12.173	12.769	9.978	4.714	7.317
TCGA-B6-A0WZ-01	BRCA	0.0863	10.027	8.738	8.302	11.989	13.224	3.178	3.578	12.048	11.673	10.793	1.856	7.915	11.136	13.808	14.256	13.042	8.603	13.997	10.423	10.071	10.31	9.158	11.506	4.234	11.382	8.889	12.751	4.392	12.512	12.472	7.689	2.234	5.985
TCGA-B6-A0X0-01	BRCA	-0.066	11.012	7.948	8.645	12.055	11.831	4.887	4.36	10.993	11.57	10.608	2.442	7.669	11.285	12.838	13.204	12.392	8.671	13.75	10.141	9.624	10.811	8.592	11.298	3.442	12.173	6.306	10.61	8.252	12.122	12.238	7.306	5.647	5.748
TCGA-B6-A0X1-01	BRCA	0.3176	9.743	9.718	10.226	10.497	12.276	8.383	4.735	10.529	10.765	10.603	4.793	9.941	11.873	15.107	16.066	12.058	7.739	13.106	11.749	8.638	10.617	9.951	12.234	6.063	12.123	8.752	11.167	6.652	11.764	11.844	10.693	7.25	7.482
TCGA-B6-A0X4-01	BRCA	-0.0742	10.349	8.053	8.251	11.479	10.447	4.098	3.409	11.237	11.6	10.167	2.409	7.478	10.619	15.057	16.115	12.308	8.34	14.701	10.223	9.932	9.837	6.981	11.592	0.24	11.708	6.912	11.315	4.912	12.082	12.905	6.994	4.597	5.284
TCGA-B6-A0X5-01	BRCA	0.1195	9.951	8.682	10.078	11.49	7.006	3.81	2.073	11.267	11.387	9.431	2.073	3.225	11.786	14.979	14.039	13.787	8.438	13.572	10.985	10.545	11.034	8.49	10.845	1.71	12.156	7.407	11.191	7.969	13.931	12.591	7.869	3.426	5.132
TCGA-B6-A0X7-01	BRCA	-0.0432	10.936	7.491	7.919	11.598	11.455	4.412	4.724	11.446	11.3	11.659	2.627	8.898	11.229	13.559	13.791	12.968	8.566	12.844	10.721	8.97	10.784	8.748	11.735	4.13	11.377	6.933	11.818	5.435	13.966	12.837	9.313	4.566	6.258
TCGA-B6-A1KC-01	BRCA	0.0927	10.621	8.302	9.61	10.511	9.372	5.286	4.937	10.882	11.111	10.365	5.506	10.542	12.575	11.528	12.25	12.888	6.298	12.666	10.488	8.151	11.41	6.389	12.428	1.689	12.382	8.979	12.092	3.952	10.17	13.144	9.179	5.81	5.937
TCGA-B6-A1KF-01	BRCA	-0.0455	10.232	9.124	8.54	11.626	5.703	4.565	4.279	11.156	10.887	11.75	4.676	11.394	10.839	13.781	13.951	12.655	5.536	13.527	10.779	8.053	12.905	8.356	11.386	1.507	12.177	5.988	12.794	5.348	11.936	12.375	7.51	2.243	4.804
TCGA-B6-A1KI-01	BRCA	-0.0407	10.724	6.875	8.439	11.377	9.653	3.723	5.755	11.383	11.114	12.538	2.986	6.762	11.766	12.334	13.825	12.31	7.663	13.701	10.648	9.953	10.808	7.733	11.262	1.932	11.554	5.297	11.695	4.114	14.394	13.048	8.562	4.77	5.46
TCGA-B6-A1KN-01	BRCA	-0.0152	10.679	7.804	8.753	11.447	13.101	5.681	4.309	11.568	10.836	11.018	4.507	9.546	11.011	12.128	14.449	11.994	7.467	13.635	11.233	9.244	10.053	9.151	11.765	3.865	12.277	9.724	12.758	5.277	10.236	13.181	9.447	3.029	5.552
TCGA-B6-A2IU-01	BRCA	-0.2239	11.609	8.146	8.726	11.314	10.905	3.524	4.382	11.355	11.211	11.069	3.694	7.638	11.333	12.887	13.104	12.548	8.22	13.034	10.012	9.867	10.781	8.566	11.211	3.916	11.62	9.374	10.801	4.916	14.005	12.575	8.791	3.224	6.557
TCGA-B6-A3ZX-01	BRCA	0.4271	9.81	9.048	8.201	11.263	10.269	6.482	5.619	10.783	11.117	11.9	6.928	9.382	12.063	14.648	15.945	12.2	8.128	13.251	10.948	8.321	10.929	8.635	11.311	8.873	12.143	8.757	12.694	7.08	11.374	11.747	10.757	7.985	9.939
TCGA-B6-A400-01	BRCA	0.3352	10.455	10.687	8.458	11.74	12.451	7.36	4.135	11.118	11.066	11.199	5.798	10.864	11.068	14.773	15.08	12.971	7.31	13.556	11.072	7.835	10.682	9.436	11.265	7.291	12.523	9.226	13.091	6.9	10.593	11.871	10.462	7.326	7.956
TCGA-B6-A401-01	BRCA	0.2941	10.527	8.841	8.182	11.827	10.506	5.464	5.441	11.354	11.369	11.416	4.828	10.937	11.067	14.3	14.506	12.114	9.093	13.634	11.136	8.938	11.308	8.367	10.81	7.998	11.693	10.8	12.845	6.797	12.154	12.129	10.084	6.691	8.408
TCGA-B6-A402-01	BRCA	0.1509	10.507	8.935	9.313	12.054	9.398	6.398	3.164	11.797	10.581	10.319	1.512	9.733	10.929	14.432	14.435	11.992	9.27	13.028	10.596	9.387	11.8	9.472	11.467	5.671	12.654	6.544	12.968	3.749	10.242	11.122	8.896	7.473	6.525
TCGA-B6-A408-01	BRCA	0.4819	10.182	8.91	7.911	11.658	13.839	6.5	3.243	11.951	11.184	11.592	4.658	7.988	11.808	15.085	15.4	13.245	9.167	13.327	11.622	9.575	10.884	9.526	10.449	7.828	11.048	10.449	12.129	5.819	10.284	12.931	10.111	5.736	8.382
TCGA-B6-A409-01	BRCA	0.3648	10.4	9.395	7.522	11.931	10.834	6.135	5.205	12.043	11.731	11.701	3.932	9.911	11.291	15.237	15.138	12.206	6.823	13.321	11.333	8.987	11.862	9.948	10.988	5.855	12.723	7.845	13.457	6.434	10.386	12.27	10.08	5.748	7.236
TCGA-B6-A40B-01	BRCA	0.2135	10.7	8.896	7.935	11.886	10.483	6.384	3.056	11.912	11.476	11.176	3.31	8.818	10.239	12.999	14.357	12.07	9.31	13.963	10.829	9.831	12.149	8.343	10.78	5.378	12.058	10.35	13.43	4.678	11.4	12.807	9.517	7.495	7.117
TCGA-B6-A40C-01	BRCA	0.1092	11.004	9.035	8.891	11.416	12.348	5.544	5.284	11.407	11.286	11.94	3.916	7.375	11.16	14.549	14.748	12.093	9.686	13.304	11.226	9.245	11.526	8.299	10.875	6.76	11.899	8.445	11.266	6.035	11.274	12.072	9.999	6.685	7.921
TCGA-BH-A0AU-01	BRCA	-0.0342	11.229	8.966	9.532	10.811	13.324	6.052	4.94	10.703	11.916	10.999	5.1	9.205	11.434	13.77	14.066	11.914	6.728	13.359	10.575	8.592	10.634	8.144	12.056	5.829	11.957	9.178	11.026	5.422	13.736	12.235	9.616	3.94	7.311
TCGA-BH-A0AV-01	BRCA	0.0863	10.621	8.926	5.885	11.959	10.095	5.448	4.692	11.553	10.576	11.538	2.333	10.111	11.22	13.762	14.227	12.536	6.502	14.261	11.5	8.059	10.964	9.742	11.357	7.066	12.011	9.192	11.702	5.233	11.672	11.575	9.744	7.779	6.996
TCGA-BH-A0AW-01	BRCA	0.7889	9.731	9.038	6.94	11.644	10.573	7.455	6.886	11.932	11.551	12.365	5.999	10.667	11.548	14.923	15.128	13.422	6.144	13.867	11.696	10.325	11.506	9.701	11.84	7.726	12.476	9.38	12.09	6.223	13.234	12.57	11.437	3.986	8.806
TCGA-BH-A0AY-01	BRCA	0.3866	10.817	8.166	7.728	11.883	13.811	6.992	4.947	11.5	11.788	12.086	4.947	9.609	10.58	13.764	14.73	12.458	8.203	14.221	11.825	9.786	11.231	9.451	11.307	5.947	12.106	10.564	12.171	5.155	12.159	12.557	10.389	4.526	7.445
TCGA-BH-A0AZ-01	BRCA	0.1011	9.851	7.983	8.073	11.257	10.829	6.242	4.693	11.582	11.256	12.161	3.797	8.458	11.439	14.165	15.149	12.157	8.06	13.96	11.377	9.599	11.524	8.468	11.74	4.611	11.604	8.9	11.527	6.713	12.477	13.102	9.278	2.845	7.265
TCGA-BH-A0B0-01	BRCA	0.5128	10.917	7.655	6.879	11.571	13.525	6.028	5.425	11.577	12.19	12.166	4.833	9.445	11.752	15.116	16.297	13.069	7.82	13.755	11.714	9.408	11.697	9.946	10.966	6.445	11.194	9.02	11.524	5.884	13.176	12.691	10.109	4.279	7.836
TCGA-BH-A0B1-01	BRCA	-0.0755	10.714	9.025	9.404	10.668	12.49	5.434	4.434	11.084	10.575	11.461	3.219	6.31	11.281	12.982	14.799	12.909	7.78	13.338	10.598	9.81	10.067	8.783	11.531	4.067	11.678	10.647	11.859	5.87	11.991	13.368	9.812	-1.424	5.915
TCGA-BH-A0B3-01	BRCA	0.4968	11.231	10.613	8.989	11.186	12.759	8.243	5.234	11.213	10.829	11.22	5.413	9.553	11.256	16.182	17.021	13.027	7.471	14.625	11.949	8.263	11.164	10.247	11.541	6.477	12.696	9.05	11.93	4.596	10.551	11.553	10.778	6.037	7.886
TCGA-BH-A0B4-01	BRCA	0.0963	9.77	9.168	9.328	11.745	10.31	6.178	5.548	11.655	11.753	11.833	4.881	8.005	10.819	13.692	14.201	12.247	6.454	13.591	11.505	9.895	11.346	8.767	11.843	4.68	12.244	7.983	11.801	5.424	12.667	12.187	9.985	4.312	7.246
TCGA-BH-A0B5-01	BRCA	0.0883	11.241	8.223	9.368	11.299	12.09	7.64	4.664	10.786	10.785	10.927	5.236	8.831	11.028	13.712	14.295	12.82	8.186	12.796	11.002	8.72	11.08	8.419	11.989	6.197	11.849	11.465	11.695	5.493	12.242	12.836	10.077	6.074	7.452
TCGA-BH-A0B6-01	BRCA	1.0162	9.687	8.414	6.411	11.333	14.557	8.035	6.496	11.622	12.296	12.139	6.533	8.195	11.795	17.483	18.512	12.557	8.909	13.287	11.56	9.609	11.766	10.459	11.332	8.526	11.721	8.678	12.053	7.044	13.768	12.577	11.521	5.859	9.708
TCGA-BH-A0B7-01	BRCA	0.3692	10.394	8.721	7.584	11.127	12.048	7.844	5.715	11.504	11.717	12.138	5.959	7.967	10.487	13.568	14.209	12.445	6.97	13.969	11.489	9.675	11.534	8.504	11.282	7.097	12.294	11.282	12.226	6.304	13.347	12.85	10.879	2.516	7.981
TCGA-BH-A0B8-01	BRCA	-0.0245	10.658	8.775	9.158	12.095	12.738	6.19	3.337	11.394	11.016	11.248	2.337	6.353	10.589	12.291	12.92	12.446	6.541	14.18	10.879	9.995	11.841	7.477	11.889	3.125	12.147	7.719	10.685	4.684	11.451	13.272	8.821	3.578	6.163
TCGA-BH-A0B9-01	BRCA	0.6546	9.54	10.315	8.505	11.878	12.661	7.908	5.199	11.109	11.863	10.131	5.818	9.695	11.264	15.097	15.684	12.503	7.088	14.436	10.504	9.275	11.433	10.068	12.669	7.831	13.469	9.944	10.915	6.407	10.836	12.56	10.689	6.38	8.311
TCGA-BH-A0BA-01	BRCA	-0.0273	11.374	7.775	8.832	11.443	11.093	6.564	5.856	11.275	10.307	11.522	5.489	9.687	11.07	12.883	13.835	12.537	7.171	12.469	11.063	9.591	10.704	8.468	11.615	5.881	11.276	11.089	11.949	5.722	11.62	12.723	10.148	1.915	7.128
TCGA-BH-A0BC-01	BRCA	0.58	10.835	8.858	7.52	11.808	12.622	6.02	6.572	11.956	11.733	12.227	4.811	7.112	11.462	14.771	15.032	13.482	7.863	14.276	11.836	9.015	10.8	8.866	11.847	5.916	12.387	9.465	11.812	6	14.069	12.762	11.468	4.227	8.297
TCGA-BH-A0BD-01	BRCA	0.4414	11.278	9.016	9.397	11.465	12.851	7.146	5.342	11.355	11.201	11.751	4.727	8.483	11.087	15.986	15.509	13.27	8.729	13.473	11.304	9.363	11.817	9.233	11.679	5.95	12.196	9.486	11.673	7.152	12.742	12.498	10.35	5.788	7.857
TCGA-BH-A0BF-01	BRCA	0.5119	10.498	8.37	7.666	11.122	12.735	8.268	5.763	10.853	11.273	11.928	6.717	8.642	11.034	15.018	15.511	12.105	7.681	13.51	12.17	8.844	10.911	9.873	11.789	7.966	11.948	11.153	12.318	6.224	12.204	12.092	11.247	5.909	8.921
TCGA-BH-A0BG-01	BRCA	0.6223	10.111	8.548	8.389	11.434	10.18	8.34	5.003	10.826	11.148	10.802	5.773	9.54	11.895	15.684	16.434	12.422	8.015	13.991	11.711	9.112	11.718	10.647	11.909	7.121	12.507	10.65	12.154	7.959	12.251	11.774	10.661	5.869	8.289
TCGA-BH-A0BJ-01	BRCA	-0.0195	11.076	8.04	8.492	11.221	11.496	5.691	5.904	11.132	11.024	11.619	4.565	7.532	11.163	13.897	14.021	12.583	7.101	14.208	10.57	9.209	10.671	8.82	11.801	5.824	11.74	7.504	11.017	5.075	14.081	12.88	10.382	2.769	7.518
TCGA-BH-A0BL-01	BRCA	0.3123	10.461	8.714	8.724	11.568	10.825	7.754	6.467	11.309	11.103	11.761	5.75	9.496	10.871	14.632	15.193	12.463	6.793	13.751	11.405	8.887	11.447	9.78	11.435	7.146	11.8	10.613	11.797	6.626	12.124	12.167	10.816	5.127	8.224
TCGA-BH-A0BM-01	BRCA	0.2136	10.595	6.993	6.857	11.521	11.058	6.426	4.904	11.567	11.603	11.494	3.873	8.473	11.342	13.517	14.401	13.208	8.428	14.256	10.248	10.54	11.078	8.735	11.89	5.131	11.6	8.517	12.235	6.232	14.198	12.644	9.603	4.05	7.022
TCGA-BH-A0BO-01	BRCA	0.1803	10.58	7.022	7.72	11.22	10.681	6.578	5.7	11.042	10.93	11.614	4.211	7.146	10.864	13.588	14.523	11.795	7.762	14.317	11.241	9.181	10.264	8.862	11.152	5.487	11.767	11.276	13.336	7.211	13.663	12.335	12.597	5.078	7.904
TCGA-BH-A0BP-01	BRCA	-0.1964	10.893	8.781	6.887	11.332	9.671	6.174	4.759	11.187	11.22	12.079	2.464	8.262	11.136	12.701	13.655	12.169	9.159	13.384	11.212	9.42	10.756	7.953	11.417	4.589	11.686	7.586	11.285	6.224	11.159	11.934	9.615	3.004	7.097
TCGA-BH-A0BQ-01	BRCA	0.4401	10.894	7.786	8.07	11.758	12.614	6.5	5.682	11.716	11.545	11.858	5.03	7.834	10.918	14.161	15.11	12.412	8.875	13.789	11.246	9.671	10.994	9.386	11.618	6.139	11.978	11.062	12.029	7.485	12.2	12.794	10.116	7.055	7.752
TCGA-BH-A0BR-01	BRCA	0.2482	10.313	9.111	8.261	11.745	11.652	6.78	5.255	11.463	12.173	11.745	3.78	6.934	11.523	14.123	14.539	12.653	7.234	13.775	12.292	8.342	10.547	9.057	10.774	5.722	12.089	10.035	12.944	4.687	13.232	12.714	10.246	3.638	7.659
TCGA-BH-A0BS-01	BRCA	0.0755	11.01	6.739	8.665	11.239	11.774	5.303	4.327	11.877	11.497	11.197	1.832	8.308	11.435	13.039	13.678	12.693	7.724	14.527	10.286	10.224	11.843	8.025	11.549	2.695	12.142	9.614	10.414	3.864	14.73	12.796	8.904	2.18	5.522
TCGA-BH-A0BT-01	BRCA	0.5319	11.025	7.536	7.62	12.873	13.541	5.975	4.043	12.148	11.744	10.86	4.662	11.985	10.69	15.923	16.059	12.589	8.818	14.105	11.025	9.368	10.445	9.967	11.546	5.865	12.189	8.918	12.091	7.662	10.815	12.09	9.375	6.812	7.141
TCGA-BH-A0BV-01	BRCA	-0.0058	11.287	8.339	9.137	11.577	11.144	6.908	4.4	11.407	10.817	11.293	4.663	5.373	11.057	14.901	15.636	12.951	7.077	13.568	11.031	9.502	10.536	7.906	11.395	6.165	11.755	10.094	11.128	5.11	12.615	12.726	9.933	2.525	7.908
TCGA-BH-A0BW-01	BRCA	0.6185	10.261	8.351	9.662	10.369	11.059	7.922	4.626	9.971	10.035	11.378	8.099	9.38	11.733	16.068	16.404	12.659	7.809	13.713	11.819	8.727	10.696	10.545	11.878	6.982	12.101	11.735	11.745	7.505	11.997	11.584	12.689	6.658	7.945
TCGA-BH-A0BZ-01	BRCA	0.4999	10.745	9.414	8.782	11.889	13.406	7.962	5.576	11.729	10.895	11.779	5.698	8.743	11.757	15.008	15.635	12.739	7.729	14.238	11.766	9.029	10.752	9.854	11.704	7.551	12.018	9.569	11.859	5.665	11.809	12.244	10.798	4.36	8.437
TCGA-BH-A0C0-01	BRCA	0.6917	10.621	9.6	6.265	11.942	12.832	8.805	5.892	11.191	11.503	11.513	6.591	11.063	11.2	14.784	15.255	12.252	6.684	13.641	11.952	8.635	10.597	9.407	12.429	7.789	12.017	9.794	12.77	6.385	13.697	11.858	11.371	6.92	9.058
TCGA-BH-A0C1-01	BRCA	0.0422	11.467	7.984	8.245	11.525	9.99	6.33	4.609	11.096	10.88	11.149	5.721	9.282	10.506	13.491	15.25	11.769	7.53	13.199	10.837	9.137	11.106	8.566	10.736	5.721	11.292	11.278	11.929	5.834	13.778	12.847	10.006	7.881	7.036
TCGA-BH-A0C3-01	BRCA	0.0773	11.922	8.618	9.052	11.321	12.155	6.846	5.825	11.312	11.73	12.307	5.747	8.202	10.192	13.791	14.436	12.232	6.834	12.675	11.64	8.861	10.695	8.774	11.554	6.336	11.665	9.887	11.483	5.713	10.7	12.454	10.23	5.825	7.742
TCGA-BH-A0C7-01	BRCA	0.0393	10.999	8.944	10.722	11.122	12.858	6.136	4.288	10.814	11.542	10.698	4.732	9.502	11.471	13.851	14.922	13.084	6.735	13.208	10.969	9.98	11.129	8.425	11.367	4.732	11.959	10.312	12.38	5.667	10.987	12.789	9.46	4.828	6.395
TCGA-BH-A0DD-01	BRCA	-0.0579	10.76	9.922	10.352	11.533	12.599	5.844	3.071	10.922	10.757	9.78	4.041	10.544	11.106	14.216	14.867	12.664	7.589	13.313	10.502	8.313	10.287	8.699	12.358	5.214	12.244	9.871	11.032	3.695	12.434	12.481	9.088	5.025	6.13
TCGA-BH-A0DE-01	BRCA	0.2161	9.967	7.576	8.597	11.311	11.792	7.42	5.72	11.382	11.031	12.037	4.698	6.624	10.651	13.919	14.593	11.963	7.661	13.672	10.756	9.854	10.876	8.76	11.557	6.305	11.335	10.46	13.031	6.362	14.251	12.538	10.964	4.102	7.725
TCGA-BH-A0DG-01	BRCA	0.2236	10.777	8.498	7.396	11.812	10.241	6.078	5.645	11.782	11.598	11.998	5.836	7.743	10.634	13.838	14.332	11.668	7.749	13.482	12.254	10.294	11.383	8.937	11.427	5.898	12.129	9.147	12.19	5.715	12.167	12.318	9.944	3.908	7.908
TCGA-BH-A0DH-01	BRCA	0.0366	10.814	8.493	8.555	11.658	12.644	5.05	4.93	11.781	11.255	11.338	3.912	7.391	11.586	14.318	14.083	12.285	8.133	13.749	10.606	9.764	10.271	9.013	11.342	5.59	11.675	8.829	12.476	6.485	10.499	12.693	9.774	4.263	7.23
TCGA-BH-A0DI-01	BRCA	0.3458	9.808	7.834	7.535	11.592	11.891	7.396	5.564	11.446	11.418	12.007	4.881	7.604	10.691	14.164	14.667	12.497	7.551	13.176	11.974	10.76	10.847	8.809	11.533	6.72	11.637	11.317	12.096	7.529	12.803	12.942	10.288	3.538	7.794
TCGA-BH-A0DK-01	BRCA	0.6315	10.61	9.346	7.731	11.714	13.14	8.407	5.694	11.673	11.65	12.512	6.179	7.868	10.905	14.458	15.071	12.489	8.179	12.888	11.683	9.838	10.707	9.497	11.592	7.376	12.471	11.463	12.253	6.725	11.887	13.003	11.231	5.223	8.812
TCGA-BH-A0DL-01	BRCA	0.5876	10.25	8.519	9.47	11.893	12.432	9.291	6.311	11.044	10.667	10.713	6.64	10.028	12.234	14.249	14.646	13.169	7.603	13.568	11.673	9.453	10.574	10.354	11.536	7.662	12.403	10.846	12.207	5.163	10.673	11.975	11.126	6.609	8.195
TCGA-BH-A0DO-01	BRCA	-0.156	11.448	6.939	7.658	11.342	9.384	6.205	4.956	11.251	11.208	11.174	3.454	9.865	11.111	12.063	12.984	12.138	8.417	13.62	10.089	9.439	10.545	8.151	11.294	4.776	11.111	9.531	11.822	6.198	14.032	12.59	9.305	3.354	6.328
TCGA-BH-A0DP-01	BRCA	0.1353	11.512	7.588	8.425	11.501	11.453	7.204	4.685	11.236	10.879	11.471	4.907	9.229	11.023	13.829	14.823	12.734	8.366	13.53	10.655	9.302	11.26	9.139	11.71	5.907	11.531	11.54	11.152	7.068	11.6	12.521	10.149	5.478	7.595
TCGA-BH-A0DQ-01	BRCA	0.1782	10.56	8.505	8.753	11.565	12.624	5.889	5.395	11.427	11.388	11.785	3.101	8.584	11.561	14.245	14.092	13.263	6.652	13.295	11.573	9.67	10.514	8.619	11.871	4.918	12.22	8.51	11.34	7.966	13.544	12.638	10.083	4.49	6.692
TCGA-BH-A0DS-01	BRCA	0.4047	10.953	7.845	6.919	11.756	12.375	7.441	5.245	12.161	11.744	11.66	3.986	8.524	11.424	13.405	14.459	12.664	7.798	13.805	11.493	9.733	11.791	8.439	11.425	6.425	11.678	10.137	12.746	5.975	12.579	13.163	10.522	4.986	7.869
TCGA-BH-A0DT-01	BRCA	0.0423	10.969	7.106	8.189	11.376	11.674	6.081	5.412	11.136	11.499	11.715	4.82	8.442	11.153	13.393	14.148	12.377	8.102	13.428	10.479	9.42	10.622	8.963	11.46	5.63	11.601	10.326	11.718	7.15	12.637	12.599	9.641	6.785	7.476
TCGA-BH-A0DV-01	BRCA	0.173	10.781	6.475	7.567	11.365	10.615	7.678	5.451	11.499	11.231	12.902	4.084	8.03	10.961	13.736	14.232	12.198	7.639	13.42	11.546	9.719	11.137	8.949	11.635	5.91	11.48	10.969	11.689	7.657	12.778	12.286	10.63	3.678	7.511
TCGA-BH-A0DX-01	BRCA	0.4155	10.256	8.111	7.554	10.829	10.473	6.831	6	10.843	11.908	12.313	4.528	8.454	11.411	14.321	14.851	12.866	7.894	13.822	12.25	9.889	12.212	8.683	11.14	5.841	11.287	10.391	11.935	5.381	14.539	12.621	11.488	3.966	8.088
TCGA-BH-A0DZ-01	BRCA	0.469	10.212	8.968	7.412	11.904	10.938	7.277	3.849	11.989	12.011	11.072	2.569	9.168	10.068	14.553	15.279	12.559	6.543	14.576	11.137	9.888	11.971	9.409	12.123	5.119	12.784	10.897	12.046	5.376	13.146	13.063	10.843	4.221	7.119
TCGA-BH-A0E0-01	BRCA	-0.1159	10.42	11.036	8.305	11.278	9.001	4.84	4.415	11.086	12.13	10.65	4.192	8.73	11.908	12.175	12.77	12.832	6.936	12.766	10.438	9.176	13.034	8.383	11.111	4.495	12.174	8.277	10.101	5.435	11.402	11.836	9.034	2.607	6.669
TCGA-BH-A0E1-01	BRCA	0.1739	10.614	9.599	9.474	11.398	13.306	3.618	4.187	11.468	11.398	12.157	2.248	8.796	11.363	14.58	15.392	13.392	9.163	13.905	10.141	10.038	10.678	7.992	11.576	5.652	12.027	9.064	11.836	5.985	11.249	12.858	8.968	2.471	6.226
TCGA-BH-A0E2-01	BRCA	0.0614	9.9	9.262	7.838	11.959	9.939	5.695	4.78	11.908	11.843	10.963	4.236	8.094	10.445	13.592	14.466	12.593	7.73	14.002	10.502	9.649	10.936	8.49	11.629	5.043	12.1	8.245	12.152	5.379	11.77	13.424	9.646	4.86	6.936
TCGA-BH-A0E6-01	BRCA	0.6196	10.029	10.768	8.206	11.939	12.424	7.006	6.021	11.272	12.427	12.137	4.362	9.578	11.533	14.651	14.704	12.188	8.019	13.69	10.506	9.999	12.286	9.298	12.137	6.434	12.746	6.553	11.436	10.18	11.702	11.274	9.913	6.623	7.726
TCGA-BH-A0E7-01	BRCA	-0.2674	11.119	6.556	8.253	11.477	11.731	3.788	3.726	11.46	11.004	11.086	4.818	6.958	11.283	12.724	12.539	12.07	6.576	13.269	10.44	9.601	9.608	8.303	11.288	3.332	11.816	7.203	11.406	5.604	13.16	12.745	8.53	3.488	5.646
TCGA-BH-A0E9-01	BRCA	-0.0567	11.241	7.315	8.309	11.678	9.422	5.814	5.993	11.188	10.934	11.505	5.513	9.806	10.756	12.521	13.728	11.925	7.794	12.342	10.88	8.827	11.146	8.347	11.385	5.787	11.238	10.78	11.163	8.392	11.477	12.483	10.042	2.086	7.256
TCGA-BH-A0EA-01	BRCA	-0.0353	11.273	7.081	7.081	11.218	11.504	7.029	4.024	10.944	11.542	12.169	3.522	6.595	11.26	13.513	13.972	12.06	7.637	13.221	10.975	9.377	11.806	8.217	11.192	5.551	11.14	9.672	11.592	7.773	12.708	12.488	9.823	4.77	7.161
TCGA-BH-A0EB-01	BRCA	0.3768	11.034	6.532	7.938	11.856	12.31	6.617	6.172	11.812	11.24	11.665	4.567	6.897	11.256	14.772	15.781	12.749	7.439	13.502	11.065	9.603	10.47	8.968	11.76	6.645	11.977	10.098	11.568	5.921	13.824	12.636	11.116	5.567	8.297
TCGA-BH-A0EE-01	BRCA	0.9676	9.9	9.308	8.118	12.44	13.219	5.761	6.021	12.263	11.404	9.914	4.328	9.786	12.119	16.274	17.129	14.702	7.369	14.773	11.532	11.003	11.777	10.684	11.35	5.352	12.437	9.715	14.383	4.036	12.444	12.701	9.169	5.036	6.631
TCGA-BH-A0EI-01	BRCA	-0.1982	10.474	7.876	8.744	11.123	11.26	5.054	2.715	11.276	10.692	11.038	2.435	9.009	11.456	13.28	14.467	12.719	8.296	13.459	10.904	9.155	10.782	8.192	11.543	3.486	11.365	9.05	11.164	4.382	13.595	12.708	8.728	2.534	6.286
TCGA-BH-A0GY-01	BRCA	0.0775	10.199	9.484	8.11	11.717	12.286	6.709	4.374	11.097	10.99	11.289	5.099	9.317	11.209	13.519	13.67	11.719	6.041	14.577	11.436	8.88	10.584	9.265	11.812	4.938	12.597	9.507	11.908	4.828	10.65	12.682	11.06	4.98	7.132
TCGA-BH-A0GZ-01	BRCA	0.0756	10.657	8.759	8.431	11.901	7.837	5.784	4.72	11.629	11.358	11.553	2.746	8.361	10.778	13.393	13.848	12.579	8.774	13.783	10.486	9.665	11.869	8.229	11.623	3.983	11.78	7.451	11.746	5.653	13.982	13.196	9.082	5.509	6.939
TCGA-BH-A0H0-01	BRCA	0.0406	11.724	9.45	9.743	11.558	10.195	5.827	4.964	11.384	11.685	10.329	3.861	9.478	11.847	11.971	12.712	13.244	9.13	13.239	10.561	9.168	10.853	6.503	11.777	4.834	12.355	7.86	10.102	4.013	14.129	12.881	9.021	3.861	6.41
TCGA-BH-A0H3-01	BRCA	-0.0904	11.3	6.523	8.3	11.711	11.11	6.497	5.176	11.115	10.658	11.456	4.953	8.026	11.303	13.148	13.511	11.911	7.152	12.93	10.888	9.506	10.384	8.843	11.635	5.644	11.59	10.419	11.66	6.311	12.088	12.416	9.918	6.322	6.953
TCGA-BH-A0H5-01	BRCA	0.7789	10.312	7.442	8.158	11.603	12.511	8.863	7.194	11.115	11.438	11.553	7.939	7.661	11.327	15.873	16.794	12.769	7.984	13.127	11.486	9.185	10.247	9.93	11.764	9.003	11.77	11.947	12.121	7.429	12.93	12.48	12.098	5.371	9.931
TCGA-BH-A0H6-01	BRCA	-0.2735	10.386	7.482	7.812	11.681	11.199	5.298	4.19	11.206	11.096	10.876	2.785	8.252	10.943	13.002	13.374	12.442	7.294	13.692	10.278	9.436	10.202	7.562	11.202	4.675	11.675	8.271	11.759	7.038	13.101	12.545	8.981	4.283	6.011
TCGA-BH-A0H7-01	BRCA	0.2438	10.662	9.093	8.297	12.237	11.833	5.2	3.522	12.156	11.448	11.06	3.3	9.651	11.504	14.267	14.612	12.861	7.418	13.93	11.204	9.203	11.257	8.605	12.352	4.733	12.685	8.213	10.835	5.794	12.573	13.086	9.129	2.094	6.3
TCGA-BH-A0H9-01	BRCA	-0.1703	10.79	8.462	8.885	11.993	8.526	5.528	4.576	11.64	11.524	10.623	2.452	7.645	11.058	11.887	12.589	12.486	6.272	13.88	10.663	9.366	10.54	7.769	11.609	3.855	12.121	7.919	10.362	5.303	12.99	12.834	9.034	3.4	5.764
TCGA-BH-A0HA-01	BRCA	0.4237	10.134	8.49	7.557	11.681	13.397	6.011	4.914	11.607	11.615	12.011	4.914	7.288	11.03	15.279	16.359	12.906	8.025	13.178	11.256	10.804	10.468	9.685	11.78	6	11.757	10.615	11.916	6.514	13.451	12.592	10.011	3.799	7.784
TCGA-BH-A0HB-01	BRCA	0.6675	10.34	9.742	7.116	12.371	12.624	7.354	3.395	12.235	12.275	11.12	4.49	10.456	11.939	14.376	14.804	13.145	7.463	14.834	10.839	9.807	10.924	8.07	12.189	6.58	12.764	8.77	12.297	6.362	12.375	13.193	10.71	3.184	7.927
TCGA-BH-A0HF-01	BRCA	0.4156	9.782	8.145	7.63	11.781	9.963	6.497	5.607	11.815	11.692	12.125	3.839	8.767	11.535	14.267	14.82	13.247	7.409	14.219	11.913	10.052	10.528	8.74	11.852	5.424	12.357	9.119	12.129	6.505	12.971	12.81	10.886	3.697	7.359
TCGA-BH-A0HI-01	BRCA	0.0826	10.974	7.609	8.225	11.7	11.354	7.467	5.569	11.567	11.51	11.633	3.136	8.519	11.169	14.235	14.687	12.924	7.686	13.647	10.745	9.979	10.703	8.309	11.524	5.016	11.595	10.498	11.407	4.759	14.221	12.586	9.673	3.136	6.707
TCGA-BH-A0HK-01	BRCA	0.1712	11.411	7.908	7.927	11.811	9.263	6.285	5.098	11.062	12.304	12.049	3.599	6.668	11.909	13.233	13.495	12.611	8.744	13.793	10.678	10.085	10.551	8.736	11.853	3.933	12.124	10.754	11.312	5.415	12.731	12.748	10.439	1.66	6.824
TCGA-BH-A0HL-01	BRCA	-0.0386	10.211	8.722	9.364	11.664	11.816	2.586	3.019	11.636	11.611	10.021	2.171	9.487	11.548	13.287	13.139	13.023	7.878	12.087	9.938	9.977	9.905	6.978	11.33	1.264	11.622	7.73	10.26	8.329	12.53	12.93	6.915	-0.736	4.493
TCGA-BH-A0HN-01	BRCA	0.0602	10.73	8.744	7.03	11.863	13.202	5.078	5.139	11.986	11.341	10.988	-1.031	6.245	11.545	12.886	14.227	12.598	9.166	13.34	9.318	9.513	11.088	7.876	10.735	6.273	11.087	9.309	12.292	4.852	13.009	12.34	8.91	4.139	7.824
TCGA-BH-A0HO-01	BRCA	0.2547	10.584	7.57	8.456	11.383	13.99	7.088	5.426	11.352	11.307	11.943	3.085	8.147	10.929	14.899	15.876	12.368	9.117	14.182	10.822	10.264	10.045	8.345	11.699	5.535	12.19	9.852	11.146	4.778	12.794	12.704	10.501	4.535	7.834
TCGA-BH-A0HP-01	BRCA	0.2157	11.095	7.593	7.504	11.589	12.28	6.172	5.494	11.292	11.724	11.694	3.919	8.904	10.691	13.975	14.884	12.755	6.82	13.532	11.152	9.181	11.214	9.267	11.811	5.504	11.775	10.299	11.742	7.113	14.047	12.85	10.026	4.949	7.044
TCGA-BH-A0HQ-01	BRCA	-0.2822	11.387	7.394	8.565	11.564	9.91	5.339	4.24	11.128	11.038	11.242	3.491	9.486	10.997	13.685	13.917	12.13	7.738	12.898	10.664	8.687	10.724	8.635	11.073	5.205	11.364	6.699	11.29	5.859	12.697	12.453	9.03	5.52	6.76
TCGA-BH-A0HU-01	BRCA	0.2752	11.119	9.944	9.629	12.371	11.235	5.731	4.427	11.546	12.328	10.583	3.381	9.322	12.236	14.326	15.076	12.946	6.818	14.213	10.679	9.056	11.562	8.271	11.829	5.525	12.963	7.038	10.734	4.155	13.216	12.147	8.607	6.266	6.195
TCGA-BH-A0HW-01	BRCA	-0.1365	9.926	9.254	9.687	11.84	11.904	3.154	3.002	11.512	10.296	10.81	0.832	8.889	11.756	12.942	13.023	12.518	8.29	13.951	10.066	9.549	9.16	7.181	11.744	2.154	11.735	6.813	11.4	3.975	8.429	12.926	7.184	4.27	5.042
TCGA-BH-A0HX-01	BRCA	-0.0527	10.779	8.88	8.59	10.981	10.643	6.238	4.631	11.204	11.303	11.342	4.364	9.319	11.248	13.435	14.058	12.693	8.557	13.161	10.844	9.542	10.52	8.28	11.878	5.717	12.307	10.337	10.994	5.442	11.596	12.967	9.708	3.068	6.754
TCGA-BH-A0HY-01	BRCA	-0.1642	11.136	8.795	8.37	12.163	9.384	4.706	5.556	11.563	10.239	10.874	2.878	7.484	10.83	14.372	13.914	13.316	7.284	13.152	10.841	8.588	11.269	7.246	11.159	4.556	11.367	9.624	11.206	5.2	12.923	12.277	8.729	1.556	5.86
TCGA-BH-A0RX-01	BRCA	1.0141	9.279	9.991	8.39	11.749	13.004	8.84	6.458	11.488	11.836	12.749	6.229	12.023	11.764	15.515	16.232	12.844	6.519	13.992	11.782	8.892	12.086	9.763	12.296	7.853	12.506	9.38	12.032	8.208	11.71	11.795	12.132	6.163	8.831
TCGA-BH-A0W3-01	BRCA	-0.2032	10.972	8.609	9.784	11.424	12.354	5.963	3.62	11.154	11.355	9.971	2.513	6.863	10.741	12.708	12.367	12.733	8.257	13.38	10.307	9.261	11.193	8.309	11.407	4.336	11.495	8.975	10.814	3.767	12.477	12.615	9.015	6.297	7.07
TCGA-BH-A0W4-01	BRCA	-0.1447	10.577	7.815	8.499	11.856	11.375	5.044	4.661	11.137	11.16	11.148	3.311	10.163	11.168	12.897	13.041	12.642	7.698	13.455	10.613	8.907	10.153	8.311	11.612	4.03	11.603	10.61	11.606	6.527	12.532	12.702	9.341	4.466	5.942
TCGA-BH-A0W5-01	BRCA	0.1178	10.286	6.965	8.31	11.216	10.575	6.777	6.668	11.11	10.826	11.272	6.916	8.996	11.136	13.854	14.664	12.209	8.032	13.51	10.653	8.828	10.222	8.592	11.411	7.733	11.663	9.314	11.445	6.404	12.077	12.59	10.899	6.49	9.06
TCGA-BH-A0W7-01	BRCA	0.7201	10.326	8.633	7.708	12.285	12.934	7.722	6.403	12.076	11.473	11.384	6.118	8.65	10.799	14.633	16.015	13.421	7.702	13.538	11.95	9.294	10.916	10.021	11.793	7.07	12.146	9.716	11.845	5.302	13.258	13.144	10.93	6.783	8.326
TCGA-BH-A0WA-01	BRCA	0.163	9.358	8.952	6.944	10.86	11.414	6.883	4.719	11.047	10.845	11.027	3.207	11.158	11.356	14.097	14.974	12.809	7.438	14.448	11.202	8.045	11.385	9.433	11.774	5.632	12.639	7.958	11.566	6.089	11.246	11.678	8.964	8.069	6.948
TCGA-BH-A18F-01	BRCA	0.128	11.076	8.042	8.964	11.34	11.8	6.385	5.392	10.849	11.62	11.364	5.008	8.713	11.04	13.835	14.74	12.184	7.312	13.208	10.886	9.019	12.106	9.055	11.303	6.444	12.082	10.803	11.082	6.134	13.955	12.7	10.241	5.235	7.422
TCGA-BH-A18G-01	BRCA	0.4528	9.622	9.75	6.773	12.245	9.368	6.451	3.907	12.083	11.554	12.961	5.877	9.285	10.242	14.485	14.082	13.035	7.155	14.32	10.691	10.267	13.181	9.06	11.819	5.57	12.644	8.842	12.776	3.781	11.472	12.425	8.697	4.18	7.241
TCGA-BH-A18H-01	BRCA	0.4862	10.663	9.757	7.505	10.932	12.59	7.851	5.459	11.055	11.171	11.376	6.542	6.687	11.429	15.175	15.544	12.814	7.968	14.125	10.977	9.094	9.864	9.128	11.752	7.264	11.784	9.518	13.048	5.542	15.033	12.928	12.055	5.137	8.312
TCGA-BH-A18I-01	BRCA	0.0586	10.506	7.336	8.483	11.372	11.696	6.607	5.266	11.089	10.544	10.847	5.353	5.89	11.229	14.345	14.995	12.843	8.008	13.663	11.339	8.96	10.234	9.081	11.674	6.305	11.601	10.18	11.896	5.255	11.454	12.73	11.108	4.435	7.671
TCGA-BH-A18J-01	BRCA	0.1533	9.408	8.908	8.178	11.651	13.603	5.683	4.39	11.749	12.976	11.218	1.943	9.532	10.799	13.766	14.554	12.768	7.217	14.325	11.288	8.955	10.517	9.085	11.782	5.378	12.018	9.659	11.748	4.46	12.483	12.846	8.799	4.571	6.702
TCGA-BH-A18K-01	BRCA	0.2418	10.7	9.257	8.308	11.922	10.877	5.842	4.409	12.146	11.893	11.649	3.087	8.128	11.131	13.227	14.305	12.505	8.332	13.893	11.103	9.675	11.972	8.954	11.668	5.146	12.485	9.695	11.678	6.316	13.924	12.671	9.341	5.986	6.722
TCGA-BH-A18L-01	BRCA	0.0018	11.498	9.463	10.336	11.484	11.259	6.627	3.339	11.184	10.762	11.16	2.964	10.014	11.677	15.289	15.127	13.199	7.461	12.614	10.183	9.538	10.696	7.646	11.4	3.824	12.354	9.389	10.575	4.923	12.582	13.235	9.021	2.116	5.593
TCGA-BH-A18M-01	BRCA	0.0981	10.244	7.462	8.783	11.565	12.861	5.388	5.509	11.113	11.194	11.497	4.336	7.908	10.946	14.295	14.834	12.536	5.735	14.169	11.256	9.092	10.08	9.104	11.645	5.349	12.064	10.068	11.092	6.336	12.972	13.171	10.186	4.981	7.148
TCGA-BH-A18N-01	BRCA	-0.0324	10.753	7.935	9.003	10.979	12.616	5.555	5.057	11.008	10.449	11.81	2.364	8.741	11.227	13.145	13.602	12.091	8.299	12.963	9.65	10.143	9.506	7.717	11.487	4.315	11.814	10.388	11.287	7.394	13.961	13.319	8.905	2.157	6.49
TCGA-BH-A18P-01	BRCA	-0.2164	11.579	8.514	9.131	11.767	10.491	6.505	4.433	11.093	11.164	10.617	4.528	7.745	10.707	14.348	15.047	12.269	7.223	13.44	10.418	9.037	10.211	8.551	11.434	5.319	11.695	9.118	11.3	4.223	13.851	12.765	9.058	4.458	6.216
TCGA-BH-A18Q-01	BRCA	0.0738	10.209	8.787	8.848	11.397	10.733	6.827	5.153	10.576	10.648	10.863	4.783	10.326	11.225	14.865	15.516	12.864	6.81	12.758	11.396	7.956	10.856	9.191	12.022	7.046	12.17	9.239	11.385	5.816	11.401	12.285	9.886	4.643	7.216
TCGA-BH-A18R-01	BRCA	0.0728	10.186	8.585	8.577	11.495	11.161	6.585	4.132	10.818	12.074	10.332	4.725	8.087	10.867	13.055	13.665	12.491	6.162	14.206	11.03	8.511	9.96	8.096	12.791	4.249	13.38	9.645	10.933	6.101	11.86	12.464	9.417	7.324	6.249
TCGA-BH-A18S-01	BRCA	-0.0502	11.694	7.34	8.671	11.538	8.332	6.55	4.494	11.98	11.417	10.435	2.386	8.198	11.227	12.573	13.346	12.662	8.105	14.147	10.481	9.89	10.24	8.017	11.675	4.113	11.7	8.83	12.214	3.244	13.431	12.99	8.673	3.515	6.525
TCGA-BH-A18T-01	BRCA	0.0976	10.134	9.369	9.767	10.867	8.705	6.488	3.814	10.478	10.128	10.633	3.617	11.418	11.053	14.708	14.625	11.513	6.673	13.539	10.926	9.16	10.772	10.458	13.234	4.918	12.791	8.999	10.984	5.86	11.278	11.926	9.548	5.202	6.373
TCGA-BH-A18U-01	BRCA	0.275	10.086	9.255	10.684	11.229	12.564	7.75	4.136	11.303	10.708	10.822	3.952	10.803	11.604	13.554	14.771	13.151	6.972	15.754	11.352	8.859	10.691	7.819	11.755	4.902	12.362	9.631	11.924	4.047	13.58	13.097	10.697	5.526	6.91
TCGA-BH-A18V-06	BRCA	0.6915	9.438	8.56	10.123	10.81	12.448	9.281	6.176	10.355	10.475	11.366	7.001	9.887	11.761	16.836	17.704	11.803	9.154	13.463	11.84	8.849	9.658	10.356	11.138	8.245	11.808	10.495	11.565	6.08	11.407	11.405	11.326	7.593	9.655
TCGA-BH-A18V-01	BRCA	0.3347	10.411	8.816	10.109	10.81	9.485	7.432	5.148	10.606	11.05	11.462	6.24	10.524	10.933	15.952	16.57	12.027	5.781	13.243	11.602	7.841	9.878	10.314	11.358	6.355	11.585	11.264	13.349	4.764	10.968	11.593	11.025	7.648	7.839
TCGA-BH-A1EN-01	BRCA	0.0641	10.534	8.049	8.258	11.12	7.731	5.464	4.454	11.67	12.044	11.022	1.93	3.474	10.054	11.415	12.414	11.319	9.63	14.458	11.428	10.221	11.294	7.628	11.367	2.593	12.194	5.771	13.54	3.152	9.686	12.799	8.793	2.869	5.922
TCGA-BH-A1EO-01	BRCA	0.1618	10.523	6.452	8.687	11.165	11.301	6.314	5.053	11.272	10.193	11.399	4.587	13.665	10.637	13.438	14.607	12.172	6.749	13.914	11.922	8.589	11.119	8.941	11.641	4.976	11.508	10.403	12.263	4.002	13.784	13.129	10.452	4.149	7.228
TCGA-BH-A1ES-06	BRCA	0.3833	9.555	10.335	6.65	11.885	12.573	3.848	6.691	11.217	11.435	12.069	1.696	9.94	10.366	14.088	14.159	11.955	8.428	13.923	9.943	10.471	10.781	8.407	11.164	3.48	12.149	9.486	13.284	12.602	11.498	12.959	10.631	0.848	6.451
TCGA-BH-A1ES-01	BRCA	-0.0716	10.391	9.878	8.053	11.884	10.466	3.298	3.62	11.216	11.123	9.719	0.713	9.641	11.273	12.135	12.702	12.836	7.244	12.777	10.3	8.888	10.74	7.927	12.048	2.52	12.446	9.683	11.64	5.735	13.321	13.327	7.961	2.298	5.644
TCGA-BH-A1ET-01	BRCA	-0.1162	10.603	5.984	8.241	11.421	11.146	5.861	6.177	11.079	10.923	11.229	4.244	6.679	11.523	11.699	13.656	12.456	7.447	13.461	10.168	10.063	9.995	8.372	11.665	4.498	11.425	10.079	11.775	4.592	12.682	12.828	10.386	3.457	6.877
TCGA-BH-A1EU-01	BRCA	0.3404	10.822	6.346	8.195	10.948	11.209	8.41	7.44	10.815	10.328	11.61	6.224	8.55	10.937	13.447	14.315	12.394	6.524	13.034	12.215	9.075	10.229	9.179	11.936	6.544	11.324	10.869	12.508	5.396	14.101	12.975	11.437	5.811	8.17
TCGA-BH-A1EV-01	BRCA	-0.0773	10.422	7.535	9.439	11.768	10.797	5.743	4.126	11.48	10.977	10.508	2.219	9.762	11	13	13.364	12.01	7.249	14.873	10.555	8.219	12.527	8.347	11.489	4.362	11.512	9.964	12.553	3.389	13.547	12.312	8.636	2.722	6.212
TCGA-BH-A1EW-01	BRCA	-0.0034	11.35	8.248	9.517	10.966	12.776	5.153	5.419	10.631	10.732	11.151	4.809	9.814	11.065	13.64	14.643	12.514	7.632	13.309	11.084	8.447	10.513	8.651	10.943	6.047	11.425	9.265	11.799	5.653	13.821	12.693	11.65	4.546	7.379
TCGA-BH-A1EX-01	BRCA	-0.1144	10.576	6.725	8.947	11.082	10.37	8.019	4.31	10.838	10.987	10.826	4.292	8.739	10.503	13.752	14.506	11.746	7.479	13.256	11.523	9.16	10.454	8.258	11.274	5.9	11.536	10.64	11.368	5.441	14.63	12.447	9.716	5.495	7.144
TCGA-BH-A1EY-01	BRCA	0.3457	9.96	8.334	7.567	10.786	11.758	6.771	5.895	11.556	11.449	11.178	5.692	7.709	11.886	13.263	13.969	12.621	8.51	12.176	11.521	8.786	10.36	8.755	11.911	6.456	11.033	10.564	13.505	4.771	15.122	13.235	10.343	4.797	7.964
TCGA-BH-A1F0-01	BRCA	0.7634	9.822	7.998	9.889	11.252	11.55	8.88	7.078	11.054	10.163	12.265	6.669	9.714	11.503	14.827	15.609	12.146	6.213	13.44	12.794	9.288	11.018	10.611	11.838	7.147	11.955	12.007	12.908	7.162	11.474	11.651	12.324	7.446	8.933
TCGA-BH-A1F2-01	BRCA	0.1777	10.032	7.035	8.96	12.009	9.662	7.853	4.356	12.148	10.767	10.913	3.46	8.996	11	12.732	13.56	12.674	5.774	14.398	11.393	9.74	11.431	9.24	12.039	2.875	11.905	10.801	12.156	4.519	12.19	12.763	10.677	3.148	5.324
TCGA-BH-A1F5-01	BRCA	0.0651	10.187	6.571	8.095	11.452	9.851	7.246	3.604	11.714	10.568	9.856	4.051	8.763	11.425	11.108	12.216	12.62	7.059	13.54	9.923	10.263	10.145	8.644	12.132	0.882	11.625	9.851	10.821	4.288	14.835	13.49	9.604	6.405	5.636
TCGA-BH-A1F6-01	BRCA	0.3374	9.436	8.929	8.403	11.161	11.498	8.485	5.915	10.926	10.835	11.477	5.454	9.989	11.808	13.564	14.285	12.254	6.35	14.364	12.647	7.71	10.526	9.617	11.284	5.822	12.107	9.905	12.964	6.63	10.352	11.896	11.191	5.748	7.984
TCGA-BH-A1F8-01	BRCA	0.2239	9.684	7.849	9.772	10.422	11.51	5.62	3.381	11.45	10.868	10.304	4.42	10.08	10.918	13.243	14.799	12.159	5.43	14.594	10.964	10.138	11.862	9.106	12.266	1.67	12.908	8.88	10.375	3.939	13.447	14.066	8.904	5.381	4.925
TCGA-BH-A1FB-01	BRCA	0.2345	10.11	6.571	8.193	11.424	11.58	7.424	6.683	11.053	10.982	11.26	6.237	7.815	10.892	14.196	15.1	12.077	6.91	13.645	11.123	9.107	9.81	9.075	11.661	6.942	11.668	11.105	11.649	6.775	13.496	12.798	11.168	6.032	8.08
TCGA-BH-A1FC-01	BRCA	0.303	10.906	10.486	9.401	11.499	10.995	9.081	4.864	10.717	10.627	10.579	6.64	10.49	10.672	13.825	15.067	12.785	7.541	12.771	11.596	8.199	10.837	9.577	12.17	6.893	12.905	9.687	11.782	3.99	10.323	11.672	11.062	5.963	8.143
TCGA-BH-A1FD-01	BRCA	0.2694	10.145	9.807	8.377	11.878	12.777	6.718	2.915	11.278	12.103	10.182	2.674	7.992	10.801	12.916	14.064	12.346	6.876	14.202	11.087	6.636	9.885	9.082	12.586	4.858	13.081	9.949	13.146	5.323	12.386	12.901	10.389	7.634	6.761
TCGA-BH-A1FE-06	BRCA	0.106	9.283	8.392	7.416	11.375	11.939	8.031	5.164	10.92	11.454	13.091	3.661	8.011	10.936	14.699	14.899	11.709	7.698	13.143	11.974	9.038	10.462	8.04	11.384	5.547	11.663	9.371	12.553	6.536	11.985	12.414	11.767	2.884	7.038
TCGA-BH-A1FE-01	BRCA	0.1282	10.05	7.358	9.944	11.424	11.274	6.783	5.972	11.166	10.866	11.486	5.965	10.173	11.148	13.22	14.286	12.087	6.247	13.473	11.158	8.932	10.608	9.034	11.967	5.67	12.201	10.779	11.372	6.434	13.309	12.612	10.745	4.393	7.666
TCGA-BH-A1FG-01	BRCA	0.0923	10.236	7.398	8.459	11.35	12.476	5.651	4.002	12.313	11.298	10.876	2.865	7.281	11.416	12.897	14.108	12.629	7.061	13.913	10.908	10.426	10.159	8.764	11.752	3.587	11.945	8.686	11.127	4.52	14.591	13.732	9.94	4.9	6.737
TCGA-BH-A1FH-01	BRCA	-0.159	10.3	7.274	7.342	10.994	10.198	7.033	5.666	10.973	10.371	11.847	3.923	7.325	10.954	13.357	13.725	12.208	7.023	13.026	11.96	9.045	10.27	8.997	11.575	5.331	11.178	8.982	11.364	6.788	12.588	12.268	10.22	3.009	6.974
TCGA-BH-A1FJ-01	BRCA	0.0282	11.588	8.458	10.241	11.868	11.619	5.202	3.335	11.448	11.161	10.712	1.295	9.901	11.623	13.65	13.991	13.289	7.745	13.415	10.589	9.466	11.754	8.622	11.773	2.585	11.921	8.445	11.591	2.88	13.823	12.717	8.209	1.933	5.392
TCGA-BH-A1FL-01	BRCA	-0.2384	11.454	6.916	9.09	11.929	10.493	5.401	4.73	11.209	11.342	10.923	4.046	7.38	11.287	12.283	12.848	12.333	8.392	12.731	10.16	8.882	10.897	9.007	11.202	4.639	11.636	8.013	10.763	3.607	12.255	12.682	8.849	4.525	6.516
TCGA-BH-A1FM-01	BRCA	0.4074	10.111	8.016	8.594	11.229	8.576	6.607	3.894	13.141	10.738	10.24	3.343	10.174	11.2	12.383	13.087	13.803	5.803	15.049	10.6	10.25	11.399	8.286	12.81	1.121	12.815	10.089	10.925	2.443	13.06	13.726	9.444	2.995	4.645
TCGA-BH-A1FN-01	BRCA	0.1842	10.365	10.077	9.303	11.509	10.862	6.475	4.574	11.72	10.965	10.501	2.545	9.495	11.898	14.14	15.04	12.698	6.618	15.374	11.791	8.081	11.745	8.883	11.422	3.047	12.191	8.791	11.65	3.604	12.759	12.41	10.597	6.452	6.667
TCGA-BH-A1FR-01	BRCA	0.0733	10.135	9.005	8.58	11.209	9.132	6.964	6.264	11.251	11.578	11.371	4.327	8.733	11.262	12.931	13.899	12.931	8.473	13.731	9.86	9.826	9.542	8.152	11.434	5.935	11.604	9.624	11.74	5.078	12.901	12.867	9.737	5.751	7.932
TCGA-BH-A1FU-01	BRCA	-0.0358	10.191	7.851	7.867	12.129	10.39	5.393	6.355	10.073	11.384	11.681	5.574	7.289	10.176	12.919	13.737	12.465	6.651	13.662	11.129	8.848	9.852	8.851	11.323	6.486	11.84	9.12	11.795	6.6	11.178	11.992	9.822	5.493	7.497
TCGA-BH-A201-01	BRCA	-0.0543	11	7.833	8.824	11.488	11.356	4.226	5.024	11.004	10.793	11.22	3.581	7.647	10.606	13.894	14.141	12.693	6.203	13.971	11.132	9.117	10.296	8.931	11.831	4.154	12.026	9.003	12.51	6.843	12.883	12.722	10.394	4.425	6.017
TCGA-BH-A202-01	BRCA	0.3709	10.922	8.403	10.485	11.222	12.481	7.703	4.569	11.354	10.643	10.797	5.095	11.594	10.984	14.433	14.774	12.955	7.522	14.917	12.031	9.219	10.999	9.169	11.875	5.829	12.282	11.078	12.321	4.271	13.236	12.822	10.534	3.453	7.01
TCGA-BH-A203-01	BRCA	0.1172	10.55	9.605	8.619	11.467	9.369	7.305	5.946	11.234	11.652	11.195	5.044	8.855	11.026	13.682	14.171	12.266	6.438	13.682	11.395	8.634	9.978	8.477	12.009	6.22	12.152	10.728	11.43	4.649	14.37	12.609	10.588	5.403	7.35
TCGA-BH-A204-01	BRCA	-0.1465	10.042	7.442	10.624	10.755	9.797	5.099	2.948	12.15	10.837	9.9	1.031	9.874	11.047	10.333	11.875	12.279	5.209	13.477	9.923	9.923	10.67	6.703	11.515	-0.554	12.133	9.904	11.579	2.253	10.064	13.633	8.662	-0.139	4.938
TCGA-BH-A208-01	BRCA	0.0923	9.51	7.886	6.66	11.213	8.713	6.431	5.756	12.669	10.969	11.938	4.05	8.236	11.33	13.318	13.816	12.184	6.889	13.725	12.085	9.904	10.915	8.749	11.41	4.474	11.502	9.87	12.755	5.835	12.332	12.195	9.701	3.194	7.15
TCGA-BH-A209-01	BRCA	0.8596	10.59	8.532	9.121	11.541	12.784	8.433	5.951	11.565	11.86	11.112	6.52	10.703	11.434	14.044	15.135	12.606	6.408	14.485	11.938	9.902	11.804	9.836	12.514	7.733	13.177	10.021	12.816	5.61	10.94	12.046	11.3	6.832	8.917
TCGA-BH-A28O-01	BRCA	0.0037	9.966	7.338	7.108	11.572	10.305	6.236	5.949	10.796	11.079	12.096	5.851	7.719	11.056	13.56	14.142	12.392	9.064	12.424	10.72	9.052	10.41	8.335	11.234	6.439	11.071	10.745	11.427	9.227	11.865	12.167	10.105	2.805	7.393
TCGA-BH-A28Q-01	BRCA	-0.1869	11.391	7.096	8.292	11.684	11.128	5.708	5.014	11.136	10.889	10.776	4.474	8.428	11.074	12.665	13.165	11.914	8.012	13.484	10.578	8.924	10.788	8.545	11.355	4.569	11.822	10.739	11.536	5.796	12.803	12.65	9.285	5.715	6.85
TCGA-BH-A2L8-01	BRCA	0.7295	10.224	8.164	8.411	12.069	12.623	8.84	6.297	11.539	11.456	11.476	6.62	8.953	11.16	15.426	16.179	12.549	7.529	13.41	12.01	9.417	11.086	9.839	11.371	7.967	12.315	12.066	12.34	6.329	13.128	13.134	10.913	2.609	8.889
TCGA-BH-A42T-01	BRCA	0.5274	9.604	10.85	9.865	11.385	12.952	9.995	5.51	11.308	11.893	10.991	4.051	11.037	11.072	14.317	14.333	12.574	9.438	12.654	11.261	9.223	12.013	8.503	11.622	6.304	12.547	11.387	12.552	6.427	12.53	12.786	10.51	6.52	7.649
TCGA-BH-A42U-01	BRCA	0.5414	9.558	8.866	6.682	11.858	12.393	8.845	6.572	11.598	11.802	12.186	5.228	7.907	11.091	14.66	15.08	12.617	8.96	13.152	11.338	9.695	10.686	8.904	11.078	8.027	11.537	10.83	12.342	9.138	12.121	12.452	10.831	3.849	8.469
TCGA-BH-A42V-01	BRCA	0.3061	9.961	7.797	7.44	12.025	12.224	6.384	6.477	11.299	11.491	12.032	4.878	7.607	11.587	13.84	14.342	12.339	9.107	12.745	10.946	9.704	10.424	7.743	11.254	7.12	11.808	10.099	12.117	8.024	13.015	12.507	10.373	5.359	7.952
TCGA-BH-A5IZ-01	BRCA	0.1619	9.924	10.42	9.163	10.985	8.205	6.855	4.736	10.778	11.891	10.994	2.321	10.486	11.376	14.74	14.561	13.063	6.45	13.781	11.367	8.306	11.613	8.565	10.893	5.965	12.369	9.212	13.156	4.69	10.695	11.782	9.656	7.661	6.834
TCGA-BH-A5J0-01	BRCA	0.9525	9.777	9.003	7.02	12.243	14.381	7.185	6.02	11.825	12.463	12.2	4.89	7.512	11.489	15.588	16.224	12.879	8.67	13.611	12.592	10.094	10.897	9.362	11.045	8.176	12.158	10.463	12.389	6.913	14.727	12.888	10.928	5.1	8.91
TCGA-BH-A6R8-01	BRCA	0.2935	10.24	8.857	7.654	11.214	13.834	5.916	4.165	11.102	11.311	10.766	3.552	4.822	10.846	15.767	16.727	12.673	8.452	13.218	11.453	9.776	11.298	9.61	10.886	6.584	11.527	8.797	10.687	6.272	13.663	13.444	9.802	6.865	7.822
TCGA-BH-A6R9-01	BRCA	0.5608	9.473	8.401	7.304	11.79	11.516	7.82	6.432	11.532	10.532	12.018	5.611	8.519	10.65	15.381	16.261	12.122	8.247	13.638	12.7	8.508	10.498	9.421	11.297	7.698	11.823	11.694	13.266	6.505	12.054	12.111	11.718	5.348	8.599
TCGA-BH-A8FY-01	BRCA	0.4678	10.395	9.256	8.414	11.607	8.763	6.72	5.454	12.07	11.719	11.505	1.472	8.843	11.731	13.96	14.468	13.55	10.871	13.125	10.427	11.032	12.16	8.026	11.267	5.609	11.36	9.988	11.963	6.593	13.708	12.929	9.371	2.735	8.017
TCGA-BH-A8FZ-01	BRCA	0.5412	9.445	8.387	7.989	11.861	13.647	8.292	5.737	11.075	11.318	11.614	5.106	7.963	11.438	14.557	14.855	12.648	8.651	14.366	11.614	9	10.079	8.823	10.82	7.7	12.034	10.641	13.1	6.928	13.017	11.887	12.15	5.543	8.597
TCGA-BH-A8G0-01	BRCA	0.3733	10.673	6.934	7.362	11.329	11.246	7.159	6.675	11.163	11.006	12.234	5.668	7.42	11.284	14.206	15.003	12.491	8.842	12.785	12.201	9.501	10.742	8.651	11.15	7.891	11.209	11.333	12.377	8.046	12.498	12.347	11.006	3.894	8.723
TCGA-BH-AB28-01	BRCA	0.0431	11.12	7.828	8.87	11.422	12.041	5.441	6.265	11.157	11.129	11.147	4.958	4.556	11.118	13.382	13.865	11.857	9.849	13.421	10.829	9.219	10.586	8.179	11.172	6.562	11.717	11.079	12.451	6.258	12.455	12.515	9.618	5.493	7.75
TCGA-C8-A12K-01	BRCA	0.8127	8.954	10.494	9.176	11.153	12.341	9.16	5.721	11.198	11.314	11.331	6.038	9.811	11.689	15.43	16.217	13.211	7.364	14.161	12.251	8.613	10.897	10.863	11.693	7.195	12.887	10.369	12.313	6.556	11.62	11.689	11.699	8.645	8.971
TCGA-C8-A12L-01	BRCA	-0.0212	10.373	9.493	7.668	11.389	8.462	6.766	3.948	11.331	10.838	10.536	4.154	10.244	10.783	13.313	13.946	11.591	7.704	14.304	11.279	9.211	11.213	8.94	11.66	5.495	12.543	8.444	13.789	3.363	10.265	11.918	9.108	4.089	6.431
TCGA-C8-A12M-01	BRCA	0.0544	12.059	8.087	8.371	12.479	8.461	5.76	4.656	11.549	11.191	11.051	6.664	9.592	11.51	13.281	13.945	12.324	6.466	11.786	10.261	8.838	10.48	6.781	11.437	4.686	10.787	7.966	11.733	12.847	10.925	13.057	8.84	3.008	6.617
TCGA-C8-A12N-01	BRCA	0.1916	9.962	7.734	7.62	11.794	12.677	6.09	3.819	11.736	11.535	11.205	2.777	8.333	11.467	13.791	14.811	12.634	7.836	14.249	10.896	10.168	10.702	9.442	11.53	5.228	11.786	9.638	11.417	5.497	13.127	12.965	8.998	6.503	7.417
TCGA-C8-A12O-01	BRCA	0.2002	10.472	7.835	9.539	11.619	11.856	6.984	5.152	11.449	10.491	11.031	4.984	9.963	10.728	13.336	14.333	12.196	6.485	15.201	12.178	9.544	10.388	8.481	11.925	6.202	12.45	9.517	11.951	5.909	13.04	12.285	10.202	4.812	7.363
TCGA-C8-A12P-01	BRCA	-0.0588	10.68	8.553	8.538	11.66	10.5	6.277	5.021	11.237	11.762	10.942	4.167	7.777	10.58	13.359	14.242	12.094	6.021	13.63	12.359	9.256	11.871	9.134	11.035	4.934	12.393	8.625	11.951	4.566	10.648	12.259	9.347	3.47	7.212
TCGA-C8-A12Q-01	BRCA	0.0473	11.617	8.323	8.345	11.872	9.19	6.485	5.163	11.429	11.697	11.299	4.139	8.522	11.223	14.122	14.213	12.1	7.479	12.993	11.816	9.11	10.816	8.713	11.26	5.513	11.93	8.927	13.881	5.076	13.337	12.32	9.709	3.114	6.946
TCGA-C8-A12T-01	BRCA	0.3082	10.194	10.699	8.35	11.856	11.197	6.408	3.637	11.636	12.369	11.198	2.918	9.641	11.79	13.742	14.683	13.632	6.7	14.732	11.301	8.39	10.824	8.771	11.956	5.65	12.821	8.03	11.132	4.761	11.797	12.993	9.644	5.273	7.326
TCGA-C8-A12U-01	BRCA	0.4752	8.791	10.293	8.547	12.762	9.052	7.878	4.183	12.293	11.912	9.953	5.391	9.373	11.633	15.789	14.983	13.118	8.517	14.107	11.341	10.268	9.352	9.073	11.452	6.258	12.047	8.78	11.53	3.314	12.007	12.96	9.907	3.878	7.849
TCGA-C8-A12V-01	BRCA	0.8733	9.928	9.233	7.19	11.916	13.183	9.593	6.646	11.295	11.424	11.96	7.55	8.417	10.932	15.839	16.059	12.811	7.742	13.295	12.502	9.093	9.833	10.602	11.542	8.383	12.242	10.725	12.028	8.967	11.587	11.778	11.79	7.974	9.642
TCGA-C8-A12W-01	BRCA	0.0344	10.825	9.402	10.1	12.123	11.693	6.358	5.145	11.534	11.126	11.484	4.646	10.331	11.636	13.376	13.955	12.571	6.699	13.072	11.707	8.359	9.341	7.582	11.52	6.136	12.174	9.361	11.258	5.978	10.218	12.083	10.162	3.11	7.73
TCGA-C8-A12X-01	BRCA	0.2463	9.351	8.962	9.007	10.712	14.274	6.558	3.917	10.98	11.483	11.203	2.847	8.021	11.98	16.147	17.531	13.331	8.917	13.211	11.537	10.142	10.58	8.924	11.312	3.847	11.806	7.025	11.717	4.048	11.723	13.047	9.388	3.11	6.569
TCGA-C8-A12Y-01	BRCA	0.3188	10.811	10.035	7.745	11.91	14.001	5.314	4.429	12.082	11.478	11.405	2.844	7.328	11.443	14.718	15.608	12.93	7.548	13.939	10.851	10.219	10.979	10.177	11.495	4.872	12.155	8.627	12.034	5.086	12.937	12.663	9.225	6.527	6.795
TCGA-C8-A12Z-01	BRCA	-0.0836	11.402	7.214	8.452	11.847	11.378	5.385	2.561	11.958	11.599	10.725	1.783	9.573	10.313	13.139	13.342	12.064	6.376	15.083	10.948	10.041	11.036	8.266	11.009	0.561	11.962	8.519	10.977	1.976	11.748	12.613	8.592	1.783	5.063
TCGA-C8-A130-01	BRCA	0.2224	9.866	10.483	10.05	12.213	12.928	6.195	4.924	11.694	12.465	11.841	4.509	11.231	11.123	13.305	13.81	12.748	7.198	13.319	11.112	8.521	11.046	8.36	12.183	5.85	12.216	7.881	12.308	4.772	13.132	12.267	9.131	3.46	7.058
TCGA-C8-A131-01	BRCA	0.3141	9.433	9.621	8.662	11.795	12.707	6.421	4.726	11.608	12.044	11.602	3.852	8.313	10.328	14.066	14.401	12.647	8.924	14.397	11.008	9.618	10.731	8.844	11.17	6.23	12.051	9.202	13.484	7.164	11.087	10.93	9.929	7.289	7.159
TCGA-C8-A132-01	BRCA	0.1883	10.301	8.24	8.225	11.482	11.814	7.086	6.369	10.975	11.478	11.617	6.135	7.722	11.472	13.81	15.154	12.38	8.217	12.717	10.901	8.319	9.9	8.227	11.076	7.019	11.852	10.768	11.8	6.756	13.457	12.898	10.335	3.151	8.076
TCGA-C8-A133-01	BRCA	0.1693	9.842	8.431	7.911	11.386	13.832	5.342	3.988	11.652	12.382	10.672	2.519	7.955	10.445	16.337	17.044	12.178	7.644	14.459	10.999	10.168	10.178	7.781	11.386	1.14	11.852	6.286	11.916	3.403	12.326	13.507	8.578	3.988	6.228
TCGA-C8-A134-01	BRCA	0.3127	9.517	10.305	5.482	10.582	11.68	7.032	5.587	10.51	10.834	11.379	4.805	10.598	10.954	14.452	15.856	12.663	7.585	12.74	11.262	8.283	10.108	9.926	12.45	6.372	12.967	9.579	11.739	5.715	10.995	11.81	9.815	8.184	7.924
TCGA-C8-A135-01	BRCA	0.1016	9.458	10.149	8.177	12.138	9.415	6.39	5.98	11.757	11.688	11.741	4.97	9.556	11.038	12.385	13.408	12.944	7.163	12.998	11.701	9.186	11.579	8.386	11.245	6.062	11.986	8.218	11.609	5.24	10.896	12.68	9.582	4.789	7.321
TCGA-C8-A137-01	BRCA	0.1377	9.53	9.098	8.137	11.157	8.131	3.087	4.868	10.49	12.367	11.107	1.409	9.623	11.219	12.344	12.597	12.755	4.642	15.143	10.865	9.776	10.239	8.967	11.918	2.672	12.853	8.702	13.272	2.409	12.32	13.06	7.872	0.672	5.237
TCGA-C8-A138-01	BRCA	0.7113	10.877	8.922	7.418	11.714	12.699	7.856	4.711	11.891	12.266	11.905	5.922	6.725	11.598	14.609	15.668	13.232	7.856	13.122	11.033	9.969	12.661	9.364	11.664	7.582	11.895	10.246	12.606	7.922	12.574	12.438	10.76	5.061	8.484
TCGA-C8-A1HE-01	BRCA	-0.1063	11.015	6.643	9.008	11.418	11.887	5.772	5.177	11.283	10.983	11.13	2.958	7.227	11.644	12.292	13.301	11.986	8.58	13.3	10.772	9.775	10.714	8.493	11.595	4.29	11.449	9.88	11.686	4.7	13.918	12.99	9.288	2.907	6.875
TCGA-C8-A1HF-01	BRCA	0.8203	9.562	9.397	8.598	12.355	11.936	8.97	4.848	11.564	12.033	11.121	5.624	10.039	12.217	14.935	15.719	14.331	6.118	14.026	11.775	9.169	10.518	9.881	12.078	7.14	12.824	10.716	12.074	4.293	13.851	12.367	10.678	4.976	8.127
TCGA-C8-A1HG-01	BRCA	0.6532	9.239	9.702	9.45	11.94	12.752	8.249	5.225	11.786	11.411	11.128	6.307	10.728	12.145	14.562	16.497	13.453	7.372	12.894	11.135	8.28	10.952	9.21	12.696	6.398	11.978	9.226	11.862	4.762	13.043	13.416	10.915	4.137	8.214
TCGA-C8-A1HI-01	BRCA	0.2042	10.815	7.961	7.625	11.538	11.645	5.975	5.179	12.123	11.498	10.644	2.908	8.268	11.392	12.732	13.76	12.823	7.455	13.879	10.779	9.516	10.452	8.705	12.408	4.372	12.502	9.455	12.396	7.129	13.104	13.618	9.529	2.805	6.558
TCGA-C8-A1HJ-01	BRCA	0.3432	9.555	10.015	9.133	11.85	9.789	6.676	4.929	11.6	10.884	10.804	4.878	11.487	10.657	13.559	13.797	12.565	5.79	14.073	10.806	9.165	11.552	9.415	12.866	3.878	13.387	9.344	13.039	8.324	10.576	11.768	10.028	4.656	5.835
TCGA-C8-A1HK-01	BRCA	-0.0292	10.291	8.723	7.818	11.689	9.108	6.694	4.883	11.348	11.328	10.357	3.585	10.19	10.766	13.124	13.43	12.717	5.742	13.094	11.517	9.675	10.599	8.608	11.871	3.088	12.714	8.316	12.085	4.13	12.634	12.821	9.26	3.088	6.229
TCGA-C8-A1HL-01	BRCA	0.3751	9.722	9.393	8.204	12.025	10.274	5.601	5.733	11.913	12.249	11.693	3.294	7.938	11.781	13.266	13.788	13.76	7.447	13.984	11.469	10.414	11.215	9.273	11.975	3.134	12.436	8.423	12.796	4.404	12.036	12.594	9.712	3.046	7.023
TCGA-C8-A1HM-01	BRCA	0.6629	10.53	9.993	10.179	11.638	10.462	9.443	5.009	11.396	9.63	10.78	6.949	10.804	11.536	15.256	16.193	13.302	6.089	14.432	11.681	8.942	11.057	10.219	11.744	7.673	12.237	12.714	11.85	4.445	13.309	12.223	11.371	5.071	8.618
TCGA-C8-A1HN-01	BRCA	-0.0564	10.057	10.261	9.886	11.106	10.649	6.636	4.078	11.35	10.738	10.935	2.663	9.451	12.313	12.289	13.378	12.956	7.108	13.011	10.166	9.575	10.494	7.982	11.786	4.632	11.971	10.646	11.954	3.806	11.342	13.19	9.864	3.207	6.875
TCGA-C8-A1HO-01	BRCA	-0.0566	10.037	8.834	8.136	11.633	12.619	5.669	3.947	11.217	11.027	10.622	4.004	9.027	11.018	15.478	16.424	13.16	7.951	12.942	10.805	9.221	10.323	9.172	11.252	3.391	11.261	7.927	11.832	3.257	10.739	13.022	8.743	3.058	6.38
TCGA-C8-A26V-01	BRCA	0.1093	10.447	8.409	8.14	10.887	13.236	6.544	3.477	11.565	10.853	10.899	3.641	9.269	11.216	15.747	16.367	12.608	6.334	14.324	11.073	9.375	10.862	9.035	11.492	4.716	12.168	8.649	12.218	3.448	12.383	13.025	9.156	3.963	6.719
TCGA-C8-A26W-01	BRCA	0.5212	10.142	9.639	8.699	11.958	11.599	7.289	5.459	11.688	11.475	11.184	5.598	9.334	12.739	15.127	15.153	12.83	7.323	13.787	10.998	8.943	10.743	9.961	11.874	7	12.326	9.985	12.106	5.678	12.74	12.104	10.137	6.325	7.857
TCGA-C8-A26X-01	BRCA	0.9544	9.255	8.503	7.864	11.801	12.574	8.679	6.894	12.129	12.094	12.246	6.417	8.337	10.755	14.278	15.778	12.273	7.902	14.538	12.509	10.518	10.314	9.937	12.43	6.82	12.637	9.996	14.435	6.321	11.852	11.498	11.427	4.9	8.652
TCGA-C8-A26Y-01	BRCA	0.1948	9.018	9.386	9.614	10.664	9.191	6.421	3.815	11.467	11.82	12.166	3.935	9.919	11.569	14.463	15.108	12.674	9.201	13.96	11.555	10.351	10.378	8.607	11.204	5.046	11.717	9.782	12.307	3.815	9.534	11.99	9.282	6.131	7.446
TCGA-C8-A26Z-01	BRCA	0.0293	11.127	8.876	9.041	11.839	8.173	6.864	3.348	11.548	10.988	10.576	3.348	8.861	11.912	12.483	12.752	12.719	8.557	13.542	10.539	9.492	9.966	7.058	11.83	2.72	12.339	8.048	11.154	9.412	9.767	12.943	8.341	2.72	5.704
TCGA-C8-A273-01	BRCA	0.0094	10.463	10.131	8.043	11.654	12.369	6.924	4.497	11.877	11.584	10.706	3.23	5.874	11.246	13.691	13.717	13.136	8.31	13.325	11.122	9.755	10.276	8.982	11.482	4.83	12.072	10.059	11.659	5.73	11.102	12.371	9.761	3.754	7.095
TCGA-C8-A274-01	BRCA	-0.2565	11.119	7.945	8.905	11.847	10.22	4.953	3.79	11.045	11.523	10.044	2.669	7.516	10.876	12.065	13.422	11.761	8.195	13.196	10.282	9.933	10.175	8.924	11.323	3.846	11.75	8.771	11.663	3.503	13.553	12.385	8.193	3.275	6.016
TCGA-C8-A275-01	BRCA	0.5195	9.79	10.636	8.57	10.805	12.099	8.008	5.575	10.983	11.145	11.263	6.359	10.799	11.602	14.642	15.624	13.65	6.295	14.071	11.308	9.502	10.735	9.385	11.996	6.85	12.417	10.127	12.788	5.118	12.212	12.532	10.831	4.343	8.231
TCGA-C8-A278-01	BRCA	0.623	9.711	8.257	8.326	12.275	11.509	7.912	5.152	11.725	11.66	11.636	5.714	9.749	11.109	14.048	15.143	11.895	6.398	14.198	11.784	9.226	12.147	9.506	12.334	6.061	12.148	12.146	12.493	4.837	13.554	12.214	11.138	5.433	7.94
TCGA-C8-A27A-01	BRCA	0.019	10.322	8.291	10.399	11.768	11.134	6.719	3.833	11.199	10.865	9.956	3.155	10.273	10.793	14.021	15.702	12.873	6.733	15.125	10.848	10.054	9.614	9.357	11.861	2.274	12.367	8.963	10.874	2.196	10.341	11.873	9.232	3.348	5.255
TCGA-C8-A27B-01	BRCA	0.7793	9.625	8.198	9.594	13.116	11.485	8.104	5.232	11.89	11.115	9.952	6.085	9.549	10.847	14.194	15.637	12.71	5.713	14.98	12.367	8.638	9.794	10.012	12.103	6.305	12.983	9.033	13.289	7.894	10.669	11.941	11.257	9.13	7.783
TCGA-C8-A3M7-01	BRCA	-0.0396	10.683	7.203	7.628	11.385	10.068	6.099	6.086	11.294	11.011	12.079	5.187	5.962	11.143	13.196	14.309	12.012	7.271	13.093	10.491	9.96	9.637	9.266	11.437	5.939	11.464	8.953	12.431	7.117	11.867	11.873	10.823	3.036	6.908
TCGA-C8-A3M8-01	BRCA	-0.1268	11.151	8.86	9.528	11.546	9.097	4.988	4.283	11.758	10.553	12.141	2.553	9.443	11.189	12.836	13.064	11.193	8.889	12.659	10.923	9.674	10.91	6.674	11.42	4.553	11.765	8.848	11.94	6.207	12.356	12.356	8.896	2.263	6.648
TCGA-C8-A8HP-01	BRCA	0.2869	9.571	10.077	8.194	10.943	11.631	7.757	5.114	10.844	11.236	12.022	5.724	8.909	11.004	15.401	15.383	12.567	7.62	13.599	11.335	8.851	9.965	9.521	11.223	8.019	12.413	10.001	12.515	6.212	11.21	12.09	10.571	4.326	8.864
TCGA-C8-A8HQ-01	BRCA	0.3846	9.705	9.692	8.837	11.815	11.45	7.079	4.079	11.634	10.529	11.422	5.271	9.929	11.804	14.581	14.844	12.084	8.383	13.449	11.458	9.879	10.818	8.787	11.638	7.347	12.358	11.295	12.638	4.956	12.289	12.327	10.647	5.475	8.19
TCGA-C8-A8HR-01	BRCA	0.4428	9.869	8.776	8.557	11.626	12.08	8.417	6.162	11.178	11.312	12.3	5.071	8.423	11.547	14.101	14.561	12.777	8.723	13.477	11.807	9.178	11.018	9.182	11.355	7.441	11.891	10.558	12.464	6.969	12.107	11.876	10.697	5.214	8.623
TCGA-D8-A13Y-01	BRCA	-0.0774	9.981	9.046	3.5	11.529	6.818	5.161	2.354	11.004	10.518	9.993	4.161	11.58	11.902	12.479	12.509	13.465	4.972	13.16	11.139	9.097	12.109	5.038	10.805	3.07	11.601	7.985	10.804	3.716	12.402	12.218	7.157	6.204	5.354
TCGA-D8-A13Z-01	BRCA	0.4793	10.092	8.929	9.068	12.184	11.929	7.216	4.754	11.733	11.871	11.049	4.65	8.881	12.1	14.12	14.87	12.464	5.718	14.291	12.301	8.893	10.703	9.867	11.834	6.25	12.315	8.706	13.13	7.023	10.741	12.419	9.862	6.41	7.539
TCGA-D8-A140-01	BRCA	-0.0822	12.386	7.92	8.239	11.282	13.349	6.496	4.379	11.084	11.266	11.013	6.605	8.578	11.012	14.064	14.178	12.215	8.326	12.96	11.154	9.435	10.96	7.698	10.677	5.927	11.481	9.594	10.398	4.695	11.912	12.632	9.906	4.265	7.201
TCGA-D8-A141-01	BRCA	0.3673	10.547	7.495	8.149	12.135	11.747	7.867	5.961	11.333	11.241	11.53	6.859	7.442	10.382	14.571	15.31	12.106	7.764	13.597	11.409	8.978	10.419	9.487	11.586	7.973	11.83	11.216	11.718	5.811	12.039	12.212	10.833	6.328	8.874
TCGA-D8-A142-01	BRCA	-0.0061	10.366	8.744	8.872	11.281	9.256	6.359	5.724	10.994	10.504	11.571	6.143	10.404	11.065	13.249	14.199	12.162	6.44	13.328	11.6	8.484	12.191	8.283	11.16	6.006	12.085	10.494	11.933	4.958	11.317	11.699	10.122	4.018	7.44
TCGA-D8-A143-01	BRCA	0.3198	9.932	9.79	10.039	12.364	9.207	6.772	4.685	11.731	11.525	10.895	5.456	10.255	11.58	13.99	14.207	14.222	6.081	14.288	11.986	9.146	11.338	9.275	11.252	5.552	13.058	8.525	10.574	3.883	10.056	12.406	9.649	4.024	7.007
TCGA-D8-A145-01	BRCA	-0.2082	10.708	7.856	8.32	11.668	9.199	6.313	5.031	10.982	11.004	11.656	5.377	7.008	11.088	12.669	12.979	12.139	7.567	12.683	10.751	9.252	9.86	8.117	11.616	5.117	11.537	8.59	11.051	6.398	13.046	12.423	9.779	4.15	7.031
TCGA-D8-A146-01	BRCA	-0.1354	11.126	7.087	7.435	11.525	10.299	6.898	5.597	11.501	10.863	11.075	5.265	8.322	10.537	13.397	14.125	12.338	7.662	13.01	11.16	9.006	10.261	7.932	11.396	5.832	11.388	9.484	11.524	5.452	13.078	12.776	9.675	5.065	7.238
TCGA-D8-A147-01	BRCA	0.0526	10.257	8.411	10.054	11.759	12.639	6.732	4.331	10.605	10.231	9.919	4.672	9.437	10.431	14.485	15.137	12.582	4.867	13.168	10.974	7.757	10.851	8.384	11.915	5.986	12.481	9.365	10.487	6.282	11.163	11.946	10.524	7.199	7.118
TCGA-D8-A1J8-01	BRCA	0.5	10.317	7.98	9.293	11.364	9.295	9.375	4.132	12.297	10.104	10.152	5.99	8.831	10.815	13.562	14.578	12.458	6.261	14.905	11.705	9.38	11.701	9.328	12.243	5.154	12.116	9.799	13.123	2.832	14.519	13.301	11.436	5.965	7.002
TCGA-D8-A1J9-01	BRCA	0.1873	10.735	8.312	8.146	11.456	12.553	6.21	3.153	11.853	10.713	10.836	3.153	9.487	10.553	14.194	14.966	13.125	7.818	13.162	12.131	9.768	11.557	8.606	11.754	4.509	12.615	8.026	12.377	3.847	13.229	12.694	10.353	3.948	6.573
TCGA-D8-A1JA-01	BRCA	0.1503	10.381	6.659	7.571	11.093	10.836	6.305	3.575	11.876	10.533	10.219	3.508	8.948	11.519	13.106	13.971	12.036	4.934	15.452	11.51	8.587	11.067	9.431	12.244	1.816	12.1	8.513	13.832	2.364	12.724	12.134	10.128	5.093	5.591
TCGA-D8-A1JB-01	BRCA	0.2565	9.992	7.112	8.359	11.313	10.805	7.948	6.296	11.445	10.548	11.566	6.943	7.997	11.25	14.685	15.038	12.132	7.284	12.906	11.426	9.615	10.345	8.939	11.83	6.422	11.528	9.853	12.187	6.313	12.859	12.402	10.865	5.639	8.339
TCGA-D8-A1JC-01	BRCA	-0.0349	10.287	8.956	9.803	10.887	11.553	5.951	4.063	10.976	10.603	11.586	4.505	5.677	10.937	13.7	14.246	11.85	8.076	14.908	10.575	9.499	11.041	9.341	11.672	5.355	12.067	9.279	11.15	5.264	10.958	12.898	10.493	4.505	6.769
TCGA-D8-A1JD-01	BRCA	-0.0303	10.443	8.484	9.115	11.634	11.547	6.255	3.204	11.122	11.511	10.691	4.399	10.304	11.015	13.276	13.986	12.209	7.753	14.095	11.358	8.462	11.076	8.353	12.148	5.881	11.618	9.705	11.74	4.802	10.577	12.663	9.99	4.802	7.126
TCGA-D8-A1JE-01	BRCA	0.0708	10.907	7.333	9.585	11.355	11.374	7.019	2.434	12.014	10.794	11.219	3.186	7.71	10.735	13.191	14.704	12.358	6.797	13.953	11.451	9.524	10.785	8.945	12.205	4.645	12.011	9.735	11.229	4.208	13.624	13.513	10.467	3.941	6.763
TCGA-D8-A1JF-01	BRCA	-0.1675	9.034	6.768	8.723	11.194	7.924	6.179	3.828	11.664	10.563	10.33	4.48	10.809	10.523	11.208	12.827	11.816	5.542	13.655	12.224	9.615	10.041	8.976	11.587	4.168	11.526	6.729	10.375	5.144	10.323	11.818	9.318	5.225	6.23
TCGA-D8-A1JG-01	BRCA	0.4472	9.78	7.993	8.673	10.895	12.393	7.772	5.671	10.615	10.62	11.363	5.75	10.354	11.313	14.972	15.786	12.573	5.665	14.026	11.614	10.125	9.464	10.045	12.31	6.492	12.098	8.223	13.611	4.239	12.053	11.593	10.245	5.316	7.614
TCGA-D8-A1JH-01	BRCA	0.0094	10.543	6.965	8.423	11.377	11.739	7.35	5.377	10.935	10.758	11.765	4.994	7.409	11.124	13.39	14.075	12.121	7.064	13.248	11.541	9.26	10.186	8.575	11.601	6.257	11.415	9.002	11.626	6.475	13.867	12.957	9.863	5.635	7.668
TCGA-D8-A1JI-01	BRCA	0.066	10.528	8.001	8.645	11.474	11.292	6.692	4.835	11.855	10.498	10.883	2.874	3.983	10.774	12.245	13.91	12.877	8.896	12.761	10.747	10.269	13.169	6.791	11.361	3.433	11.619	8.615	10.775	2.796	14.432	13.128	9.238	5.637	6.648
TCGA-D8-A1JJ-01	BRCA	0.0816	10.685	8.001	8.817	11.388	11.629	7.058	3.557	11.335	11.863	10.625	3.404	7.003	10.598	13.675	14.187	12.032	6.61	15.082	11.357	8.838	10.95	8.488	11.883	5.093	12.387	11.009	11.353	3.962	13.453	13.206	9.648	5.463	6.635
TCGA-D8-A1JK-01	BRCA	0.4843	9.403	8.702	8.622	11.442	10.627	8.902	5.197	11.866	11.423	11.723	5.306	8.633	10.369	15.631	16.652	12.312	8.07	14.697	12.699	9.574	10.26	9.862	11.049	6.589	11.724	9.538	12.437	4.603	10.346	11.898	10.883	6.925	8.197
TCGA-D8-A1JL-01	BRCA	0.5884	10.863	8.281	6.23	11.019	12.795	8.12	5.689	11.071	10.358	11.607	5.904	10.56	11.918	15.465	16.326	12.311	6.685	12.841	13.669	8.279	10.412	9.99	11.901	6.685	12.215	10.625	12.138	6.611	11.061	12.231	11.017	6.647	8.204
TCGA-D8-A1JM-01	BRCA	0.1583	9.808	8.498	9.089	11.069	8.9	6.618	3.722	10.575	12.24	10.114	5.273	10.621	11.83	14.059	14.971	11.947	6.866	15.132	10.121	8.202	11.075	9.48	12.149	4.969	12.104	9.107	10.96	3.969	10.524	12.771	8.794	5.739	6.25
TCGA-D8-A1JN-01	BRCA	-0.0538	11.025	6.346	6.231	10.751	12.346	6.17	4.337	11.764	11.703	10.439	4.478	7.499	11.162	13.296	14.101	13.174	8.38	13.146	11.114	9.939	9.903	8.437	11.562	4.299	11.5	7.422	11.98	3.752	12.94	12.774	8.972	2.958	6.427
TCGA-D8-A1JP-01	BRCA	0.1778	9.768	8.544	9.241	11.658	9.594	6.466	4.264	11.832	10.613	11.258	4.264	10.609	11.703	13.446	14.305	12.863	7.227	13.919	11.269	8.838	11.908	8.806	12.026	5.964	11.455	8.117	11.963	5.849	12.711	11.96	9.558	6.466	7.568
TCGA-D8-A1JS-01	BRCA	0.2128	10.355	7.692	6.813	12.39	12.283	5.336	4.862	12.417	12.262	11.191	1.54	8.108	11.185	13.167	13.983	13.294	8.443	14.211	10.177	9.509	11.169	7.809	11.263	4.071	11.844	5.985	12.266	3.324	12.963	13.225	8.507	4.436	5.813
TCGA-D8-A1JT-01	BRCA	0.4702	10.861	7.445	9.23	11.038	11.472	6.736	4.23	12.14	10.431	10.66	2.422	10.755	11.269	14.639	15.99	13.273	8.329	14.523	10.807	10.71	10.771	9.565	11.941	1.06	11.772	9.892	12.19	4.318	14.417	13.958	9.92	5.481	5.529
TCGA-D8-A1JU-01	BRCA	0.1339	10.535	6.333	7.344	11.246	11.348	6.752	5.216	11.337	10.903	11.647	4.697	7.577	10.891	13.936	15.029	12.294	7.194	13.718	12.497	9.299	10.946	9.025	11.756	6.21	11.308	8.509	11.978	5.588	13.466	12.88	10.192	5.366	7.533
TCGA-D8-A1X5-01	BRCA	-0.0324	11.385	7.483	8.204	11.683	9.718	6.74	4.734	11.677	10.914	10.862	4.051	5.161	10.646	13.384	13.928	12.106	7.232	13.568	11.555	9.335	10.944	7.848	11.344	5.462	12.183	10.625	11.653	3.804	13.399	12.901	10.744	5.179	7.139
TCGA-D8-A1X6-01	BRCA	0.4222	10.485	7.837	9.408	11.677	13.001	6.954	5.893	11.583	11.391	10.993	3.199	5.179	11.872	13.956	14.502	13.225	7.704	14.374	9.8	10.322	10.659	8.079	11.54	5.614	12.124	10.568	11.624	4.422	14.741	14.158	10.606	4.599	7.807
TCGA-D8-A1X7-01	BRCA	-0.1601	11.915	7.349	9.191	11.321	8.052	5.825	4.804	11.555	11.119	10.677	2.38	7.75	10.696	14.401	13.775	12.224	7.895	14.385	10.595	9.496	10.883	7.606	11.523	4.063	11.785	9.698	10.857	4.302	13.573	12.782	9.213	2.039	6.528
TCGA-D8-A1X8-01	BRCA	0.0661	11.011	6.992	8.934	11.421	12.071	7.083	6.225	11.349	11.036	11.368	3.808	8.787	10.874	12.628	13.873	12.246	8.7	13.308	11.008	9.813	10.593	8.706	11.931	5.67	11.353	9.812	11.095	5.393	13.384	12.875	10.031	5.488	7.376
TCGA-D8-A1X9-01	BRCA	0.0584	10.366	8.442	9.795	11.338	12.557	5.954	3.875	11.616	10.991	10.983	4.104	9.461	11.447	14.385	15.146	11.503	7.25	13.957	11.517	9.079	10.095	8.845	11.856	5.624	11.915	8.91	12.039	3.374	11.895	12.758	10.646	5.752	7.159
TCGA-D8-A1XA-01	BRCA	-0.253	10.963	8.775	9.091	10.63	12.687	5.993	4.158	10.599	11.077	10.648	3.342	4.888	11.426	13.172	14.45	12.594	7.719	13.785	10.885	8.8	10.438	7.409	11.396	5.158	11.738	8.834	11.249	4.19	12.548	12.09	9.344	5.984	6.791
TCGA-D8-A1XB-01	BRCA	-0.3211	11.034	7.452	9.2	11.411	11.087	5.558	3.571	10.692	10.33	10.554	3.825	9.195	10.732	13.328	13.696	12.221	7.69	13.722	10.585	8.011	10.613	8.248	11.548	4.395	11.743	9.218	10.997	5.193	12.524	12.561	8.685	4.98	6.246
TCGA-D8-A1XC-01	BRCA	-0.2961	11.424	7.869	8.389	11.105	10.603	5.469	4.034	11.117	11.288	9.797	-0.175	7.985	10.956	13.448	13.62	12.618	8.007	14.101	10.012	9.58	9.24	7.532	11.183	4.073	11.472	8.391	10.374	4.825	13.186	12.612	8.454	3.869	5.923
TCGA-D8-A1XD-01	BRCA	-0.3604	10.813	9.814	9.168	11.333	7.199	4.807	3.33	10.683	11.252	9.785	2.507	8.507	11.294	11.726	12.195	12.175	7.031	13.347	9.72	7.233	9.655	7.182	11.616	3.851	11.864	8.342	10.483	6.829	11.102	12.449	7.624	3.055	5.614
TCGA-D8-A1XF-01	BRCA	-0.3028	11.095	9.4	10.628	11.688	11.755	4.316	4.787	11.17	9.933	9.633	3.653	11.603	11.014	13.026	13.189	12.186	7.204	13.303	10.696	9.124	10.24	6.638	11.49	2.571	12.138	6.353	10.699	3.875	8.767	11.522	8.752	2.805	5.918
TCGA-D8-A1XG-01	BRCA	-0.3073	11.941	7.819	8.902	11.153	11.802	4.933	3.951	10.86	10.793	10.233	0.63	9.153	10.086	13.198	13.898	11.754	7.125	13.763	10.352	8.594	10.197	7.913	11.265	3.877	11.412	8.806	10.731	6.378	13.275	12.69	8.373	5.022	6.222
TCGA-D8-A1XJ-01	BRCA	0.0666	10.639	8.715	9.289	11.996	11.265	5.887	4.227	11.647	11.077	10.025	2.36	7.209	11.801	12.746	13.323	12.492	5.627	15.311	11.29	9.4	10.125	9.15	11.068	4.054	11.83	9.167	13.684	3.558	12.729	13.178	9.324	1.442	5.827
TCGA-D8-A1XK-01	BRCA	0.414	9.824	10.443	8.278	11.034	12.464	8.017	4.792	10.713	9.903	9.985	4.689	11.12	11.318	14.7	15.84	13.186	7.096	15.029	11.498	7.343	9.588	9.899	11.804	6.185	12.535	9.36	13.481	5.207	10.758	11.979	11.431	5.217	7.36
TCGA-D8-A1XL-01	BRCA	0.9282	9.915	9.497	9.042	12.583	14.058	8.017	5.631	12.071	12.585	10.681	5.428	9.267	11.378	15.238	16.356	13.157	7.919	14.412	11.646	8.874	11.467	10.475	11.944	7.531	12.758	10.546	12.342	5.343	11.644	12.594	10.754	6.645	8.221
TCGA-D8-A1XM-01	BRCA	0.0908	10.925	7.912	9.458	11.417	12.31	6.461	6.037	11.198	11.051	11.201	5.306	8.368	10.937	14.605	15.21	12.5	8.024	13.417	11.397	8.594	10.436	8.83	11.698	6.33	11.991	9.249	11.613	5.461	12.514	12.67	10.157	5.469	7.748
TCGA-D8-A1XO-01	BRCA	-0.0695	11.129	6.677	8.906	10.629	11.497	6.823	4.844	10.491	10.851	10.442	3.443	9.537	11.308	13.163	13.979	11.656	7.583	13.7	10.027	8.663	10.364	9.125	11.97	5.524	10.821	9.742	11.013	5.575	14.055	12.787	9.723	5.47	7.261
TCGA-D8-A1XQ-01	BRCA	0.5255	11.525	9.306	7.878	11.487	11.012	8.591	4.687	11.539	11.74	10.404	5.365	8.22	11.181	15.474	16.089	12.08	7.044	13.607	12.647	7.723	10.874	9.437	12.043	6.63	12.151	11.183	13.177	6.703	10.287	12.168	11.293	8.184	7.89
TCGA-D8-A1XR-01	BRCA	-0.2817	11.722	7.825	9.512	11.432	11.226	6.219	4.644	11.235	11.114	10.433	3.129	8.828	10.927	12.721	12.947	12.545	7.229	13.992	10.41	8.844	10.133	7.785	11.738	3.644	11.488	10.006	10.73	4.728	12.672	12.273	9.166	4.629	6.093
TCGA-D8-A1XS-01	BRCA	-0.1545	11.417	7.622	10.456	11.52	8.884	5.81	4.415	11.155	10.983	10.559	3.78	10.783	11.114	12.63	13.591	12.427	7.083	13.746	11.225	8.759	9.954	7.931	12.007	5.096	11.854	8.835	11.561	5.144	13.813	12.826	9.935	4.78	6.469
TCGA-D8-A1XT-01	BRCA	0.1986	10.291	8.09	8.704	10.79	12.572	6.408	4.876	11.05	11.176	11.624	3.915	8.913	10	15.648	16.071	11.771	7.206	14.29	11.98	8.91	10.526	10.268	11.824	5.995	12.174	9.547	13.111	4.474	11.22	11.907	9.812	3.605	7.159
TCGA-D8-A1XU-01	BRCA	0.0203	10.432	7.746	7.626	11.782	11.865	5.163	4.426	11.942	11.042	10.405	3.104	7.882	11.456	13.492	14.227	11.757	7.191	13.267	10.928	9.462	11.329	8.885	11.943	4.673	11.692	9.864	11.636	6.203	14.639	13.067	9.272	3.841	7.052
TCGA-D8-A1XV-01	BRCA	-0.0209	10.94	7.478	9.178	11.626	7.305	5.109	3.213	11.672	11.437	9.855	1.043	10.017	10.48	12.973	13.685	12.764	7.857	14.348	9.194	10.248	10.004	7.873	11.78	2.744	11.936	7.238	11.036	3.503	14.064	13.123	8.015	4.172	5.329
TCGA-D8-A1XW-01	BRCA	0.2312	10.997	7.135	8.336	11.048	10.477	6.706	6.381	11.549	10.663	11.477	5.023	8.894	11.04	14.54	15.495	11.858	5.344	11.822	11.318	9.19	10.695	8.868	11.913	6.156	11.472	9.747	12.809	8.587	11.907	11.683	11.424	4.727	8.152
TCGA-D8-A1XY-01	BRCA	-0.1643	11.145	6.969	8.801	11.131	10.332	5.957	3.403	11.352	10.714	10.702	3.21	8.616	10.483	13.31	13.868	11.634	7.183	14.324	11.491	8.994	11.121	8.84	11.097	4.91	11.713	9.189	12.507	5.38	12.136	13.097	9.943	4.403	6.495
TCGA-D8-A1XZ-01	BRCA	0.1916	10.221	8.096	8.39	12.524	10.894	6.831	3.866	11.803	11.029	10.682	4.505	8.452	12.066	13.837	14.625	11.472	6.34	14.584	10.923	8.849	10.09	9.263	11.978	5.758	12.699	9.679	11.918	4.469	12.665	12.542	9.763	4.809	6.956
TCGA-D8-A1Y0-01	BRCA	0.3745	10.55	8.044	9.539	11.599	12.453	7.671	5.322	11.064	11.029	11.536	5.886	10.012	11.123	13.25	14.332	13.062	7.752	14.594	11.12	9.552	10.992	9.126	11.963	6.358	12.074	10.442	11.373	4.79	14.168	13.072	10.696	5.493	7.399
TCGA-D8-A1Y1-01	BRCA	0.081	10.481	9.16	9.245	11.91	10.183	6.641	3.767	11.601	11.003	10.775	1.679	10.119	11.259	13.585	14.332	12.646	7.862	13.752	11.336	9.548	11.626	8.757	11.533	5.641	12.3	9.041	12.25	4.38	11.882	12.73	9.184	5.342	7.296
TCGA-D8-A1Y2-01	BRCA	0.7705	9.756	8.284	8.763	11.472	12.825	8.84	5.37	12.002	11.75	11.674	5.533	10.789	10.996	14.32	15.362	12.219	7.358	14.604	12.857	9.347	11.019	9.002	11.854	7.957	12.374	11.749	12.515	6.262	11.891	13.286	11.332	5.323	8.857
TCGA-D8-A1Y3-01	BRCA	0.7862	9.727	9.01	9.346	11.9	14.269	7.434	6.413	11.75	12.45	10.596	3.621	7.394	11.33	13.909	14.538	13.27	7.275	14.721	12.342	9.848	11.715	9.104	12.475	6.284	13.51	9.632	12.723	4.994	10.81	12.979	10.258	7.137	7.925
TCGA-D8-A27E-01	BRCA	-0.1284	10.098	7.408	7.924	11.489	8.525	6.087	4.158	11.348	11.701	11.122	3.561	6.099	11.001	13.054	13.804	12.152	7.466	14.315	10.45	9.865	9.401	7.729	11.537	4.663	11.778	9.918	12.182	4.291	12.567	13.066	9.674	3.848	7.126
TCGA-D8-A27F-01	BRCA	-0.0292	9.888	8.637	5.325	10.925	10.62	6.441	4.265	11	10.199	10.726	4.787	9.795	11.112	13.549	13.674	11.97	5.654	14.169	10.783	8.774	10.779	9.423	11.409	5.41	12.993	7.992	12.986	4.524	11.018	11.458	9.556	7.893	6.833
TCGA-D8-A27G-01	BRCA	0.1685	10.296	7.991	8.124	11.349	11.66	6.95	5.154	11.605	11.804	10.876	5.18	9.058	11.045	13.677	14.269	12.461	7.536	13.954	11.38	9.363	11.446	8.843	11.77	6.799	11.924	10.325	11.39	4.927	13.108	12.864	10.255	4.28	7.347
TCGA-D8-A27H-01	BRCA	-0.124	10.484	9.062	5.126	11.092	8.48	5.419	4.993	11.725	10.236	11.039	4.562	9.107	11.288	14.267	14.893	12.32	5.742	13.865	11.25	8.813	10.367	9.085	11.769	5.53	11.127	6.921	11.281	5.465	10.95	11.278	9.229	5.573	6.541
TCGA-D8-A27I-01	BRCA	0.0635	10.47	7.327	8.616	10.931	10.803	6.488	6.445	10.916	11.209	11.91	5.21	6.639	10.762	13.116	13.996	12.138	8.025	13.053	11.069	9.387	11.136	8.456	11.215	6.309	11.816	10.406	11.621	6.847	12.76	12.773	10.67	5.361	7.764
TCGA-D8-A27K-01	BRCA	-0.1421	11.247	6.495	8.709	11.433	10.977	6.096	5.657	10.847	10.84	10.928	4.873	8.609	10.995	12.858	13.671	11.979	8.154	13.219	10.607	9.232	10.286	8.857	11.579	5.426	11.413	8.934	12.084	6.808	12.851	12.365	9.704	5.3	7.487
TCGA-D8-A27L-01	BRCA	-0.0464	10.477	7.001	8.735	11.497	11.878	6.203	5.508	11.067	10.978	10.904	5.607	9.466	11.065	13.444	14.284	12.08	7.447	13.204	11.024	9.276	9.824	8.894	11.341	6.143	11.629	9.286	11.91	6.315	13.337	12.512	10.075	5.73	7.435
TCGA-D8-A27M-01	BRCA	0.3954	9.76	7.527	7.269	11.068	11.308	7.838	6.5	11.045	10.886	11.276	6.243	9.003	11.789	15.748	16.857	12.265	7.125	13.857	12.599	8.734	10.841	9.762	11.19	7.136	11.536	9.303	11.774	5.966	11.617	11.416	10.749	6.5	8.439
TCGA-D8-A27N-01	BRCA	0.4041	10.638	9.4	7.385	11.6	12.198	7.318	5.173	11.96	11.865	11.309	4.212	6.225	10.917	14.102	14.813	12.77	6.594	14.572	12.433	9.265	11.343	8.874	11.753	6.336	12.42	10.104	11.845	4.831	13.084	12.708	10.331	6.186	7.711
TCGA-D8-A27P-01	BRCA	-0.2287	11.429	7.199	8.123	11.642	8.908	5.271	4.049	11.151	11.462	10.699	1.826	8.67	11.317	12.843	13.409	12.243	7.646	13.073	10.837	9.57	10.319	8.348	11.487	4.148	11.328	7.76	11.964	6.049	13.401	12.566	8.413	4.563	6.271
TCGA-D8-A27R-01	BRCA	0.4264	9.808	10.586	9.22	12.133	11.472	6.916	5.426	11.753	11.48	11.547	4.951	10.014	12.19	12.853	13.555	12.69	7.517	13.539	11.846	9.989	10.385	8.922	12.034	6.074	12.871	8.468	11.616	8.299	10.926	12.781	10.065	4.913	7.398
TCGA-D8-A27T-01	BRCA	0.2071	11.001	7.97	8.422	11.759	13.099	7.374	5.568	11.377	10.538	11.197	5.163	9.318	11.044	14.25	15.119	12.71	7.145	13.59	11.438	8.978	11.614	9.243	10.989	6.532	11.148	9.993	11.735	5.163	12.447	12.808	10.092	5.253	7.727
TCGA-D8-A27V-01	BRCA	-0.2095	11.53	6.744	7.365	11.261	10.855	5.741	4.361	11.32	10.85	10.883	3.791	7.591	11.599	13.009	14.126	12.837	7.693	13.483	9.989	9.031	9.993	8.876	10.862	4.567	11	8.249	12.059	5.113	13.104	13.314	9.166	2.995	6.059
TCGA-D8-A27W-01	BRCA	0.2838	10.192	9.784	9.858	12.223	13.035	6.554	4.781	11.934	11.496	10.555	5.102	10.311	11.372	12.767	13.749	12.685	6.751	13.596	11.335	10.122	10.271	7.59	12.068	5.163	12.49	9.154	10.641	8.965	10.791	13.125	9.868	2.433	7.037
TCGA-D8-A3Z5-01	BRCA	-0.1226	11.705	7.703	7.188	11.483	11.578	7.175	4.935	10.986	11.334	11.612	4.028	7.002	11.152	13.252	13.334	12.028	9.65	11.823	10.222	9.402	10.61	7.829	10.679	5.498	11.085	8.839	11.155	7.742	10.684	11.942	9.11	4.998	7.094
TCGA-D8-A3Z6-01	BRCA	0.0867	11.037	7.264	7.701	12.035	13.07	4.676	4.833	11.764	12.543	11.315	2.975	6.499	11.058	13.403	14.35	12.487	9.102	12.669	10.938	9.76	10.677	8.17	10.971	5.59	11.693	10.21	11.675	6.098	13.829	12.271	9.027	4.499	6.54
TCGA-D8-A4Z1-01	BRCA	-0.1161	10.21	7.337	7.542	11.368	10.716	6.177	5.305	10.883	11.292	11.85	5.577	6.645	11.118	13.405	14.18	12.213	8.685	12.756	10.354	8.84	9.698	8.112	11.115	6.332	10.966	8.66	11.58	7.247	13.782	12.319	9.459	4.167	7.276
TCGA-D8-A73U-01	BRCA	0.6392	10.75	7.247	7.209	11.117	12.467	8.509	6.261	11.151	11.086	12.042	7.815	8.027	10.621	15.992	16.558	12.201	8.613	13.075	13.071	8.911	10.815	9.277	11.139	9.222	11.159	9.6	12.735	7.242	11.475	12.101	11.087	7.18	9.68
TCGA-D8-A73W-01	BRCA	0.1768	11.673	7.794	7.829	11.047	12.689	5.536	4.99	11.601	10.847	11.816	3.201	7.975	9.955	14.416	14.91	11.607	8.838	13.559	11.342	9.47	10.181	9.416	11.084	6.543	11.192	10.495	12.897	4.85	12.625	12.371	11.252	5.912	7.894
TCGA-D8-A73X-01	BRCA	-0.0797	11.427	7.288	8.032	11.694	11.595	6.332	4.166	11.22	11.009	10.481	3.663	8.72	11.375	13.587	13.704	12.556	8.971	13.025	10.893	9.187	10.869	9.023	11.154	5.741	11.468	8.788	11.897	5.515	13.834	12.65	8.981	5.194	7.001
TCGA-E2-A105-01	BRCA	-0.099	10.189	9.018	9.702	12.147	11.013	5.568	4.425	11.323	11.16	10.516	3.818	7.926	11.711	12.721	13.028	13.191	8.171	12.788	10.635	8.758	10.431	6.764	11.958	3.818	12.305	8.191	10.942	6.336	11.168	12.764	9.36	3.403	5.826
TCGA-E2-A106-01	BRCA	-0.2221	11.104	8.702	8.391	11.519	8.876	5.969	4.179	11.351	11.496	11.096	0.535	6.082	11.736	13.561	13.932	12.5	8.118	12.987	9.392	9.307	9.988	7.339	10.602	2.442	11.059	8.137	11.769	5.501	10.65	13.137	7.969	2.622	5.454
TCGA-E2-A107-01	BRCA	0.0818	10.944	9.332	9.859	11.692	12.225	4.38	4.532	11.161	12.231	11.375	3.31	8.795	11.477	12.525	12.938	12.949	7.911	12.853	9.998	9.435	12.03	8.7	11.628	4.911	12.334	10.1	10.558	5.688	13.5	12.704	9.004	2.21	6.72
TCGA-E2-A108-01	BRCA	0.7118	9.853	8.246	7.794	10.882	12.306	9.237	6.592	11.102	11.072	12.953	7.131	10.413	11.237	14.931	15.841	12.248	7.42	13.459	12.396	9.193	10.673	9.145	11.787	8.261	11.82	10.409	12.99	7.263	12.621	12.113	12.05	5.71	9.477
TCGA-E2-A109-01	BRCA	0.0523	11.801	9.272	9.581	11.76	11.983	5.923	3.915	11.251	11.546	10.94	4.301	8.735	11.146	14.508	14.3	12.956	8.385	12.925	11.178	9.573	10.482	8.414	11.994	5.49	12.864	9.993	10.812	4.471	9.804	12.588	9.138	5.289	6.851
TCGA-E2-A10A-01	BRCA	-0.0614	11.003	8.407	9.479	10.558	12.606	6.706	4.178	10.31	10.831	10.399	2.541	7.941	12.125	14.185	14.579	11.628	7.942	13.909	10.462	10.089	10.269	8.964	11.342	5.313	11.03	10.918	11.687	2.83	11.559	12.693	9.718	2.619	6.838
TCGA-E2-A10B-01	BRCA	-0.0675	11.376	7.938	8.723	11.186	12.86	6.075	4.396	10.945	10.754	10.724	4.069	6.756	10.764	14.055	14.892	12.621	7.189	13.286	10.986	9.144	10.654	8.969	11.783	5.749	12.264	7.841	10.751	5.263	13.96	13.364	9.027	4.526	6.79
TCGA-E2-A10C-01	BRCA	0.4694	10.341	9.344	8.554	12.166	13.682	6.25	5.118	11.62	11.616	11.135	6.195	8.748	11.503	14.237	15.796	12.858	8.603	12.758	11.229	10.21	9.712	9.532	10.79	7.25	11.126	11.541	12.515	7.732	10.578	12.006	9.842	4.656	8.2
TCGA-E2-A10E-01	BRCA	0.0053	10.729	7.669	9.012	11.504	11.809	5.495	4.208	11.291	11.361	11.281	3.817	7.918	10.377	13.091	14.523	12.344	8.785	13.755	10.929	9.807	11.019	8.679	11.736	4.983	11.711	10.239	12.398	4.106	13.491	13.04	9.856	4.158	6.683
TCGA-E2-A10F-01	BRCA	0.0756	11.253	7.883	8.731	11.647	11.998	7.4	4.843	11.141	10.86	11.402	4.843	7.785	10.495	14.049	14.952	12.276	7.342	13.538	11.334	8.975	10.902	9.206	11.473	6.724	12.063	10.289	11.405	6.101	12.761	12.548	10.111	5.197	7.908
TCGA-E2-A14N-01	BRCA	0.7103	9.368	9.163	7.195	11.878	12.271	7.534	3.925	11.517	12.189	10.331	5.683	11.024	12.102	14.318	15.037	12.157	6.007	15.017	11.536	8.764	11.524	10.332	12.589	4.967	13.714	10.849	11.027	6.93	10.918	11.013	10.554	7.396	7.191
TCGA-E2-A14O-01	BRCA	0.4848	10.656	8.812	9.083	12.224	12.735	6.021	2.851	12.128	12.298	10.354	2.768	7.243	11.306	12.885	13.178	13.529	8.198	15.061	10.477	9.985	12.116	6.658	11.964	5.747	12.463	9.534	11.423	5.251	13.018	13.367	8.483	8.573	6.557
TCGA-E2-A14P-01	BRCA	0.3307	9.721	9.768	9.746	13.486	10.64	6.961	4.909	12.323	12.053	10.52	4.889	8.287	12.037	13.411	13.677	13.789	6.538	13.785	12.044	9.13	10.422	7.572	11.462	6.072	12.479	9.812	10.414	5.25	11.551	11.749	9.874	4.106	7.151
TCGA-E2-A14Q-01	BRCA	0.0235	11.018	10.083	7.666	11.597	12.041	5.548	4.818	11.514	11.611	10.804	5.15	7.669	11.653	13.318	14.119	12.259	8.145	13.762	10.386	9.362	10.581	8.555	11.704	5.267	11.701	9.842	11.294	7.279	13.74	12.935	9.442	4.164	6.599
TCGA-E2-A14R-01	BRCA	0.6824	10.265	10.146	4.576	11.749	13.063	7.326	6.179	12.357	11.624	10.376	5.617	11.267	11.685	15.655	16.199	13.461	6.004	13.542	11.727	8.349	10.783	9.663	11.513	7.004	12.106	11.352	12.841	4.708	10.656	11.686	11.317	5.841	8.118
TCGA-E2-A14S-01	BRCA	0.3669	10.505	8.594	9.156	11.852	11.103	6.909	6.075	11.658	11.358	11.153	4.313	10.596	11.962	12.911	13.558	13.056	8.629	13.384	10.702	10.743	10.755	7.605	11.828	6.256	11.694	9.833	11.557	4.943	14.426	13.063	10.364	5.279	7.833
TCGA-E2-A14T-01	BRCA	0.0953	10.438	9.091	9.498	11.192	10.308	5.445	5.053	11.15	10.874	11.446	3.167	8.106	12.404	12.949	13.288	14.729	7.317	13.165	11.349	10.252	10.876	7.698	11.231	5.351	11.304	9.875	11.962	4.737	11.113	13.629	9.94	1.445	6.788
TCGA-E2-A14U-01	BRCA	-0.0503	10.262	7.427	7.059	11.901	11.369	6.488	4.468	11.221	11.249	10.764	3.99	6.83	11.702	13.298	13.374	12.404	8.79	12.613	10.88	9.225	9.77	8.223	11.007	5.566	11.275	10.22	11.871	9.067	12.784	12.517	9.252	3.71	7.125
TCGA-E2-A14V-01	BRCA	-0.0421	10.33	9.07	9.447	11.84	9.959	5.388	4.014	11.613	11.408	10.489	3.486	10.025	11.267	12.921	12.62	12.404	6.427	14.719	10.642	8.766	11.093	8.091	11.937	3.257	12.409	8.668	11.893	5.154	12.129	12.622	8.703	5.028	5.465
TCGA-E2-A14W-01	BRCA	0.1797	9.582	9.824	8.832	11.805	10.373	6.196	2.261	12.108	10.911	8.698	2.108	10.48	11.392	12.384	13.152	12.719	7.309	14.886	9.748	10.67	11.772	7.697	11.94	3.108	12.28	10.286	11.613	3.108	12.707	13.086	7.793	4.068	5.314
TCGA-E2-A14X-01	BRCA	0.3243	10.442	8.599	8.749	11.912	9.349	7.407	6.466	11.199	10.94	10.831	6.227	10.489	11.392	14.3	15.127	12.587	6.472	13.283	11.051	8.286	11.185	9.004	11.857	8.297	12.341	9.701	12.958	5.364	11.254	12.556	10.207	5.759	7.581
TCGA-E2-A14Y-01	BRCA	0.3451	9.501	9.703	8.27	12.159	12.161	5.33	4.404	11.453	11.023	9.95	2.989	10.846	11.629	12.895	14.543	13.223	6.321	15.576	10.955	9.077	11.927	9.172	11.957	3.404	13.046	9.407	13.949	2.89	10.568	12.579	9.408	2.404	5.652
TCGA-E2-A14Z-01	BRCA	0.537	9.902	8.386	7.454	11.375	12.266	7.45	6.701	11.311	12.066	11.811	6.062	10.086	10.994	15.053	15.685	12.397	8.524	13.485	11.511	8.999	10.971	9.369	11.736	7.621	12.114	10.505	12.667	6.501	11.492	12.568	10.544	5.398	8.571
TCGA-E2-A150-01	BRCA	0.3333	10.121	8.23	8.493	10.955	9.703	6.443	5.28	10.876	10.269	11.208	5.052	9.843	12.377	15.837	16.742	12.554	6.395	13.623	13.705	8.344	11.046	10.075	11.126	5.845	11.845	10.042	11.031	5.875	11.453	11.698	10.051	5.324	7.584
TCGA-E2-A152-01	BRCA	-0.0875	10.155	8.299	8.251	11.86	11.554	5.729	3.122	11.384	11.09	10.932	2.911	7.918	11.191	13.566	13.918	12.493	7.391	13.938	12.024	9.28	10.417	8.078	11.365	4.792	11.956	8.925	12.553	4.248	13.388	12.922	10.011	2.985	6.862
TCGA-E2-A153-01	BRCA	0.077	11.153	7.348	7.779	11.53	12.063	6.283	4.961	11.553	10.823	11.926	1.961	7.908	10.946	14.178	14.895	11.891	7.584	14.707	11.105	9.363	10.958	8.774	11.291	6.154	11.501	10.659	11.969	4.708	12.986	12.526	10.034	4.768	7.559
TCGA-E2-A154-01	BRCA	-0.1881	11.179	7.719	9.487	11.765	11.472	4.079	4.384	11.435	11.107	10.048	1.991	9.694	10.97	12.059	12.741	12.2	7.639	14.221	10.562	9.855	10.38	8.274	11.262	3.239	11.733	9.954	11.534	5.014	12.117	12.796	8.733	4.664	6.036
TCGA-E2-A155-01	BRCA	-0.0515	10.462	9.092	8.632	10.426	11.022	4.982	2.93	10.667	11.722	10.686	2.262	3.847	12.125	10.825	12.418	12.891	6.84	13.633	9.869	9.245	10.928	7.892	11.811	3.76	12.154	8.175	13.214	3.76	14.266	12.258	8.113	1.497	5.451
TCGA-E2-A156-01	BRCA	-0.174	10.737	6.741	8.641	11.219	11.555	5.303	3.522	11.138	11.362	9.877	2.692	9.632	11.279	12.12	12.618	12.065	7.355	13.591	10.065	8.814	9.295	7.923	11.038	3.429	11.548	10.181	11.818	6.692	13.155	12.998	8.505	5.77	5.692
TCGA-E2-A158-01	BRCA	0.0304	10.415	8.964	6.438	12.004	11.667	4.5	3.099	9.817	10.178	9.356	3.979	10.39	11.308	15.032	15.241	11.996	9.674	13.567	11.278	8.14	10.378	8.302	11.908	6.898	12.529	8.638	10.287	5.409	11.118	11.737	8.046	2.04	5.223
TCGA-E2-A159-01	BRCA	0.4346	9.336	9.826	9.388	11.136	10.25	7.744	5.537	10.839	10.661	10.94	6.007	9.785	12.57	13.641	14.648	13.352	6.654	13.824	11.79	8.598	11.801	9.336	11.276	7.198	11.754	10.913	13.344	4.855	11.1	12.779	11.479	4.781	8.363
TCGA-E2-A15A-06	BRCA	0.1937	10.435	8.108	9.762	11.292	11.609	6.671	6.19	10.832	11.397	11.566	6.11	10.02	11.568	13.241	14.525	12.562	6.625	13.398	10.902	9.451	10.232	8.071	11.736	7.11	12.422	8.699	11.774	5.587	13.007	12.449	10.004	6.428	8.504
TCGA-E2-A15A-01	BRCA	0.0372	10.316	8.538	9.736	10.876	12.733	6.416	4.623	10.667	11.491	11.134	5.014	9.348	12.009	13.501	14.267	12.106	6.702	13.517	11.476	9.354	9.926	8.24	11.613	5.992	12.459	9.101	11.45	6	11.251	12.624	9.925	5.485	7.266
TCGA-E2-A15C-01	BRCA	-0.2773	10.62	6.579	8.146	11.142	11.244	6.459	4.485	11.2	10.662	10.867	4.35	5.711	11.508	12.599	13.806	12.431	7.651	13.439	10.328	9.113	9.661	8.654	11.243	5.278	11.209	9.317	11.018	6.096	10.343	12.651	9.245	4.926	6.848
TCGA-E2-A15D-01	BRCA	-0.134	11.553	6.921	7.97	11.21	11.846	5.938	4.913	10.999	11.099	11.498	4.159	9.993	11.24	12.786	13.595	12.284	7.986	13.421	10.276	9.196	11.69	8.767	11.315	5.744	11.366	8.579	11.67	5.357	12.1	12.313	9.049	5.887	6.715
TCGA-E2-A15E-06	BRCA	0.2142	10.557	7.566	7.822	12.794	12.734	5.437	4.657	11.243	10.747	10.422	4.235	6.936	12.171	11.961	13.329	13.238	8.435	13.198	10.46	9.865	10.425	7.665	11.338	5.591	11.552	9.536	12.637	6.009	14.323	13.306	9.109	5.411	7.295
TCGA-E2-A15E-01	BRCA	-0.086	10.44	7.533	8.328	12.376	12.227	5.541	4.147	10.931	10.956	10.753	2.602	8.237	11.543	11.815	13.147	12.639	7.254	13.719	10.63	9.249	10.195	8.227	11.25	4.444	11.409	10.054	12.143	8.192	13.009	12.739	9.097	3.477	5.888
TCGA-E2-A15F-01	BRCA	-0.0662	10.016	8.995	9.123	10.346	13.504	5.834	5.166	10.173	11.069	11.365	3.615	10.245	11.452	13.081	13.315	11.775	8.014	13.864	9.95	9.084	10.39	8.9	11.504	4.907	11.982	8.953	11.337	5.265	11.467	13.29	9.759	5.024	7.119
TCGA-E2-A15G-01	BRCA	-0.2745	11.526	6.878	8.221	11.447	11.469	3.961	4.883	10.796	11.09	10.895	2.298	6.801	11.485	12.638	12.835	12.375	7.789	12.608	9.853	9.381	10.934	7.92	11.341	3.758	11.399	8.734	11.265	4.441	13.521	12.705	8.819	4.268	6.735
TCGA-E2-A15H-01	BRCA	-0.0569	11.162	7.864	8.329	11.973	11.38	5.687	3.774	11.583	12.008	10.867	3.594	8.398	10.809	13.451	13.599	12.032	8.075	13.844	10.116	9.179	10.976	8.113	11.596	4.816	12.668	8.95	10.949	5.896	11.786	12.587	8.268	6.035	6.009
TCGA-E2-A15I-01	BRCA	0.0341	11.215	6.227	8.255	11.767	11.472	7.168	5.756	11.355	11.036	10.415	6.061	6.306	11.069	13.243	14.598	12.551	8.009	12.456	10.459	9.322	9.726	9.023	11.695	6.3	11.089	11.479	11.733	5.453	12.221	12.516	10.144	4.586	7.309
TCGA-E2-A15J-01	BRCA	-0.0532	10.885	7.896	8.599	11.924	11.911	5.442	3.2	11.214	11.646	10.851	1.821	7.554	11.505	12.744	13.251	12.204	8.433	13.758	10.06	9.628	9.939	7.861	11.34	3.143	12.167	11.263	11.889	5.453	13.254	12.456	9.058	5.267	6.023
TCGA-E2-A15K-06	BRCA	-0.1996	11.183	7.211	9.295	11.492	11.559	6.747	4.384	11.032	11.026	11.085	2.43	4.734	11.617	11.866	11.562	12.58	8.532	12.953	9.708	10.422	9.529	7.352	11.159	3.6	11.26	9.356	11.04	4.211	12.423	12.591	8.865	4.337	6.814
TCGA-E2-A15K-01	BRCA	0.2306	11.062	8.216	9.574	12.119	12.215	6.764	5.592	11.705	11.423	11.525	5.214	6.244	11.484	14.262	14.338	12.743	8.43	13.561	11.26	10.24	10.127	8.93	11.396	6.774	11.663	9.024	10.85	5.936	11.649	12.241	10.137	5.301	8.092
TCGA-E2-A15L-01	BRCA	-0.1488	10.466	7.722	9.473	11.527	10.242	3.561	4.21	11.093	11.323	10.693	2.744	8.778	11.349	12.258	13.063	13.131	8.237	13.417	11.162	9.148	10.862	7.393	11.33	4.618	11.846	10.335	11.683	4.418	14.135	12.524	9.119	2.259	6.12
TCGA-E2-A15M-01	BRCA	0.498	10.575	8.753	8.712	11.223	11.546	7.89	6.799	11.044	10.908	11.833	6.584	8.83	11.574	14.741	15.546	12.722	6.831	14.149	11.853	8.908	10.108	9.761	11.898	6.898	11.92	10.52	12.453	5.352	13.981	12.687	11.293	5.337	8.007
TCGA-E2-A15O-01	BRCA	-0.062	10.739	8.691	9.673	11.726	12.47	5.13	4.276	11.003	11.378	10.328	6.749	6.992	11.852	12.958	13.455	11.699	7.766	13.013	10.265	9.964	9.794	8.195	11.417	5.787	12.327	8.552	11.255	6.579	9.161	12.753	9.138	4.891	6.566
TCGA-E2-A15P-01	BRCA	-0.1116	10.842	7.122	9.029	11.601	12.197	4.416	4.36	11.534	10.635	11.132	3.218	7.978	11.11	13.043	14.778	12.469	8.64	13.487	10.557	9.594	10.216	8.649	11.601	5.108	11.601	7.391	11.24	5.523	14.248	13.04	9.007	2.523	6.097
TCGA-E2-A15R-01	BRCA	-0.2605	10.878	8.367	9.92	11.258	7.019	4.671	3.501	10.626	10.013	9.889	1.916	10.118	9.794	10.389	11.372	12.124	7.224	14.526	9.578	8.844	11.856	7.351	11.36	2.164	11.53	7.507	12.175	3.501	8.895	12.644	7.723	3.723	5.993
TCGA-E2-A15S-01	BRCA	0.1779	10.687	9.724	9.935	12.159	8.699	3.202	3.661	10.73	10.144	10.718	2.726	9.053	13.202	11.285	12.336	12.912	8.164	13.058	10.146	9.449	10.715	6.828	12.046	2.902	12.589	5.741	12.682	7.349	9.401	13.266	7.983	4.97	4.888
TCGA-E2-A15T-01	BRCA	-0.2571	11.775	8.801	10.101	11.499	7.344	5.198	3.882	11.261	10.933	10.764	2.327	8.506	11.597	12.466	12.159	12.646	7.301	13.669	10.318	9.333	10.492	7.722	11.541	3.971	11.973	9.126	11.71	3.912	9.666	13.078	8.323	2.971	5.425
TCGA-E2-A1AZ-01	BRCA	0.3314	10.65	9.65	9.823	11.49	12.782	7.003	6.354	10.712	11.403	11.051	6.272	11.431	11.786	14.233	14.88	12.892	5.109	13.359	11.348	8.802	10.406	10.122	12.246	6.272	11.844	10.894	11.522	5.673	11.526	12.031	10.753	4.54	7.34
TCGA-E2-A1B0-01	BRCA	0.1315	9.931	7.796	9.364	11.865	9.202	6.413	5.118	10.863	11.173	11.274	5.257	9.207	10.503	13.053	13.896	12.61	6.797	14.841	11.834	8.264	9.902	8.69	11.572	4.865	12.225	11.392	13.272	4.571	10.519	11.774	10.896	6.174	6.959
TCGA-E2-A1B1-01	BRCA	0.3985	10.473	6.992	8.471	11.18	12.635	7.442	6.659	11.09	10.735	11.281	5.886	8.668	10.89	14.33	15.661	13.088	6.503	13.826	12.076	8.986	10.271	9.883	11.898	6.325	11.91	10.857	12.949	5.796	12.983	12.701	11.505	3.901	7.375
TCGA-E2-A1B4-01	BRCA	0.0696	10.405	7.786	6.544	11.697	11.353	5.25	4.103	11.302	11.693	11.124	1.781	7.402	12.174	13.325	13.768	13.026	8.854	13.249	9.956	10.245	11.011	8.307	11.132	4.926	11.119	10.039	12.277	6.314	14.069	12.638	7.643	2.473	6.568
TCGA-E2-A1B5-01	BRCA	0.7261	10.167	8.142	6.63	11.51	12.061	7.057	6.926	11.671	11.776	12.267	7.303	7.462	11.221	14.768	15.964	12.919	7.085	13.416	11.008	10.188	11.125	9.311	11.546	8.196	11.343	11.146	11.866	7.125	13.923	13.357	11.715	5	9.607
TCGA-E2-A1B6-01	BRCA	0.9672	9.016	9.554	8.053	11.406	13.364	8.239	7.606	10.755	11.273	10.964	7.093	10.471	11.889	16.338	16.38	13.281	7.31	13.63	11.192	9.141	11.351	10.385	11.857	9.562	12.642	10.854	12.703	7.377	11.989	11.485	11.328	6.406	10.55
TCGA-E2-A1BC-01	BRCA	-0.1155	10.688	5.398	7.349	11.647	11.039	7.411	4.129	11.124	11.194	10.837	2.992	6.162	10.908	12.414	13.043	11.71	6.281	14.573	10.565	8.781	9.839	8.537	11.672	3.757	11.161	10.674	12.372	4.918	14.667	12.913	9.376	4.129	5.285
TCGA-E2-A1BD-01	BRCA	0.0865	11.187	8.036	8.418	11.958	12.437	5.83	3.594	11.09	11.447	11.749	3.533	10.036	11.594	13.634	14.362	12.553	8.586	12.809	9.741	9.45	11.777	8.805	11.095	5.159	11.344	9.889	11.032	5.823	14.396	12.576	9.251	4.295	7.067
TCGA-E2-A1IE-01	BRCA	-0.1907	10.454	8.853	9.587	10.81	11.016	5.195	4.185	11.127	10.494	10.88	1.317	9.05	11.792	11.794	12.518	12.508	8.352	14.041	10.158	9.79	10.232	7.43	11.67	3.387	11.943	6.692	11.598	4.224	12.005	12.779	8.138	3.519	5.317
TCGA-E2-A1IF-01	BRCA	0.1639	10.911	8.536	7.899	11.598	11.28	5.944	5.272	11.34	11.676	12.037	4.157	8.421	11.235	14.432	14.499	12.821	8.888	13.406	11.281	9.988	11.99	8.596	11.037	6.334	11.716	8.309	12.328	6.437	11.708	12.091	9.149	4.465	7.357
TCGA-E2-A1IG-01	BRCA	-0.2143	10.583	8.499	9.268	11.734	9.831	6.126	3.606	11.371	10.899	10.773	3.223	8.936	11.253	13.298	14.157	12.42	7.94	12.93	11.143	8.434	10.157	7.645	11.285	4.829	11.697	11.063	11.423	6.386	10.83	12.47	9.727	4.928	7.088
TCGA-E2-A1IH-01	BRCA	0.6783	9.881	7.557	8.468	11.411	8.996	9.183	5.741	12.188	11.212	11.709	6.147	8.914	10.769	14.546	15.232	13.024	7.654	13.758	11.398	10.131	12.081	9.093	12.188	6.814	12.143	11.651	12.553	5.852	12.99	12.469	11.657	5.448	8.217
TCGA-E2-A1II-01	BRCA	0.5754	9.782	9.383	9.052	11.483	10.845	9.101	5.66	10.651	11.35	11.033	7.126	8.524	11.127	14.995	15.681	11.75	6.478	13.941	12.027	8.427	9.967	9.942	11.766	7.865	13.473	11.748	12.407	6.327	11.066	11.778	12.26	5.584	8.879
TCGA-E2-A1IJ-01	BRCA	0.1969	10.248	6.969	8.136	11.282	11.236	6.923	5.9	11.305	10.923	12.087	5.647	7.889	10.816	14.678	15.343	12.459	8.156	13.366	11.203	9.154	10.469	9.344	11.372	7.129	11.316	11.162	12.33	6.923	11.281	12.077	10.395	5.143	8.271
TCGA-E2-A1IK-01	BRCA	0.6166	10.197	8.932	7.729	11.601	12.124	8.527	5.419	11.987	12.186	11.256	4.88	7.969	11.393	15.87	16.398	13.266	8.376	13.671	10.936	10.418	9.641	8.756	11.801	6.261	11.925	11.285	11.539	6.611	14.598	12.956	10.819	3.611	7.803
TCGA-E2-A1IL-01	BRCA	-0.334	11.161	6.663	8.007	11.386	12.462	5.301	4.63	11.103	11.484	11.344	3.576	6.015	10.659	13.383	14.251	12.113	7.703	13.308	10.84	9.067	9.94	8.211	11.397	3.875	11.087	7.779	10.65	4.519	12.495	12.342	8.835	4.045	5.93
TCGA-E2-A1IN-01	BRCA	-0.1278	10.923	7.835	8.134	11.726	8.653	5.499	3.616	11.519	10.231	10.861	2.768	7.759	11.139	13.253	14.08	12.866	7.757	14.145	10.745	9.16	11.257	7.732	11.54	4.679	12.109	8.178	11.236	4.55	12.827	13.267	8.812	4.534	6.446
TCGA-E2-A1IO-01	BRCA	-0.0656	11.032	7.986	8.121	11.535	11.131	6.47	5.463	11.048	10.904	11.524	5.797	8.473	11.706	13.2	13.758	12.441	7.521	12.658	11.235	7.986	9.683	8.482	11.171	6.645	11.527	10.26	10.872	6.563	12.801	11.766	9.642	4.523	7.632
TCGA-E2-A1IU-01	BRCA	-0.0931	10.842	6.756	8.725	11.511	11.896	5.332	5.588	11.444	11.181	11.266	4.177	7.127	11.095	13	13.583	12.443	6.927	13.93	10.049	9.107	10.507	8.08	11.234	5.021	11.361	10.804	11.92	6.459	12.891	13.213	9.687	4.11	6.862
TCGA-E2-A1L6-01	BRCA	0.0074	10.624	7.744	8.502	11.39	11.303	6.488	5.702	11.49	11.214	11.508	4.34	6.442	11.398	13.434	14.158	12.741	7.488	13.339	10.513	8.963	10.171	8.396	11.478	5.997	11.741	11.647	11.655	6.452	14.013	12.97	9.615	4.225	7.096
TCGA-E2-A1L7-01	BRCA	0.7152	9.814	10.154	7.579	12.073	12.29	8.078	4.957	11.462	10.98	10.584	6.261	11.115	12.19	15.231	15.887	14.373	7.908	13.957	11.155	8.312	10.272	9.653	12.017	7.301	12.005	11.102	12.074	5.615	14.116	13.094	10.558	2.864	8.012
TCGA-E2-A1L8-01	BRCA	0.1782	11.241	7.51	8.163	11.626	11.164	6.687	4.648	11.966	11.511	11.251	4.167	7.075	10.968	13.967	14.821	12.702	6.52	13.627	10.474	9.681	11.355	9.457	11.892	4.814	11.678	11.609	12.456	5.309	13.224	12.986	9.763	4.483	6.399
TCGA-E2-A1L9-01	BRCA	0.2269	10.447	7.303	8.292	11.708	11.318	7.318	5.039	11.565	11.173	11.731	4.394	7.608	11.133	13.467	14.198	12.534	7.901	13.907	11.713	9.722	11.488	9.603	11.646	4.928	11.835	9.676	11.777	4.632	14.5	12.49	10.125	6.522	7.245
TCGA-E2-A1LA-01	BRCA	0.3509	10.747	9.601	9.017	11.562	10.469	8.6	4.919	11.538	11.314	11.218	5.961	9.25	10.675	14.364	15.176	12.717	8.35	13.618	10.763	10.02	10.983	8.127	11.175	7.818	12.104	11.694	12.26	5.992	11.573	11.919	10.752	5.854	8.893
TCGA-E2-A1LB-01	BRCA	-0.099	9.403	7.759	7.369	11.619	9.856	6.006	3.601	11.454	10.978	11.133	2.546	7.814	11.143	13.57	13.408	12.471	7.465	13.802	11.652	10.92	9.65	8.563	11.456	4.203	12.774	7.357	11.895	4.518	12.22	12.457	8.174	3.238	6.264
TCGA-E2-A1LE-01	BRCA	0.4913	8.846	9.015	8.018	10.97	11.24	6.979	6.345	11.006	11.441	12.759	5.252	8.763	11.33	13.896	14.838	12.673	8.165	12.928	11.466	9.933	11.952	10.36	11.348	7.349	12.008	10.841	13.518	6.397	12.607	11.576	10.316	4.22	8.254
TCGA-E2-A1LG-01	BRCA	0.2653	9.789	8.382	9.045	11.827	8.662	5.672	5.405	11.459	10.83	9.144	3.912	9.461	10.656	14.999	15.843	12.162	5.564	14.173	11.343	9.818	11.678	10.244	12.021	5.18	11.828	10.577	12.873	4.564	10.454	13.103	9.559	5.13	5.889
TCGA-E2-A1LH-01	BRCA	0.8362	9.379	10	7.916	12.175	10.686	8.676	6.15	11.65	11.313	12.031	6.603	9.599	11.6	15.924	16.169	12.304	6.884	13.496	12.183	9.601	12.204	9.797	10.999	8.569	12.026	9.381	13.61	7.484	11.723	11.396	11.057	6.497	9.558
TCGA-E2-A1LI-01	BRCA	0.4471	10.528	9.279	9.369	11.747	12.211	8.363	5.172	11.095	10.847	10.749	4.773	10.714	11.695	15.027	15.57	13.351	5.788	13.284	10.579	8.071	11.363	10.381	11.53	6.761	12.46	9.391	12.781	6.389	11.049	11.738	10.078	8.644	7.323
TCGA-E2-A1LK-01	BRCA	0.2603	10.15	9.696	8.479	11.76	9.147	7.083	2.401	11.212	11.275	10.507	5.691	11.528	11.782	13.473	14.248	12.054	8.042	14.151	11.358	7.281	11.488	9.863	11.239	5.786	12.222	10.108	12.846	6.391	10.195	11.412	8.991	7.576	6.739
TCGA-E2-A1LL-01	BRCA	0.2867	9.3	10.452	8.925	11.929	10.677	6.111	2.904	11.11	11.323	11.276	2.374	8.628	12.766	12.142	13.051	13.563	5.63	15.654	11.052	8.406	11.074	9.282	12.134	3.904	13.62	8.733	12.478	5.134	11.496	12.013	9.054	4.561	5.985
TCGA-E2-A1LS-01	BRCA	0.0489	9.701	7.796	6.828	10.952	5.884	5.688	4.834	11.516	10.596	11.311	1.323	11.222	10.252	13.628	13.84	12.785	6.996	13.152	10.138	11.534	12.164	9.728	11.694	1.809	11.959	8.07	10.705	4.171	13.537	12.135	8.409	3.859	5.359
TCGA-E2-A2P5-01	BRCA	0.2655	10.284	9.404	8.243	12.545	11.833	5.874	4.7	12.034	12.741	11.464	3.818	8.529	10.434	13.295	14.271	12.811	8.272	13.787	10.746	9.246	11.454	8.743	11.545	6.062	11.837	10.212	11.519	5.892	13.489	12.969	9.198	5.228	6.958
TCGA-E2-A2P6-01	BRCA	-0.0213	10.634	9.003	8.649	11.099	10.997	6.546	4.656	11.112	11.444	11.59	2.734	5.895	11.341	13.382	13.14	11.691	10.005	12.571	10.209	10.145	11.461	8.842	11.373	5.356	11.168	10.159	12.331	5.04	11.589	12.027	9.03	4.994	7.757
TCGA-E2-A3DX-01	BRCA	0.2125	10.373	7.131	8.14	11.075	10.686	7.388	5.836	11.014	10.654	11.692	7.535	8.025	10.832	14.039	14.999	12.108	7.897	12.752	12.091	9.188	10.227	8.88	11.174	7.382	11.31	10.562	11.902	7.61	12.068	12.206	11.219	5.074	8.783
TCGA-E2-A56Z-01	BRCA	0.1389	10.118	10.148	8.627	11.835	12.156	6.07	4.805	11.83	10.669	10.887	3.436	7.799	11.414	14.604	14.953	13.467	7.684	13.08	10.26	10.02	10.455	8.031	11.755	5.632	11.948	8.155	13.415	4.781	9.819	13.313	8.647	5.099	6.343
TCGA-E2-A570-01	BRCA	0.0991	10.915	8.761	8.317	11.406	11.109	6.217	3.268	11.324	11.438	11.275	3.42	9.457	11.246	13.276	14.447	13.035	9.389	13.17	10.517	9.145	11.128	9.196	11.579	5.455	11.415	11.026	12.596	6.346	12.924	12.396	9.064	6.327	6.812
TCGA-E2-A572-01	BRCA	0.8138	10.02	9.727	6.845	11.762	16.125	4.7	4.832	12.099	13.112	12.198	1.584	6.794	11.352	16.921	16.969	13.211	10.411	13.827	10.17	11.057	12.026	8.179	11.052	5.977	11.777	9.14	12.414	6.499	13.46	13.548	9.009	-9	7.257
TCGA-E2-A573-01	BRCA	0.9615	9.8	9.249	9.2	11.662	13.395	8.347	5.856	11.079	11.32	11.451	5.643	10.079	11.961	16.075	16.497	13.688	6.595	14.221	12.219	8.595	11.542	10.583	11.714	7.913	12.567	10.538	13.26	7.206	10.927	11.389	11.12	8.29	8.576
TCGA-E2-A574-01	BRCA	0.5891	9.131	10.443	8.331	11.842	8.354	3.559	2.867	11.84	12.116	9.645	3.867	12.286	11.98	14.888	14.514	12.412	8.112	14.781	11.348	9.711	12.242	10.414	11.987	2.974	13.246	10.474	12.705	7.961	10.227	12.233	7.638	2.974	4.488
TCGA-E2-A576-01	BRCA	0.3455	10.814	10.621	8.781	12.158	11.595	5.769	4.707	12.41	12.397	11.372	2.874	10.338	11.064	13.675	13.92	12.92	9.792	13.106	11.097	10.634	11.219	7.991	11.339	6.602	12.402	7.778	12.073	6.317	11.77	13.077	9.078	4.301	6.908
TCGA-E2-A9RU-01	BRCA	0.5934	10.02	10.743	8.429	12.092	14.052	6.716	3.601	12.435	12.949	10.984	2.016	10.183	10.992	14.276	14.999	13.699	8.071	14.747	11.472	9.108	10.926	8.956	11.524	5.857	12.338	10.266	12.685	4.954	11.106	13.486	9.922	4.985	7.66
TCGA-E9-A1N3-01	BRCA	-0.2484	10.324	8.191	9.025	11.413	8.068	5.007	4.007	10.947	11.522	10.285	1.982	8.262	10.913	13.518	14.445	12.276	7.91	13.63	9.782	9.879	9.071	7.492	11.522	3.567	11.93	7.588	11.247	5.895	10.926	12.794	7.944	4.759	5.988
TCGA-E9-A1N4-01	BRCA	0.2562	10.308	7.549	9.338	11.716	11.069	6.248	5.424	11.15	11.125	12.402	4.876	8.618	11.229	13.694	14.205	12.672	7.214	14.23	11.722	9.754	10.392	8.702	11.771	8.972	11.955	9.022	12.305	5.839	13.625	12.481	10.388	2.981	8.325
TCGA-E9-A1N5-01	BRCA	0.0366	10.69	8.194	8.335	11.344	12.141	7.754	4.534	11.228	11.23	11.422	4.957	8.718	10.948	14.188	14.447	12.473	8.002	12.748	11.105	9.028	10.083	8.676	11.677	6.463	11.829	10.318	11.272	5.406	12.041	12.418	9.841	7.024	8.029
TCGA-E9-A1N6-01	BRCA	0.0817	9.926	9.13	8.348	11.282	12.299	7.096	3.833	10.626	12.086	11.583	3.014	9.704	10.228	13.325	14.547	12.671	7.207	14.297	11.007	8.169	10.815	8.756	11.758	5.746	12.451	9.145	11.458	3.88	13.76	12.841	9.49	5.266	6.949
TCGA-E9-A1N8-01	BRCA	-0.2038	9.391	9.427	9.154	11.577	11.285	5.665	2.717	10.441	11.098	9.053	3.158	9.278	11.358	13.075	13.386	12.267	6.658	13.865	9.299	7.167	10.437	8.929	11.863	5.449	12.709	8.17	10.809	5.177	10.763	11.74	8.388	5.319	5.302
TCGA-E9-A1N9-01	BRCA	-0.1428	11.041	10.317	9.588	11.543	10.119	6.379	4.971	10.782	11.52	10.818	4.255	8.936	10.994	12.658	13.118	13.174	6.237	12.603	10.599	8.521	10.159	8.798	11.679	5.386	12.083	9.139	11.879	5.185	13.896	12.614	9.372	3.322	6.677
TCGA-E9-A1NA-01	BRCA	0.243	11.079	8.444	7.66	11.838	13.155	6.965	3.062	11.575	11.323	10.571	6.846	8.043	11.19	13.971	14.487	12.469	8.063	12.975	12.163	9.514	11.383	9.309	11.58	5.673	12.646	8.768	11.994	4.936	10.532	12.509	9.96	6	7.566
TCGA-E9-A1NC-01	BRCA	0.8358	9.751	9.591	5.898	11.787	13.172	8.421	5.932	12.132	10.73	11.588	5.887	9.158	11.761	16.198	16.799	12.146	7.568	13.793	11.631	9.452	11.879	10.818	11.657	7.751	12.269	9.827	12.79	7.425	11.639	12.309	10.442	7.096	8.738
TCGA-E9-A1ND-01	BRCA	0.6373	9.624	8.65	8.507	11.64	12.798	9.061	5.339	11.14	11.102	12.078	6.247	9.811	10.871	15.711	16.441	12.371	7.78	14.504	12.441	9.209	10.3	10.361	11.658	7.939	12.096	10.155	12.215	4.882	11.521	11.895	11.507	6.679	9.071
TCGA-E9-A1NE-01	BRCA	0.4794	10.164	8.477	8.428	11.335	12.191	8.662	6.603	11.191	10.372	11.187	6.993	9.189	11.317	14.755	15.236	12.694	6.562	13.282	11.147	9.629	10.599	9.521	12.147	7.799	11.792	11.858	11.42	6.275	12.718	12.852	11.397	5.106	8.616
TCGA-E9-A1NF-01	BRCA	0.3373	9.587	7.945	7.503	11.094	12.919	7.552	4.556	11.64	11.826	12.421	3.893	8.438	11.158	14.614	14.851	12.53	7.575	14.122	11.725	10.2	10.753	9.508	11.7	6.077	11.955	9.226	12.326	5.478	12.936	12.671	9.42	4.735	7.657
TCGA-E9-A1NG-01	BRCA	0.035	10.346	7.388	8.407	11.398	12.227	7.218	4.624	11.422	11.051	11.546	2.372	7.487	11.037	13.939	14.731	12.136	7.332	14.454	10.915	9.198	10.669	8.632	11.586	6.727	11.712	10.296	11.871	4.971	12.349	12.605	10.587	5.039	7.973
TCGA-E9-A1NH-01	BRCA	-0.1089	10.983	7.454	6.998	11.787	10.173	6.248	5.009	11.372	11.247	11.453	3.646	7.307	11.081	13.561	14.311	12.019	7.847	13.461	10.822	8.945	10.492	8.771	11.307	5.497	11.308	9.797	12.15	5.567	14.52	12.574	9.36	3.161	7.179
TCGA-E9-A1NI-01	BRCA	0.3212	10.633	8.289	8.894	11.931	13.338	6.615	3.453	12.21	11.768	10.743	1.645	9.156	11.285	13.615	14.134	12.969	7.317	14.467	10.804	10.211	11.046	8.785	11.77	4.788	12.521	10.21	11.317	4.015	14.596	13.206	8.889	5.27	6.453
TCGA-E9-A1QZ-01	BRCA	0.4321	10.638	7.767	9.738	11.113	11.928	7.082	6.785	11.411	11.356	11.334	6.036	6.451	11.235	14.428	15.256	12.854	6.918	13.767	11.335	10.07	11.129	9.199	11.666	6.918	11.829	10.411	11.526	6.043	13.128	13.128	10.899	5.903	8.434
TCGA-E9-A1R0-01	BRCA	0.0604	10.822	8.059	8.691	11.424	11.489	5.722	5.39	11.842	11.367	11.87	4.8	9.899	11.635	13.372	13.615	12.768	7.805	13.251	10.983	9.778	10.643	8.677	11.489	5.999	11.696	7.843	11.323	5.648	12.499	12.622	9.751	4.588	7.584
TCGA-E9-A1R2-01	BRCA	0.0698	9.724	8.631	9.118	11.999	13.05	5.029	5.237	11.29	10.555	11.368	4.967	9.291	11.288	14.37	14.619	12.928	8.648	12.16	10.58	8.604	11.223	8.215	12.004	5.946	11.202	8.231	10.627	4.552	12.776	12.204	9.555	4.372	7.31
TCGA-E9-A1R3-01	BRCA	0.1413	10.529	6.442	7.61	11.31	10.42	6.703	4.969	11.514	10.55	12.104	3.395	6.916	11.275	14.041	14.983	11.606	6.132	13.558	11.552	9.539	10.684	8.475	11.529	6.02	11.565	10.88	12.177	6.153	13.989	12.985	10.187	6.425	7.148
TCGA-E9-A1R4-01	BRCA	0.2633	9.36	8.07	9.34	11.522	12.826	6.829	6.087	10.82	11.826	11.903	5.369	6.777	11.625	14.33	15.31	12.113	7.63	13.7	11.242	8.511	10.243	9.765	10.954	6.991	11.784	8.806	10.941	5.702	11.915	12.824	10.577	6.514	8.27
TCGA-E9-A1R5-01	BRCA	-0.2491	11.241	7.054	8.768	11.37	11.181	4.173	4.036	11.156	10.765	10.816	2.64	6.328	10.445	13.079	13.837	11.668	7.702	13.689	10.209	9.621	11.692	7.994	11.182	4.036	11.87	6.305	10.433	4.818	12.744	13.064	8.427	4.851	5.186
TCGA-E9-A1R6-01	BRCA	-0.1204	10.239	9.219	9.427	10.894	12.748	5.232	3.755	10.875	10.923	10.722	1.353	9.096	11.406	13.323	13.686	12.015	8.12	14.153	10.416	9.827	10.206	7.938	11.354	4.793	12.353	6.725	10.863	5.92	10.268	13.6	8.28	4.568	6.346
TCGA-E9-A1R7-01	BRCA	-0.1154	10.57	6.565	9.898	11.774	9.168	3.017	3.778	11.063	9.778	10.534	2.663	8.616	11.415	12.032	12.524	11.703	6.74	12.074	9.737	10.717	9.064	8.52	12.355	2.581	11.892	4.643	13.352	5.063	11.513	12.656	7.969	2.581	4.108
TCGA-E9-A1RA-01	BRCA	0.0093	10.857	7.977	8.073	11.954	12.136	5.271	5.543	11.01	11.063	10.956	3.437	8.269	11.251	13.048	13.853	12.357	7.691	13.383	10.702	8.936	11.058	8.782	11.703	6.475	12.273	6.979	12.153	5.856	13.31	12.564	8.77	6.867	7.335
TCGA-E9-A1RB-01	BRCA	0.4326	10.71	9.307	9.723	11.484	12.542	7.132	4.533	11.103	12.143	10.596	2.964	10.789	12.766	12.126	12.971	13.358	6.744	14.861	10.874	9.242	11.701	8.641	12.389	4.642	13.267	9.868	11.642	5.903	12.054	12.523	9.237	6.946	6.751
TCGA-E9-A1RC-01	BRCA	-0.1342	11.552	7.648	9.417	11.358	11.225	4.398	3.158	11.591	11.151	9.64	2.573	7.163	10.988	12.161	13.785	12.012	7.519	14.721	10.365	8.808	10.722	8.437	11.408	3.158	12.116	8.785	11.991	2.796	14.443	13.535	7.916	1.895	5.033
TCGA-E9-A1RD-01	BRCA	0.0031	10.69	7.229	8.716	11.249	12.232	5.954	4.064	11.32	11.174	11.221	2.899	7.108	11.067	13.906	14.851	12.76	7.948	13.682	10.723	9.62	10.807	9.22	11.525	3.742	11.534	10.214	11.932	4.019	13.476	13.262	9.146	5.517	6.549
TCGA-E9-A1RE-01	BRCA	-0.1515	10.76	8.321	9.79	10.337	11.194	4.649	3.508	9.948	10.929	10.246	4.056	11.317	11.311	11.443	12.305	12.464	7.941	13.432	9.528	10.764	9.75	6.927	10.966	4.666	11.577	8.191	10.701	7.732	9.549	12.828	8.481	2.545	5.859
TCGA-E9-A1RF-01	BRCA	0.4656	10.271	8.466	7.584	11.954	11.321	8.017	4.909	12.037	10.975	11.168	5.177	7.723	11.221	14.589	14.894	13.209	7.594	14.188	11.636	8.888	11.684	8.769	11.721	6.771	12.347	9.58	12.921	5.472	15.057	12.705	10.456	4.231	7.782
TCGA-E9-A1RG-01	BRCA	0.5192	10.18	10.606	8.666	12.117	11.531	7.021	4.346	11.988	12.554	12.053	3.744	8.597	11.93	13.398	14.429	13.553	8.655	13.865	11.413	9.958	12.125	7.69	10.745	6.763	12.182	7.778	11.151	7.235	11.666	13.166	9.133	6.566	7.475
TCGA-E9-A1RH-01	BRCA	-0.0495	9.496	9.002	9.774	12.023	8.954	5.638	2.431	11.634	10.89	10.282	4.683	9.981	10.577	12.882	13.776	11.87	4.274	14.427	11.299	9.758	9.709	9.674	11.664	4.25	12.391	8.975	10.234	6.508	9.499	12.178	9.251	3.513	6.274
TCGA-E9-A1RI-01	BRCA	-0.1019	10.318	7.124	9.1	11.692	10.596	5.601	4.091	11.232	10.884	10.509	3.822	8.689	11.161	13.04	14.079	12.359	7.412	13.584	10.833	9.248	10.403	9.11	11.89	5.543	11.79	10.427	12.167	5.118	14.447	12.806	9.789	3.822	6.851
TCGA-E9-A226-01	BRCA	-0.1444	10.102	5.768	8.03	11.306	11.124	4.398	-9	11.669	10.647	10.259	2.076	7.731	11.537	13.058	13.481	11.752	5.876	13.975	10.246	8.9	10.609	8.934	11.87	-0.624	11.766	6.551	11.7	5.048	13.625	12.604	8.344	7.157	4.915
TCGA-E9-A227-01	BRCA	0.4222	10.626	7.606	8.251	11.486	11.959	6.968	6.007	11.666	11.687	11.922	5.35	8.75	11.493	14.09	14.48	12.537	8.485	14.291	10.486	10.553	10.607	8.625	11.537	6.787	11.812	9.817	12.354	6.823	13.661	12.85	10.548	4.21	7.811
TCGA-E9-A228-01	BRCA	0.0074	10.197	9.558	10.181	11.812	11.076	4.728	5.58	11.348	11.298	11.08	3.063	9.56	10.893	12.153	12.855	12.4	7.002	12.473	11.835	10.049	10.578	7.176	11.939	5.68	12.218	8.605	12.989	5.385	10.125	12.949	9.229	2.112	6.986
TCGA-E9-A229-01	BRCA	0.1101	10.592	7.574	8.982	11.584	13.293	6.126	4.613	11.189	10.925	10.796	4.404	7.799	11.26	15.218	15.449	12.636	7.821	13.081	11.455	9.191	10.113	9.716	11.869	5.982	11.86	8.515	11.546	5.337	12.854	12.554	10.072	6.148	7.542
TCGA-E9-A22A-01	BRCA	0.6398	9.917	8.33	7.669	11.619	13.146	7.143	4.542	12.155	11.816	11.997	4.967	9.092	10.784	15.463	16.291	12.589	7.367	14.214	11.22	9.419	12.12	9.92	12.267	6.812	12.838	8.876	12.05	6.014	11.812	12.589	10.481	5.542	8.121
TCGA-E9-A22B-01	BRCA	0.3465	9.758	9.337	8.293	11.834	11.876	6.467	4.813	12.113	12.626	11.875	3.639	9.303	10.927	14.148	14.465	12.277	7.594	14.138	10.989	10.367	10.889	8.659	11.779	4.845	12.484	9.461	12.655	5.493	11.652	13.511	10.016	4.284	6.885
TCGA-E9-A22D-01	BRCA	1.0093	11.123	9.459	8.86	12.153	12.07	9.694	5.871	12.03	11.828	10.722	7.309	9.08	12.007	15.761	16.612	13.373	7.693	13.798	11.791	9.842	9.953	10.392	12.02	8.508	12.734	10.252	12.606	6.406	11.901	12.298	11.352	5.999	9.341
TCGA-E9-A22E-01	BRCA	0.2867	10.031	8.179	6.732	11.204	11.992	6.909	4.416	12.069	11.04	11.786	4.958	9.008	11.091	14.591	15.308	12.674	7.745	14.328	11.508	10.033	11.352	9.606	11.629	6.311	11.582	9.054	12.045	4.009	13.105	12.764	9.54	3.441	7.63
TCGA-E9-A22G-01	BRCA	0.3103	9.824	9.766	8.651	11.238	11.22	6.109	2.402	10.97	11.791	10.169	3.987	12.776	11.049	15.269	15.305	13.822	7.429	13.502	9.981	7.996	12.006	9.288	12.557	4.973	13.144	8.184	11.316	4.869	10.985	12.026	8.416	7.632	6.386
TCGA-E9-A22H-01	BRCA	0.0222	10.805	7.542	9.825	11.386	12.8	6.251	5.068	11.572	11.661	10.443	3.967	7.73	11.069	13.74	14.601	13.09	7.151	13.442	10.824	9.837	10.409	9.882	11.826	4.057	12.062	8.768	11.418	3.472	11.574	13.114	9.725	4.74	6.634
TCGA-E9-A243-01	BRCA	0.8167	9.344	6.587	7.457	11.809	12.733	8.877	6.451	11.041	11.601	10.69	7.329	10.924	10.78	14.732	15.496	12.246	6.148	14.118	12.543	9.534	11.349	9.89	12.175	7.139	12.335	9.487	14.385	5.695	12.333	12.296	12.025	6.724	8.65
TCGA-E9-A244-01	BRCA	0.1085	10.119	9.189	6.275	12.154	8.76	5.69	6.107	12.339	11.654	10.304	3.193	10.512	11.088	12.635	13.63	12.248	5.386	14.234	10.311	8.833	11.839	9.445	11.415	5.001	12.52	7.798	12.002	4.386	11.08	11.846	8.976	5.956	6.167
TCGA-E9-A245-01	BRCA	0.1979	10.174	8.904	8.596	11.66	9.065	4.355	4.819	11.678	11.737	11.604	2.957	7.989	11.675	14.614	15.434	12.889	8.8	13.917	10.644	10.373	10.435	7.052	11.331	4.198	12.019	8.232	12.092	5.404	14.335	13.28	9.015	4.404	6.736
TCGA-E9-A247-01	BRCA	0.1098	11.009	9.413	9.285	11.78	13.008	4.451	4.086	11.955	10.585	10.394	2.29	10.673	11.429	13.005	13.639	13.001	8.715	13.463	10.585	9.848	10.906	9.378	11.778	4.373	12.486	7.089	11.258	5.412	11.785	12.989	8.036	4.225	5.78
TCGA-E9-A248-01	BRCA	0.512	9.652	8.228	10.03	11.569	10.898	7.767	5.523	11.351	10.99	10.197	6.853	11.472	11.774	14.592	15.151	13.17	5.849	13.176	12.204	8.871	10.062	9.949	12.326	6.885	12.419	8.506	12.012	6.795	11.192	12.593	11.228	5.824	8.497
TCGA-E9-A249-01	BRCA	-0.0018	11.424	8.054	9.375	11.738	12.74	5.75	4.008	11.218	11.04	10.022	3.601	11.013	11.147	12.361	14.054	12.424	7.513	14.054	10.425	9.031	11.078	9.04	11.69	4.935	12.172	7.094	11.45	4.984	13.358	13.029	8.847	6.732	6.149
TCGA-E9-A24A-01	BRCA	0.0153	11.095	6.81	8.376	11.133	11.329	6.366	5.217	11.223	10.788	11.307	3.35	6.97	11.519	13.776	14.626	12.425	7.095	13.704	11.105	9.538	10.447	8.906	11.538	5.402	11.341	9.652	12.009	4.977	13.736	12.714	10.745	5.963	7.788
TCGA-E9-A295-01	BRCA	0.0933	10.69	8.331	8.338	12.689	9.777	5.458	4.307	12.093	11.395	11.315	3.535	7.557	11.083	13.184	13.864	12.393	7.172	13.888	10.973	10.084	12.089	8.249	11.595	5.731	12.311	7.594	11.413	4.783	13.39	12.898	8.845	4.705	6.671
TCGA-E9-A2JS-01	BRCA	0.0685	9.982	10.883	9.961	11.754	12.851	5.971	3.89	11.708	11.111	10.248	3.785	10.364	10.984	13.315	13.547	12.99	7.72	13.277	10.97	9.663	10.326	8.438	11.927	5.003	13.097	6.886	12.682	5.048	10.406	12.984	9.062	4.838	6.873
TCGA-E9-A2JT-01	BRCA	0.6104	9.754	7.502	8.157	11.299	11.924	8.135	7.933	10.673	10.962	12.421	7.797	7.057	11.809	14.911	15.652	12.351	7.745	12.702	10.554	8.303	10.304	9.394	11.831	9.255	11.613	9.006	11.71	7.329	12.756	11.945	12.001	8.164	10.656
TCGA-E9-A3HO-01	BRCA	0.3291	10.436	9.477	9.623	12.405	13.005	5.691	5.348	11.991	10.941	12.092	5.392	9.495	11.418	13.976	14.481	13.781	8.496	12.694	10.123	9.341	10.249	8.669	10.655	6.497	12.119	6.809	11.457	6.052	13.938	12.285	9.071	6.442	7.776
TCGA-E9-A3Q9-01	BRCA	0.35	10.911	7.359	7.697	11.114	12.987	7.616	7.02	11.137	11.384	11.844	4.503	6.711	10.659	15.427	15.914	12.827	9.521	13.47	10.744	10.163	10.676	7.708	11.284	6.564	11.253	11.067	11.985	5.168	12.835	12.651	10.587	3.732	8.385
TCGA-E9-A3QA-01	BRCA	0.6345	10.183	10.398	8.213	11.123	12.421	8.686	5.998	10.419	11.309	11.635	6.594	9.956	10.609	16.362	16.685	12.102	8.046	13.264	11.323	7.486	10.017	10.264	11.005	8.275	12.03	9.693	12.011	8.058	10.722	11.213	11.972	10.011	9.107
TCGA-E9-A3X8-01	BRCA	0.7568	10.228	10.557	7.049	11.614	12.664	7.709	5.8	12.031	12.623	12.415	4.695	10.035	10.821	15.027	15.845	13.275	9.886	13.279	11.086	9.579	11.456	9.265	11.057	9.085	11.588	9.396	12.51	8.094	11.689	12.887	9.675	5.611	9.085
TCGA-E9-A54X-01	BRCA	0.0415	10.193	9.627	7.956	11.389	11.051	3.514	1.575	11.478	11.563	8.716	2.99	9.804	11.309	13.536	13.314	12.884	8.854	15.564	9.728	9.673	9.624	6.932	11.662	2.797	11.964	7.343	11.647	2.897	12.495	13.511	7.04	3.16	4.967
TCGA-E9-A54Y-01	BRCA	0.1447	11.202	10.716	9.344	11.557	12.127	5.103	3.493	11.023	11.97	10.559	1.83	2.945	11.34	12.537	12.265	14.006	10.892	12.987	10.063	10.377	12.494	6.585	11.224	6.199	11.178	7.952	11.003	4.493	12.771	12.057	7.562	4.637	7.724
TCGA-E9-A5FK-01	BRCA	1.1975	10.344	9.187	6.026	11.933	14.977	8.242	7.329	12.278	12.04	13.003	6.758	8.329	11.207	16.97	17.639	13.545	8.76	13.399	11.62	9.315	10.854	10.227	11.328	9.042	11.828	9.893	12.339	8.431	12.129	12.983	11.233	7.154	9.93
TCGA-E9-A5FL-01	BRCA	0.7937	9.345	10.723	7.246	11.735	13.643	5.54	4.829	11.567	12.469	11.459	4.124	10.574	12.645	15.435	15.248	12.952	8.384	14.554	11.276	10.62	11.485	10.336	12.051	6.202	13.233	9.436	11.994	7.55	10.191	11.689	9.779	3.955	7.861
TCGA-E9-A5UO-01	BRCA	-0.1353	10.218	9.851	10.025	11.4	12.999	3.297	3.653	11.285	10.963	10.451	1.975	8.668	10.975	15.875	14.414	12.432	9.323	11.299	10.185	10.221	9.892	7.52	11.383	2.56	11.899	4.584	10.056	2.353	11.276	12.743	7.242	4.268	5.408
TCGA-E9-A5UP-01	BRCA	0.0354	10.949	8.338	8.089	11.146	11.905	6.068	2.998	11.414	11.048	11.699	0.998	6.119	10.631	15.068	15.416	11.001	9.087	13.349	10.695	9.613	10.536	8.806	10.685	4.742	11.007	7.802	13.1	5.444	11.777	12.877	9.903	7.051	6.483
TCGA-E9-A6HE-01	BRCA	0.7081	10.31	10.265	8.447	11.864	13.548	6.352	5.202	12.154	12.23	11.331	3.902	9.445	10.637	14.291	15.243	13.292	9.525	13.585	11.945	9.6	11.428	9.679	11.413	7.056	12.508	11.195	12.702	6.463	11.92	13.149	10.525	5.855	7.827
TCGA-EW-A1IW-01	BRCA	0.1018	10.669	8.838	9.917	11.483	10.844	6.156	5.772	11.464	11.203	10.858	4.62	9.124	10.499	12.202	13.586	12.041	7.076	13.82	10.816	9.152	11.901	8.204	11.721	5.571	12.114	10.494	12.986	6.725	11.918	13.026	10.225	5.357	7.068
TCGA-EW-A1IX-01	BRCA	-0.1711	10.587	6.832	7.879	11.317	11.2	8.599	4.617	10.715	10.927	11.196	4.433	6.128	10.91	13.582	14.242	12.199	7.318	13.038	10.772	8.184	9.914	8.239	11.472	6.074	11.211	10.37	11.048	5.505	13.228	12.238	9.606	5.864	7.452
TCGA-EW-A1IY-01	BRCA	0.4985	10.193	6.584	9.185	11.625	9.937	8.373	5.833	12.13	10.846	10.878	6.14	9.701	10.904	14.786	15.276	12.782	7.105	13.697	11.514	10.197	10.951	9.857	12.286	5.413	11.907	10.908	11.831	4.745	13.709	13.046	11.417	5.283	7.008
TCGA-EW-A1IZ-01	BRCA	0.7963	9.439	9.476	8.112	11.139	12.295	9.597	6.105	10.572	12.006	11.614	7.246	8.593	12.215	14.813	15.723	12.956	7.875	13.29	11.474	10.124	10.903	8.689	11.916	8.649	11.881	11.198	12.456	6.856	12.847	12.799	11.444	5.705	9.449
TCGA-EW-A1J1-01	BRCA	0.0723	10.342	8.458	7.655	11.851	12.617	6.686	4.883	11.756	10.956	10.302	4.868	7.887	11.433	13.072	14.813	13.115	6.409	13.056	11.129	9.076	9.876	8.429	11.591	5.291	12.044	10.75	11.475	5.617	13.371	12.923	10.011	4.752	7.267
TCGA-EW-A1J2-01	BRCA	0.0947	11.164	6.333	8.222	11.174	11.152	6.672	5.621	11.177	10.723	11.52	5.216	7.47	11.079	13.692	14.422	11.984	8.037	12.945	11.819	9.311	10.551	8.871	11.561	6.211	11.245	11.709	12.136	6.836	12.648	12.529	10.365	5.399	7.294
TCGA-EW-A1J3-01	BRCA	0.3415	10.922	7.426	9.448	11.721	10.208	8.811	3.549	11.793	10.998	10.642	3.374	10.065	11.249	12.914	14.355	13.302	8.349	14.275	11.111	9.654	11.609	9.296	11.646	3.464	11.812	11.319	11.891	5.12	14.476	13.234	10.328	5.351	6.201
TCGA-EW-A1J5-01	BRCA	0.3042	11.531	7.554	9.71	11.359	12.494	6.582	5.613	10.96	10.776	11.305	5.681	8.188	10.809	14.832	15.113	12.838	8.42	12.932	12.265	9.239	10.901	9.687	11.47	6.926	11.458	11.497	11.721	5.5	13.022	12.571	10.904	5.449	8.296
TCGA-EW-A1J6-01	BRCA	0.5817	9.711	8.792	8.798	11.021	12.194	7.037	6.562	11.213	10.895	11.179	5.11	10.091	10.785	15.011	14.544	12.895	8.778	14.003	11.007	10.101	11.676	9.196	12.23	5.337	12.304	10.827	12.591	5.949	12.697	13.52	10.941	6.447	7.75
TCGA-EW-A1OV-01	BRCA	0.628	9.709	8.969	8.547	11.865	10.858	8.668	5.452	11.335	13.205	11.943	6.819	6.749	11.1	14.646	15.568	12.362	7.577	13.098	11.741	9.361	10.763	8.913	11.884	8.618	12.235	11.056	11.521	6.904	11.768	11.816	11.58	7.257	9.425
TCGA-EW-A1OW-01	BRCA	0.1267	10.048	8.817	9.763	11.233	10.408	6.952	4.774	10.32	10.056	11.396	3.748	10.109	10.657	15.009	15.513	12.227	6.979	14.243	11.034	8.52	10.669	9.487	12.02	5.996	12.816	8.877	11.128	8.121	11.199	11.545	9.605	6.198	6.689
TCGA-EW-A1OX-01	BRCA	-0.2797	11.189	8.272	7.526	11.463	7.451	3.468	4.16	11.309	11.974	9.091	1.938	8.326	10.746	13.823	13.969	11.796	6.722	13.619	9.72	9.511	10.035	7.869	11.558	-0.232	11.674	6.244	9.836	0.353	12.366	12.745	7.081	-1.232	5.307
TCGA-EW-A1OY-01	BRCA	0.3172	10.514	9.444	9.098	12.279	13.006	5.93	3.906	12.299	11.897	11.18	3.44	10.987	11.576	13.992	14.407	13.011	6.167	15.034	11.124	9.444	11.11	7.829	11.205	5.114	12.134	10.262	11.153	5.092	12.95	12.758	9.722	5.571	6.706
TCGA-EW-A1OZ-01	BRCA	0.2944	10.047	8.819	8.183	13.101	9.797	5.31	5.165	12.358	11.386	11.141	4.654	9.683	10.639	13.776	14.18	12.074	6.375	13.765	12.055	8.356	10.509	7.901	11.943	6.192	12.605	11.633	11.604	4.712	12.327	12.594	10.976	3.165	7.522
TCGA-EW-A1P0-01	BRCA	-0.0615	11.791	8.204	8.909	11.301	12.068	5.645	4.16	11.041	11.279	10.29	4.482	9.42	11.547	14.242	15.084	12.841	7.47	13.658	11.031	9.328	10.499	6.86	11.96	5.086	12.02	10.287	11.23	4.392	11.985	11.704	9.966	1.16	6.619
TCGA-EW-A1P1-01	BRCA	0.243	10.153	7.752	7.86	11.157	11.159	7.631	6.086	11.213	11.019	12.832	5.02	8.863	10.859	13.783	14.248	11.999	6.583	13.777	11.764	9.935	10.59	9	11.577	6.351	11.797	9.874	12.358	7.512	11.976	12.231	11.676	4.23	7.93
TCGA-EW-A1P3-01	BRCA	0.1877	10.411	9.355	8.676	11.744	12.131	6.461	4.829	11.801	11.319	11.561	3.327	8.268	11.423	13.745	13.827	13.123	8.871	13.358	10.102	10.144	10.973	8.9	11.408	5.424	11.58	11.15	12.227	5.711	11.605	12.407	9.986	6.742	7.228
TCGA-EW-A1P4-01	BRCA	0.6452	9.027	10.263	6.79	11.374	10.105	8.79	4.995	10.671	11.275	10.504	5.978	9.888	11.134	16.958	17.336	13.236	6.727	15.241	10.779	9.943	10.913	9.663	11.375	6.893	12.879	8.917	13.761	7.913	10.655	12.029	10.852	5.545	7.973
TCGA-EW-A1P5-01	BRCA	0.2535	10.11	8.778	8.94	11.395	14.04	5.746	4.797	11.258	10.749	11.048	3.694	8.401	10.928	15.965	16.772	12.876	6.651	13.558	11.041	9.663	10.398	9.635	11.456	6.427	12.08	10.521	11.179	4.911	13.284	13.995	10.093	3.892	7.799
TCGA-EW-A1P6-01	BRCA	-0.2453	10.825	7.574	8.916	11.806	11.761	4.989	4.291	11.212	11.334	10.45	3.667	8.634	11.209	12.371	13.082	12.317	7.569	13.511	10.054	9.148	10.186	8.101	11.372	4.474	12.23	8.101	11.473	6.339	12.086	12.697	8.582	3.889	6.311
TCGA-EW-A1P7-01	BRCA	0.5222	9.872	7.465	7.727	11.031	11.032	7.607	7.81	10.922	10.675	11.91	6.872	8.233	11.573	15.71	16.47	12.27	7.179	13.435	11.495	8.596	10.071	9.262	11.4	8.776	11.922	10.108	11.957	7.682	11.954	11.867	11.275	8.022	9.775
TCGA-EW-A1P8-01	BRCA	0.4515	10.538	10.456	9.026	11.864	9.697	8.491	7.142	10.858	10.845	11.833	4.564	10.03	11.102	14.712	15.435	12.76	7.626	13.731	11.549	8.393	10.625	9.478	11.623	6.602	12.133	11.583	11.932	6.659	10.542	12.07	11.058	7.34	8.431
TCGA-EW-A1PA-01	BRCA	-0.0795	10.582	9.852	8.259	11.445	11.09	5.39	5.091	11.251	11.602	11.713	5.091	10.103	11.609	12.973	13.165	12.359	8.313	13.243	10.432	9.34	9.998	8.323	11.492	5.511	12.324	9.021	11.26	6.052	10.227	12.111	9.866	3.882	7.101
TCGA-EW-A1PB-01	BRCA	0.9159	9.098	9.479	5.795	11.276	14.067	9.829	5.424	10.762	11.604	12.51	5.786	9.158	11.967	14.297	15.306	12.269	9.206	14.284	11.818	9.476	11.801	11.002	11.405	8.193	12.453	9.197	13.744	5.931	11.584	12.664	11.552	7.12	9.197
TCGA-EW-A1PC-01	BRCA	0.5306	10.433	10.017	10.655	12.52	14.519	5.548	2.371	11.792	10.584	10.88	3.77	11.802	11.961	15.331	16.148	13.524	7.713	13.058	10.833	8.208	11.836	9.184	11.576	4.062	13.736	9.345	11.199	6.015	13.552	12.554	8.474	6.388	5.534
TCGA-EW-A1PD-01	BRCA	-0.153	10.145	9.495	10.161	11.119	8.9	6.499	4.972	11.044	11.092	11.998	3.719	8.97	11.328	12.101	13.062	11.894	7.671	12.692	11.282	9.886	10.179	7.695	11.702	5.048	11.998	8.517	11.456	4.909	14.226	12.332	9.162	3.018	6.552
TCGA-EW-A1PE-01	BRCA	0.2919	10.888	7.578	8.863	11.177	13.532	7.383	5.79	11.143	10.836	11.886	5.358	7.512	10.855	14.985	16.134	12.672	7.465	13.39	12.476	9.483	9.856	9.758	11.554	6.517	11.181	10.148	12.221	5.141	11.798	12.337	10.618	5.527	7.911
TCGA-EW-A1PF-01	BRCA	-0.0297	10.241	8.469	7.539	10.906	10.299	6.825	5.592	10.447	11.62	11.758	4.9	7.924	11.055	13.798	14.164	11.361	7.997	13.022	11.307	9.361	9.892	8.456	11.299	6.125	11.684	9.661	11.865	5.735	13.514	12.947	9.676	4.08	7.294
TCGA-EW-A1PG-01	BRCA	0.0674	9.972	7.021	7.116	11.902	10.113	4.603	5.519	11.394	10.86	11.443	4.002	7.075	10.649	12.161	13.402	11.775	7.074	14.524	10.973	8.951	9.988	8.894	11.666	2.603	12.47	10.999	12.666	8.239	12.036	12.751	10.593	3.951	6.334
TCGA-EW-A1PH-01	BRCA	0.5663	10.095	8.762	8.98	12.269	13.744	6.571	4.142	11.342	10.866	10.116	5.677	12.569	11.235	14.824	15.78	12.814	5.493	14.381	12.326	7.746	11.498	10.776	12.234	4.636	12.632	9.278	13.074	7.047	10.529	11.961	9.946	4.199	6.206
TCGA-EW-A2FR-01	BRCA	0.1206	9.922	7.874	8.323	11.341	11.137	7.028	4.921	11.049	11.469	11.492	4.585	9.426	10.477	13.895	14.08	11.686	7.067	13.877	12.079	9.453	11.296	9.064	11.463	5.87	12.291	10.282	12.301	6.402	12.304	12.461	10.192	4.307	7.024
TCGA-EW-A2FS-01	BRCA	0.4901	9.643	8.914	8.334	11.715	10.828	7.863	5.917	11.811	10.894	11.563	6.176	8.811	11.586	13.75	14.001	13.117	9.366	12.604	10.231	10.876	11.142	8.06	11.568	6.493	11.874	10.938	11.918	8.694	11.732	12.574	10.509	7.411	7.931
TCGA-EW-A2FV-01	BRCA	0.4519	10.766	9.092	7.988	11.53	13.125	7.362	5.221	11.349	11.151	12.935	4.982	9.234	11.755	14.775	15.483	13.478	7.692	13.378	11.431	9.196	10.377	9.875	11.78	5.337	12.549	10.921	11.904	6.634	11.574	12.575	10.512	4.357	7.237
TCGA-EW-A2FW-01	BRCA	-0.0638	10.866	9.917	10.333	11.605	9.571	5.551	4.724	11.768	11.53	11.606	2.822	10.023	11.611	12.35	12.588	13.159	7.284	13.506	10.82	9.054	9.855	6.499	11.697	4.896	11.883	7.2	10.94	6.487	12.232	12.755	8.731	2.896	6.381
TCGA-EW-A3E8-01	BRCA	0.5011	9.982	8.484	7.967	11.754	13.352	7.071	5.945	11.389	11.595	11.541	5.897	7.48	11.614	14.502	15.429	12.851	9.213	13.255	11.274	9.287	10.508	9.335	11.051	7.82	11.483	11.702	11.812	6.739	13.498	12.754	10.974	4.306	8.524
TCGA-EW-A3U0-01	BRCA	0.8195	9.385	8.817	8.336	12.272	10.919	8.606	7.689	11.082	10.611	12.462	7.155	8.862	11.212	15.391	15.879	12.823	7.8	13.455	12.533	8.099	10.814	8.913	10.91	8.603	12.977	10.636	13.321	7.631	11.29	11.67	11.555	6.774	9.573
TCGA-EW-A423-01	BRCA	0.2775	10.31	9.344	8.439	11.31	11.436	6.169	4.934	10.749	11.92	12.062	4.77	7.516	12.19	14.601	14.769	12.594	10.489	13.356	10.557	10.191	11.263	8.493	10.624	7.081	11.083	7.942	11.526	6.15	12.883	12.207	9.645	4.77	8.7
TCGA-EW-A424-01	BRCA	0.0108	10.621	8.836	7.965	11.086	11.952	4.08	4.481	11.046	11.885	11.178	2.674	9.704	10.613	12.819	13.297	12.14	9.868	13.326	10.053	9.042	11.25	8.59	11.334	4.727	12.072	10.292	11.939	6.819	13.168	12.84	8.881	5.502	6.605
TCGA-EW-A6S9-01	BRCA	-0.0539	10.981	8.525	8.466	11.967	10.996	5.602	3.658	11.533	11.155	10.866	3.073	8.794	10.605	13.234	13.881	12.884	7.906	13.726	11.383	9.57	10.679	8.742	11.069	4.935	12.13	9.448	12.144	4.613	13.619	12.899	8.768	3.567	6.773
TCGA-EW-A6SA-01	BRCA	0.1272	10.38	10.28	8.681	12.229	7.546	3.067	3.985	11.478	11.683	10.534	2.219	9.49	12.775	11.359	11.84	12.858	8.274	13.706	10.089	9.261	10.201	5.04	11.265	1.312	11.916	7.692	10.846	11.42	9.839	12.969	7.263	3.804	4.722
TCGA-EW-A6SB-01	BRCA	0.9657	9.595	10.06	7.969	12.065	12.842	9.822	5.133	11.584	11.634	10.425	7.152	9.706	12.274	15.92	17.045	12.369	7.76	13.885	10.859	8.155	11.643	10.183	11.843	8.353	12.952	9.856	12.277	6.801	11.708	11.193	11.662	9.581	9.309
TCGA-EW-A6SC-01	BRCA	0.2619	10.132	9.058	7.722	11.684	12.113	9.615	4.529	11.058	11.228	11.301	3.835	8.144	11.553	13.27	14.12	12.62	7.889	13.537	11.276	9.675	10.204	8.279	11.474	6.392	11.964	11.759	11.749	5.123	12.064	13.139	10.935	9.738	7.532
TCGA-EW-A6SD-01	BRCA	0.229	10.038	9.103	7.935	11.818	11.724	7.04	5.012	11.454	11.349	11.473	5.431	8.435	10.331	13.982	14.643	11.727	5.873	13.587	11.963	9.382	10.078	9.519	11.105	6.33	11.725	9.962	14.549	6.012	10.765	12.436	10.251	4.811	7.819
TCGA-GI-A2C8-01	BRCA	0.2008	10.574	6.77	6.363	10.924	9.719	7.036	5.189	11.462	11.373	11.773	5.34	7.657	11.019	13.146	13.994	11.549	7.9	13.648	11.398	9.405	10.298	8.028	10.686	6.241	10.821	11.868	14.296	5.266	14.239	13.042	10.263	2.421	7.993
TCGA-GI-A2C9-01	BRCA	0.1193	10.049	9.223	4.462	11.161	10.771	7.222	3.972	11.686	10.28	10.608	2.666	9.437	11.91	14.785	15.81	11.736	7.562	12.929	11.479	8.812	11.575	9.425	11.201	5.647	11.983	9.572	11.707	6.01	11.973	11.642	10.199	6.906	6.976
TCGA-GM-A2D9-01	BRCA	0.3259	10.605	8.257	6.925	11.572	12.291	5.577	5.117	11.444	11.644	11.822	4.702	7.147	12.097	14.383	14.852	13.412	9.011	13.704	10.526	10.122	11.092	8.664	10.664	6.327	11.325	11.023	11.793	5.907	13.551	12.054	9.55	4.89	7.515
TCGA-GM-A2DA-01	BRCA	0.4926	9.763	8.124	6.833	11.093	11.779	8.044	5.119	11.256	11.496	11.742	6.939	8.507	11.382	14.522	15.042	13.203	9.104	13.498	10.588	9.395	11.105	9.352	11.24	8.294	11.528	12.535	12.101	6.594	12.464	12.255	10.967	5.952	8.463
TCGA-GM-A2DB-01	BRCA	0.8093	8.737	10.208	7.716	12.561	12.524	6.643	5.531	12.214	13.734	11.212	5.036	8.69	11.527	14.539	15.011	12.339	8.211	14.621	11.808	10.831	10.439	10.448	11.577	6.577	12.433	10.191	14.079	6.003	10.771	11.483	9.938	3.969	8.298
TCGA-GM-A2DC-01	BRCA	-0.0635	10.15	8.675	8.013	11.438	9.965	6.037	4.653	11.123	11.147	11.352	3.522	6.885	11.948	12.754	12.999	12.129	9.72	12.192	10.133	10.352	12.171	6.7	11.385	4.715	11.69	7.259	10.382	4.217	10.96	13.089	8.565	3.937	7.223
TCGA-GM-A2DD-01	BRCA	0.7222	9.088	9.687	7.369	11.292	13.483	8.755	6.758	11.489	11.396	12.008	6.656	8.723	10.68	15.13	15.487	12.712	8.087	13.771	12.215	10.38	10.544	9.836	11.185	7.701	11.921	12.195	12.194	7.945	11.329	11.716	11.602	5.243	9.156
TCGA-GM-A2DF-01	BRCA	0.8427	9.003	9.296	6.787	11.925	11.741	9.153	6.876	11.514	12.272	12.103	5.8	10.053	12.038	14.317	14.877	12.988	6.96	13.356	11.753	8.879	11.409	8.372	11.659	7.22	12.135	12.481	13.707	8.91	10.788	10.843	10.785	7.166	9.039
TCGA-GM-A2DH-01	BRCA	0.4879	10.353	8.969	9.919	11.804	12.122	7.124	4.943	11.254	11.923	10.568	6.138	9.619	11.648	14.404	15.073	13.457	5.651	13.371	11.455	8.213	11.375	9.873	11.823	7.344	12.341	11.018	12.706	5.318	11.697	11.683	10.666	5.537	8.066
TCGA-GM-A2DI-01	BRCA	0.4565	10.258	7.349	8.142	11.668	12.246	8.201	6.832	10.951	10.608	11.581	7.146	7.557	11.386	15.172	15.466	12.252	7.079	12.535	11.446	8.288	9.518	9.291	11.078	8.105	11.306	11.425	11.81	7.668	12.28	12.47	12.391	6.071	9.275
TCGA-GM-A2DK-01	BRCA	0.4541	10.148	9.33	8.01	11.414	12.553	7.574	5.485	11.358	10.89	12.688	4.837	8.961	11.829	14.653	14.37	13.145	8.018	13.268	11.546	10.198	11.501	8.596	11.385	6.56	12.091	10.586	11.795	8.005	11.434	12.739	11.243	4.603	7.785
TCGA-GM-A2DL-01	BRCA	0.2318	10.52	9.161	7.515	11.469	11.783	6.97	4.469	11.41	11.617	11.502	3.615	8.051	11.446	14.026	14.364	13.356	7.809	13.733	11.245	9.427	10.887	8.814	11.765	6.422	12.095	10.764	12.6	5.324	11.965	12.495	10.745	5.39	7.345
TCGA-GM-A2DM-01	BRCA	0.1032	10.377	7.791	8.04	11.572	8.681	8.032	4.275	11.325	11.397	11.189	2.879	7.107	11.099	15.002	14.793	11.828	7.914	14.401	11.446	9.383	9.306	8.291	11.537	5.359	11.857	11.395	12.327	4.697	11.979	12.898	10.267	4.953	7.553
TCGA-GM-A2DN-01	BRCA	0.5363	10.934	7.818	9.018	11.682	12.206	7.439	5.591	11.292	11.237	11.275	6.394	8.51	11.268	14.348	15.793	12.777	8.588	13.482	11.551	9.696	10.647	9.824	11.576	7.577	11.862	11.085	12.03	8.133	13.066	12.163	11.006	6.255	8.695
TCGA-GM-A2DO-01	BRCA	0.8275	8.863	9.062	8.577	11.463	12.226	8.395	7.971	11.061	11.58	11.051	8.244	8.765	11.504	15.526	16.457	13.288	8.772	13.04	10.137	9.495	10.327	9.237	11.683	9.757	11.681	11.729	12.745	7.263	12.552	12.083	12.246	5.784	10.602
TCGA-GM-A3NW-01	BRCA	0.024	10.387	8.831	7.802	11.394	11.786	5.651	5.422	11.343	11.458	10.982	4.149	9.276	11.024	12.772	13.091	12.17	9.404	13.182	10.849	9.406	11.439	8.561	11.017	5.471	11.775	10.791	12.288	6.465	11.684	13.181	9.694	1.564	7.264
TCGA-GM-A3NY-01	BRCA	0.2193	11.243	7.935	7.36	11.758	11.763	5.971	5.342	11.747	11.429	11.516	4.086	7.868	11.627	14.464	14.11	12.294	10.266	12.695	9.898	10.807	11.681	8.625	10.498	5.914	11.036	11.167	11.286	6.793	12.008	11.856	9.393	2.995	7.626
TCGA-GM-A3XG-01	BRCA	0.1059	9.78	7.685	6.707	12.201	11.835	4.683	4.813	11.49	11.89	11.325	3.28	8.274	11.306	13.609	13.63	12.609	8.974	12.9	10.582	8.667	10.783	8.486	11.366	4.848	11.939	9.306	12.168	10.51	12.864	12.865	9.248	3.758	6.692
TCGA-GM-A3XL-01	BRCA	0.7216	9.699	10.529	4.514	11.889	13.728	8.17	3.929	11.577	11.416	10.977	5.689	10.731	11.734	15.259	15.79	13.227	7.681	14.092	11.536	9.868	11.907	9.719	11.032	7.244	12.681	10.952	12.371	6.37	10.072	12.153	11.446	5.009	8.412
TCGA-GM-A3XN-01	BRCA	0.3344	10.708	7.952	7.439	11.818	12.337	7.052	6.105	11.094	11.35	12.209	5.989	7.474	11.069	14.661	14.663	12.586	9.133	12.98	11.28	9.346	11.081	8.971	11.193	7.009	11.063	11.661	12.083	7.4	11.291	12.401	10.79	3.363	8.12
TCGA-GM-A4E0-01	BRCA	0.6362	9.506	7.101	6.754	11.164	12.027	7.981	7.593	10.814	11.467	13.341	6.621	7.198	10.558	14.69	14.918	12.175	9.564	12.925	10.691	9.894	11.024	8.52	11.075	7.858	11.086	12.708	12.417	8.47	12.233	11.683	11.709	6.684	9.336
TCGA-GM-A5PV-01	BRCA	0.3889	10.647	8.059	7.341	12.085	12.38	6.631	4.42	12.055	11.949	11.119	5.04	7.544	12.166	13.68	13.835	13.051	8.558	12.991	10.584	10.674	10.344	9.159	11.506	5.56	11.653	11.407	11.912	6.698	14.682	12.9	9.858	2.365	7.066
TCGA-GM-A5PX-01	BRCA	0.297	10.995	7.054	6.864	11.632	12.26	6.168	5.426	11.99	11.712	11.708	4.854	7.727	11.126	13.582	14.088	12.858	8.865	13.243	10.605	9.665	11.506	9.312	11.417	6.393	11.433	11.477	12.262	6.445	12.736	13.011	10.234	3.399	7.104
TCGA-HN-A2NL-01	BRCA	0.5149	9.208	10.302	9.149	13.124	12.238	6.86	4.147	11.522	11.617	10.104	4.985	10.758	11.817	14.324	15.342	14.06	7.843	13.735	11.284	7.906	10.584	8.994	12.261	6.616	13.456	7.966	11.609	4.906	11.047	11.51	9.561	4.446	7.782
TCGA-HN-A2OB-01	BRCA	-0.1269	10.586	7.231	7.047	11.547	10.887	5.29	5.68	10.973	11.121	11.66	4.729	7.869	10.862	12.965	13.472	12.114	8.813	12.672	10.823	8.826	10.323	8.222	11.428	5.813	10.812	10.59	11.794	8.024	12.65	12.271	9.646	2.847	6.966
TCGA-JL-A3YW-01	BRCA	0.6219	9.047	9.202	8.605	11.54	12.965	7.936	5.112	11.493	11.054	12.166	5.571	9.086	10.805	15.017	15.587	12.284	8.802	14.365	12.709	9.759	10.561	9.833	10.969	7.604	11.848	10.591	13.375	6.41	11.253	12.317	11.396	6.385	8.628
TCGA-JL-A3YX-01	BRCA	0.1726	10.817	9.374	9.092	11.745	12.746	5.538	3.894	11.344	11.859	11.142	3.438	10.06	11.166	12.825	13.688	12.709	8.969	14.625	10.235	9.566	11.542	8.582	11.231	5.228	12.543	9.24	11.935	6.228	11.578	12.773	9.035	6.813	6.28
TCGA-LD-A66U-01	BRCA	0.7315	10.862	9.217	7.205	11.916	13.166	7.741	6.52	11.606	11.88	11.751	5.526	7.949	11.357	14.633	15.519	13.016	10.009	12.828	10.851	9.712	10.87	9.464	11.001	8.655	11.953	11.074	12.02	7.905	12.727	13.133	10.451	6.345	8.789
TCGA-LD-A74U-01	BRCA	0.2248	10.721	8.29	7.522	11.59	11.775	5.651	6.286	11.171	11.493	12.514	4.353	6.503	11.6	13.629	14.41	12.761	8.565	13.302	12.314	9.015	10.289	8.611	10.981	6.853	11.18	9.285	12.36	7.493	12.578	12.5	10.611	3.753	7.949
TCGA-LD-A7W5-01	BRCA	0.5449	10.001	8.234	7.301	12.135	13.23	7.63	7.031	10.751	11.374	12.357	6.835	8.385	12.086	15.158	15.491	12.796	8.839	12.108	10.936	8.775	10.55	8.197	10.86	8.711	11.408	10.022	11.083	7.242	12.719	12.509	10.16	5.457	9.29
TCGA-LD-A7W6-01	BRCA	0.1763	11.111	8.577	8.535	11.647	14.173	6.225	5.225	11.037	10.999	11.728	5.165	8.705	11.574	14.011	15.148	13.059	9.704	12.623	10.882	9.468	10.263	9.245	11.269	6.567	11.335	10.595	11.353	6.087	12.128	12.368	9.619	2.766	7.406
TCGA-LD-A9QF-01	BRCA	0.7921	9.469	9.059	9.018	11.419	12.921	8.644	6.833	11.171	11.593	12.572	7.269	8.514	10.526	15.29	16.075	12.161	8.231	13.599	12.398	9.915	11.029	9.446	11.297	9.132	11.868	11.77	12.986	7.441	11.562	12.122	11.834	5.569	9.581
TCGA-LL-A440-01	BRCA	0.3122	10.072	7.903	8.242	11.179	10.815	6.825	7.495	10.985	10.769	12.599	4.891	8.223	10.739	13.98	14.682	12.085	9.365	12.885	12.573	9.093	10.447	8.599	10.922	7.223	11.146	10.546	12.627	7.325	11.76	11.917	11.473	5.143	8.779
TCGA-LL-A441-01	BRCA	0.3781	9.861	8.781	8.281	11.872	10.92	5.178	7.383	11.141	10.881	11.603	6.41	9.313	11.084	13.863	15.155	12.547	8.297	12.32	10.955	8.38	11.032	9.167	11.603	8.535	12.226	8.855	12.544	7.088	11.345	11.592	10.736	6.686	9.837
TCGA-LL-A442-01	BRCA	-0.068	10.592	7.648	9.46	10.856	10.255	5.894	6.67	11.254	11.02	11.138	2.756	8.459	11.016	13.744	13.111	11.515	8.444	12.81	9.972	9.767	9.646	7.127	10.688	5.11	11.453	11.084	12.358	5.655	11.586	12.72	10.303	5.284	7.891
TCGA-LL-A50Y-01	BRCA	0.5467	10.527	9.122	7.454	11.883	12.646	6.543	5.865	12.03	12.185	11.529	3.107	7.164	11.687	14.19	15.153	13.443	9.746	12.593	10.705	10.117	11.611	8.623	10.861	6.479	11.632	9.352	11.869	6.84	13.491	13.132	9.438	6.859	8.215
TCGA-LL-A5YL-01	BRCA	0.5434	10.55	9.137	8.284	11.882	12.705	6.81	6.099	12.366	12.122	11.501	4.296	8.72	10.447	14.236	15.174	12.695	8.77	13.262	11.618	10.655	11.349	9.376	11.265	6.999	12.316	8.791	12.508	7.057	10.948	13.038	9.547	4.892	7.857
TCGA-LL-A5YM-01	BRCA	0.5261	9.704	11.078	8.705	12.043	14.548	6.322	4.156	12.711	12.095	12.372	2.197	6.313	11.018	14.279	15.282	12.738	8.503	13.046	12.027	10.579	12.247	6.734	11.117	6.237	12.594	7.232	11.46	6.999	10.492	13.497	8.926	1.612	7.367
TCGA-LL-A5YN-01	BRCA	1.1294	10.081	9.534	7.218	12.216	15.216	8.164	6.151	12.153	11.843	11.692	6.086	9.605	11.847	15.627	17.006	13.074	9.202	12.663	11.933	9.711	11.936	9.759	11.445	9.558	12.373	9.766	12.171	8.278	12.184	12.435	10.525	7.075	9.842
TCGA-LL-A5YO-01	BRCA	1.0064	8.931	10.111	6.997	11.856	12.222	8.392	7.117	11.808	11.007	11.675	7.01	11.57	11.1	15.278	16.104	13.3	8.516	12.995	12.561	9.651	11.111	10.099	11.613	9.383	12.556	9.289	13.047	7.237	11.247	12.182	11.577	7.783	10.005
TCGA-LL-A5YP-01	BRCA	0.4409	10.084	10.841	8.281	11.409	9.457	7.506	5.004	11.163	11.63	12.231	4.247	10.501	11.814	14.126	14.402	13.507	7.665	13.319	11.688	8.499	11.68	9.073	11.675	6.797	12.487	10.053	11.594	8.419	10.892	11.793	10.608	6.093	8.186
TCGA-LL-A6FP-01	BRCA	0.259	11.552	8.769	5.942	11.686	8.281	3.285	3.918	12.126	11.66	10.201	1.427	7.171	11.383	11.217	12.499	12.801	9.639	12.528	10.07	10.273	14.302	7.888	10.718	4.309	12.218	7.789	11.67	4.556	15.266	13.493	7.797	2.127	5.693
TCGA-LL-A6FQ-01	BRCA	0.6988	10.223	10.056	7.248	12.339	14.359	6.649	4.529	12.564	13.285	11.552	1.721	8.338	11.361	14.888	16.274	13.254	8.258	12.642	11.846	10.603	11.275	8.445	11.295	8.066	12.323	9.617	10.823	5.891	12.716	13.539	9.53	3.558	7.692
TCGA-LL-A6FR-01	BRCA	0.6462	9.866	10.426	8.003	11.334	12.255	5.902	2.902	11.896	12.255	11.347	0.902	9.51	11.609	15.877	15.737	13.718	9.221	13.587	11.865	9.357	12.725	9.39	11.641	7.764	12.476	8.118	12.727	8.492	10.815	12.264	9.256	5.657	7.098
TCGA-LL-A73Y-01	BRCA	0.1713	10.151	8.375	7.752	11.101	8.814	7.593	5.335	11.178	10.663	11.666	5.447	10.278	11.001	14.241	14.33	12.306	7.912	13.089	10.683	8.258	12.124	9.57	11.305	7.609	11.378	11.285	11.847	6.11	11.525	11.939	10.574	5.71	7.774
TCGA-LL-A73Z-01	BRCA	0.6038	9.439	8.612	7.897	11.852	13.101	6.181	6.652	11.663	11.201	12.641	4.986	7.51	11.266	14.942	15.461	12.843	7.825	12.982	11.934	9.999	10.984	10.392	11.317	6.854	12.011	8.462	12.878	8.307	11.967	12.834	10.495	5.932	8.032
TCGA-LL-A740-01	BRCA	0.1078	10.119	7.915	7.568	11.876	10.138	6.505	5.586	11.527	11.288	11.959	4.306	8.791	11.15	12.623	13.458	12.242	8.294	13.185	12.568	9.738	10.06	8.409	11.5	5.622	12.381	8.81	11.713	6.505	10.63	12.64	10.274	4.841	7.295
TCGA-LL-A7SZ-01	BRCA	1.0836	9.461	12.19	7.919	12.043	13.934	7.286	6.165	12.391	12.553	11.308	6.362	10.641	11.178	15.187	16.613	13.391	9.179	13.874	12.201	9.94	11.344	7.922	11.302	8.725	12.802	11.563	12.705	8.241	12.266	12.511	11.523	3.566	9.627
TCGA-LL-A7T0-01	BRCA	0.2943	10.059	9.834	9.495	12.04	9.703	6.208	5.001	11.368	12.136	11.026	4.936	8.691	11.917	13.333	14.348	12.529	10.607	12.811	11.307	9.788	10.422	8.9	11.195	6.661	12.42	8.9	11.795	6.856	9.414	12.839	9.147	6.714	7.665
TCGA-LL-A8F5-01	BRCA	0.7087	9.571	11.027	8.239	11.371	12.143	7.533	5.669	11.937	11.564	11.732	5.669	10.169	11.259	15.734	15.756	13.724	8.889	14.345	12.58	8.784	11.703	9.111	11.102	7.064	12.919	9.337	13.326	4.713	10.912	12.234	10.37	4.851	8.267
TCGA-LL-A9Q3-01	BRCA	0.4133	9.94	9.879	6.667	11.571	13.59	6.32	4.947	12.092	12.665	11.321	4.771	6.45	9.077	14.501	14.854	12.843	8.647	13.32	11.761	10.254	11.046	8.651	11.337	6.555	11.724	10.135	12.74	5.492	10.265	13.573	9.678	2.823	7.967
TCGA-LQ-A4E4-01	BRCA	-0.2684	10.498	8.638	8.638	11.715	8.991	4.456	2.996	11.299	10.549	10.872	2.318	6.962	10.485	12.653	13.072	12.221	9.013	11.865	11.136	9.578	9.995	8.726	11.603	4.52	11.685	3.903	12.091	4.829	12.151	12.319	8.22	3.697	6.244
TCGA-MS-A51U-01	BRCA	0.0483	10.352	8.218	7.458	11.806	12.862	6.004	5.383	10.739	11.427	11.924	5.775	7.661	11.318	13.747	14.287	12.263	9.023	12.348	10.835	8.535	10.627	8.521	11.24	6.691	11.101	9.58	10.946	6.309	13.234	12.46	9.7	4.347	7.508
TCGA-OK-A5Q2-01	BRCA	0.2696	10.371	8.527	8.805	11.696	11.688	6.097	6.292	10.923	11.308	11.932	5.735	9.084	11.468	13.545	14.314	12.276	8.671	13.093	11.107	9.084	11.284	8.698	11.171	7.677	11.756	10.26	11.131	7.38	12.771	12.527	10.039	7.141	8.479
TCGA-OL-A5D6-01	BRCA	0.0958	9.121	8.413	6.68	11.022	9.173	4.943	5.495	11.604	11.653	12.368	3.943	7.872	10.813	13.324	13.844	12.355	8.807	12.992	12.331	10.501	9.722	9.029	11.385	4.894	11.46	10.192	12.516	7.428	11.007	12.171	9.299	2.036	7.59
TCGA-OL-A5D7-01	BRCA	0.7473	9.861	11.04	8.701	12.109	12.617	8.211	5.767	10.441	11.716	11.688	6.124	9.608	12.014	15.154	15.959	12.832	7.394	13.854	11.352	8.382	10.905	10.289	11.658	8.38	12.902	10.776	11.955	6.378	9.476	10.699	10.4	7.814	9.068
TCGA-OL-A5D8-01	BRCA	0.0543	12.764	8.791	8.044	12.138	12.602	5.25	5.703	10.943	11.317	11.148	3.896	8.483	11.481	13.753	14.737	12.46	8.796	12.024	10.512	9.098	10.698	8.604	10.867	6.012	11.801	9.959	11.816	4.218	13.743	12.823	8.978	4.152	7.848
TCGA-OL-A5DA-01	BRCA	0.0564	11.145	8.107	7.79	11.896	9.731	5.639	4.861	11.301	11.31	10.836	4.376	10.558	11.417	14.575	14.697	12.477	8.852	12.938	10.371	8.336	10.452	8.523	11.46	6.24	11.661	9.579	12.381	6.559	13.097	12.656	9.453	4.46	7.256
TCGA-OL-A5RU-01	BRCA	0.36	10.516	7.612	7.4	11.621	10.884	6.557	6.19	11.343	11.733	11.36	5.732	7.074	11.232	14.426	15.207	12.334	9.166	13.213	11.683	9.688	10.579	8.265	11.362	7.954	11.441	11.253	11.985	6.628	13.495	12.569	11.295	4.918	8.633
TCGA-OL-A5RV-01	BRCA	-0.0924	10.701	7.829	7.916	11.597	10.525	3.987	5.043	10.586	11.012	11.167	4.572	8.372	11.069	12.897	12.657	12.006	9.207	12.8	10.589	8.937	9.904	8.129	11.016	5.494	11.637	10.709	12.421	8.875	12.878	12.262	9.598	4.868	6.909
TCGA-OL-A5RW-01	BRCA	0.7352	9.643	10.758	3.094	12.174	12.03	6.319	3.53	12.101	11.285	10.468	1.814	9.204	11.517	16.258	16.419	14.035	7.83	14.027	12.576	9.178	12.291	10.69	11.027	6.665	12.35	10.771	13.898	4.561	10.733	12.254	10.43	6.051	7.454
TCGA-OL-A5RX-01	BRCA	-0.0378	10.728	7.386	7.29	11.832	11.952	5.928	5.611	11.21	11.156	11.266	4.837	7.551	11.453	13.317	13.846	12.196	8.958	13.001	10.901	9.441	10.745	8.523	11.259	6.171	11.429	9.528	11.699	6.981	11.712	12.431	9.759	4.535	7.302
TCGA-OL-A5RY-01	BRCA	1.0189	8.726	8.454	7.613	12.127	11.585	7.944	7.697	11.898	11.657	12.23	6.749	8.893	11.312	15.221	15.749	12.663	7.547	13.899	12.815	9.875	11.321	10.205	11.485	8.462	12.272	11.491	13.677	8.154	12.01	12.761	11.737	3.886	9.271
TCGA-OL-A5RZ-01	BRCA	-0.1413	9.029	10.55	7.529	12.511	7.633	4.891	4.677	10.796	12.134	10.475	2.492	8.552	10.512	11.345	11.91	12.729	8.058	12.808	10.615	8.728	10.308	8.983	11.611	4.39	12.03	10.717	11.569	5.033	10.228	12.301	8.73	3.492	5.878
TCGA-OL-A5S0-01	BRCA	1.0969	9.042	9.917	8.067	12.854	12.294	8.339	4.878	13.261	12.098	11.778	3.974	10.371	11.189	15.385	16.088	12.992	7.416	13.994	12.049	8.217	12.213	10.672	11.248	7.31	12.8	11.299	13.086	8.631	11.108	12.537	10.837	8.773	7.939
TCGA-OL-A66H-01	BRCA	0.6386	10.049	8.986	8.154	11.819	13.854	6.687	6.113	11.097	11.702	12.514	4.738	7.689	10.955	15.28	16.677	12.82	8.974	13.88	11.938	10.092	9.949	9.241	11.683	7.01	12.184	11.627	12.491	6.277	11.878	12.583	11.284	2.908	8.529
TCGA-OL-A66I-01	BRCA	0.9189	10.175	9.526	8.626	11.599	12.33	9.014	6.317	10.937	10.653	11.207	6.992	10.751	11.008	16.604	16.802	12.369	7.853	12.85	12.29	8.255	11.398	10.43	11.649	9.034	12.44	12.434	12.604	8.496	11.408	12.495	12.247	7.688	9.563
TCGA-OL-A66J-01	BRCA	0.0989	10.122	8.657	7.428	11.695	11.949	5.861	5.242	11.327	11.78	12.069	3.979	8.901	11.682	12.734	13.542	11.744	8.531	13.228	11.079	9.862	10.715	8.728	11.048	5.905	11.749	8.73	12.828	6.435	10.979	12.747	10.271	3.605	6.932
TCGA-OL-A66K-01	BRCA	-0.2099	11.151	8.253	8.351	10.923	11.559	4.612	4.729	10.747	11.253	11.202	3.122	9.583	11.106	12.589	13.719	12.097	8.863	12.912	10.285	9.343	10.891	8.472	11.021	4.795	11.228	9.942	11.414	6.221	11.662	12.495	9.979	4.087	6.63
TCGA-OL-A66L-01	BRCA	0.8979	10.065	9.115	6.473	11.766	13.943	8.379	6.075	12.076	12.709	12.529	5.174	7.154	10.893	14.191	15.245	12.982	10.196	13.399	12.452	9.676	11.585	9.555	11.014	7.981	11.904	11.353	12.892	8.371	12.227	12.762	10.898	3.318	8.609
TCGA-OL-A66N-01	BRCA	0.4503	10.314	8.309	6.887	11.723	10.742	6.203	6.219	11.557	11.827	12.312	4.938	5.722	10.965	13.676	14.213	12.414	9.901	12.733	11.438	10.038	11.355	8.576	11.104	7.53	11.918	11.4	12.072	8.662	12.302	13.372	10.384	1.938	8.302
TCGA-OL-A66O-01	BRCA	0.4432	9.651	11.033	8.769	12.584	14.172	3.492	3.182	11.887	12.5	10.503	2.345	8.603	11.68	13.765	14.371	13.872	9.848	13.02	11.006	9.974	10.939	8.264	11.806	4.667	12.578	9.959	12.14	5.492	12.672	13.02	8.702	3.667	6.457
TCGA-OL-A66P-01	BRCA	1.1519	8.332	10.494	6.547	11.47	14.684	8.84	7.162	11.726	12.641	12.772	6.874	9.545	10.722	15.673	16.195	12.977	8.702	13.25	13.292	10.468	10.202	9.623	11.347	9.579	12.579	11.83	13.519	7.102	11.404	12.324	11.887	3.847	10.088
TCGA-OL-A6VO-01	BRCA	0.4371	9.627	9.954	9.778	11.993	12.479	7.403	4.555	11.154	11.053	10.304	4.233	11.236	11.584	14.874	15.461	13.701	7.459	14.133	11.815	7.652	11.152	10.155	11.318	6.386	12.815	8.711	11.19	5.098	10.329	12.08	9.852	9.954	7.029
TCGA-OL-A6VQ-01	BRCA	0.0426	10.921	7.736	7.776	11.493	11.421	7.763	4.769	10.804	10.924	11.447	5.102	7.592	11.037	13.719	13.412	12.212	8.802	12.881	10.877	9.099	10.364	8.596	11.145	5.715	11.415	12.089	12.1	8.009	12.901	12.336	11.107	4.873	7.253
TCGA-OL-A6VR-01	BRCA	0.2597	10.783	8.215	7.66	13.069	12.941	3.743	4.641	12.43	11.505	10.514	3.371	9.245	11.681	13.309	14.189	12.52	9.081	13.375	9.965	10.049	10.367	7.761	11.282	5.214	12.011	9.163	10.965	8.662	13.386	12.973	8.375	0.868	6.237
TCGA-OL-A97C-01	BRCA	0.2088	9.888	9.028	7.633	11.685	10.483	6.202	5.826	11.38	11.183	11.598	5.521	8.621	11.023	15.061	15.667	12.071	7.88	13.927	11.783	8.291	10.62	7.921	10.687	6.433	11.495	10.228	12.753	7.092	12.039	12.565	10.738	0.433	7.921
TCGA-PE-A5DC-01	BRCA	0.3089	9.54	10.174	8.819	12.098	13.329	5.722	5.065	11.472	11.688	12.353	4.508	9.458	11.379	14.269	14.423	12.373	8.508	12.857	10.294	10.159	10.102	9.429	11.584	5.899	12.061	9.353	12.24	8.106	10.559	12.883	9.255	5.009	7.07
TCGA-PE-A5DD-01	BRCA	0.2725	10.444	8.964	7.366	11.742	11.452	6.98	4.515	11.164	11.627	12.391	5.91	5.621	12.274	13.884	14.841	12.348	9.33	13.199	10.886	8.854	11.508	8.704	10.978	7.249	11.704	11.077	12.585	5.161	13.422	12.185	9.694	3.515	7.635
TCGA-PE-A5DE-01	BRCA	0.7166	10.85	8.676	7.974	11.33	12.714	8.61	6.783	11.233	10.822	12.155	7.26	6.213	11.507	16.265	16.761	13.166	8.385	13.281	11.4	9.227	9.969	9.661	11.373	8.874	11.603	12.266	12.148	7.2	13.519	12.375	11.668	4.321	9.608
TCGA-PL-A8LV-01	BRCA	0.4211	10.049	10.798	9.393	10.724	10.123	6.41	5.613	11.091	11.088	11.278	7.84	10.638	11.866	14.618	14.926	13.664	7.467	12.665	11.081	8.86	12.16	9.303	11.302	7.026	11.894	10.777	13.444	6.433	10.389	11.514	10.063	4.871	8.306
TCGA-PL-A8LX-01	BRCA	0.1111	10.839	8.469	7.93	11.916	10.505	4.69	5.417	11.008	11.002	12.843	1.417	6.454	11.474	15.314	16.076	12.368	9.424	13.299	10.985	10.279	10.452	8.115	11.178	5.242	12.068	7.898	11.452	5.402	11.018	12.743	9.543	4.56	7.721
TCGA-PL-A8LY-01	BRCA	0.3102	9.673	8.136	8.024	12.516	12.006	6.186	5.175	11.498	11.932	12.01	4.715	8.584	11.448	14.047	14.749	12.916	8.275	12.985	10.705	9.84	10.734	8.548	11.419	5.963	12.209	8.441	11.785	9.477	11.981	12.635	8.927	4.745	7.501
TCGA-PL-A8LZ-01	BRCA	0.779	10.017	9.671	8.286	11.369	13.972	7.589	6.643	10.896	10.872	13.022	5.655	9.033	11.264	15.977	16.405	12.76	7.085	13.083	13.127	9.197	11.259	10.898	11.95	7.57	12.661	9.804	12.095	6.076	11.298	11.667	11.279	7.224	8.734
TCGA-S3-A6ZF-01	BRCA	0.1398	10.986	9.2	9.308	11.352	13.125	6.188	5.023	11.016	11.129	10.538	4.348	8.963	11.36	14.388	14.878	12.172	7.786	12.993	11.552	9.364	11.054	8.553	11.697	6.031	12.421	11.321	12.278	5.337	10.135	12.599	10.09	6.108	7.283
TCGA-S3-A6ZG-01	BRCA	-0.0096	11.423	8.435	9.648	12.162	11.431	5.728	4.676	11.198	10.846	9.998	4.745	6.38	11.471	13.129	14.149	12.609	8.444	12.803	11.24	9.187	10.224	8.983	11.553	6.296	11.841	10.132	12.987	5.819	11.385	12.616	9.416	3.991	7.258
TCGA-S3-A6ZH-01	BRCA	0.0579	10.821	9.362	10.268	12.116	10.755	4.962	4.191	11.532	10.745	10.838	3.462	9.478	11.371	12.927	13.532	12.735	7.768	13.4	11.224	9.351	11.887	7.255	11.495	5.088	12.622	8.968	12.472	5.367	13.316	13.317	9.24	2.14	6.66
TCGA-S3-AA0Z-01	BRCA	0.4176	10.43	9.988	9.635	10.338	10.273	7.209	4.83	10.067	10.913	11.751	5.385	11.184	11.377	16.535	16.543	12.715	9.805	12.756	11.491	9.097	11.34	9.158	10.873	6.982	11.922	11.1	12.748	5.573	10.884	11.992	10.421	4.93	7.938
TCGA-S3-AA10-01	BRCA	0.9957	9.744	11.216	9.7	12.197	13.127	9.781	5.453	11.114	11.625	11.49	7.518	10.797	11.603	16.6	16.854	13.124	6.784	13.675	12.993	7.727	11.266	9.513	11.313	8.29	12.316	12.073	12.457	6.932	10.654	11.509	11.294	8.448	9.265
TCGA-S3-AA11-01	BRCA	-0.1145	10.843	8.185	8.099	11.986	12.271	3.999	3.874	10.895	11.502	10.212	3.414	7.757	10.89	13.182	13.852	12.7	9.662	13.223	10.256	9.547	11.094	8.169	11.121	4.321	11.702	7.277	11.454	5.938	13.995	12.569	8.138	3.874	6.297
TCGA-S3-AA12-01	BRCA	-0.2619	10.24	9.2	8.486	11.17	11.824	2.971	2.671	11.015	11.206	10.21	2.971	8.695	11.994	12.379	12.359	12.319	8.76	13.165	10.196	9.132	10.282	7.934	11.332	4.671	11.282	8.788	11.71	6.048	9.808	12.559	8.192	0.971	6.541
TCGA-S3-AA14-01	BRCA	-0.13	10.711	7.664	7.712	11.547	8.586	4.727	5.079	11.065	11.488	11.438	4.632	8.33	10.661	12.906	13.322	12.862	9.215	13.624	11.253	8.401	10.084	7.271	11.264	5.173	11.761	10.534	11.431	5.664	13.088	12.4	8.878	2.494	6.672
TCGA-S3-AA15-01	BRCA	0.8461	9.056	10.225	7.809	11.303	11.437	7.711	8.062	11.399	10.866	12.836	7.557	9.274	11.312	14.883	15.487	12.503	8.658	13.635	12.141	9.195	11.119	8.916	11.619	8.403	12.442	12.517	13.76	8.154	10.852	11.664	11.947	4.673	9.948
TCGA-S3-AA17-01	BRCA	0.5594	10.17	8.685	9.037	11.359	12.871	7.596	6.126	11.26	10.718	11.851	7.028	5.615	11.794	14.733	15.271	11.913	8.126	13.919	11.809	9.867	10.581	9.278	10.678	8.123	11.303	11.865	12.088	6.602	12.414	12.119	11.602	6.659	9.24
TCGA-UL-AAZ6-01	BRCA	0.532	9.918	10.333	7.752	12.253	14.379	6.319	4.29	12.189	11.965	10.803	3.923	9.212	10.924	16.166	17.01	13.02	8.807	13.484	11.187	9.917	11.856	8.767	11.497	4.675	12.617	8.855	11.906	4.923	13.155	13.011	9.22	6.527	6.45
TCGA-UU-A93S-01	BRCA	0.4065	9.965	9.663	8.802	11.098	14.07	5.206	4.234	11.444	11.446	11.772	2.855	8.686	10.428	17.338	16.959	12.601	8.755	13.392	11.369	10.328	12.004	9.907	10.748	5.025	11.914	8.088	13.279	5.642	9.455	11.878	8.8	6.882	6.891
TCGA-V7-A7HQ-01	BRCA	0.5696	10.079	9.904	7.466	11.915	13.922	6.43	4.51	12.464	13.247	11.653	1.886	9.896	11.446	13.227	13.94	13.396	9.047	13.165	10.892	10.2	11.261	7.962	11.048	6.886	12.072	9.762	12.153	8.258	13.072	13.305	8.663	4.255	7.723
TCGA-W8-A86G-01	BRCA	-0.0863	10.439	7.716	7.09	11.703	10.815	3.732	4.902	11.219	11.138	11.042	3.384	9.107	11.386	12.778	13.896	12.535	10.049	12.855	10.041	8.976	10.75	8.547	10.738	4.783	10.735	5.832	12.297	7.11	12.758	12.626	8.328	4.925	6.54
TCGA-WT-AB41-01	BRCA	1.0811	9.998	9.082	7.392	10.899	15.124	7.961	6.934	11.62	12.784	11.86	7.379	8.771	10.939	17.072	17.688	12.867	8.8	12.078	11.955	9.924	12.603	8.929	11.19	9.409	12.073	11.314	12.61	8.242	11.083	12.55	10.978	4.827	9.903
TCGA-WT-AB44-01	BRCA	0.2462	10.759	7.079	5.196	11.747	10.374	5.952	5.289	11.638	12.073	11.195	4.163	7.452	10.379	13.996	14.317	12.129	9.786	13.76	10.698	9.84	11.975	8.918	10.991	5.952	11.538	11.124	13.534	6.611	11.913	11.828	9.703	3.952	7.641
TCGA-XX-A899-01	BRCA	0.351	10.304	8.227	8.159	11.21	11.939	6.501	6.936	10.592	11.085	12.06	6.501	8.303	10.781	14.086	14.488	12.303	9.028	13.125	11.548	8.86	10.239	8.573	11.174	7.782	11.676	11.954	12.931	7.71	11.712	12.252	11.136	6.615	8.986
TCGA-XX-A89A-01	BRCA	0.4505	10.373	8.363	7.636	11.446	12.253	6.625	6.185	10.885	11.488	12.331	6.686	7.831	10.31	14.307	15.111	12.58	9.215	13.286	11.762	9.453	10.286	8.964	11.501	7.828	11.641	12.757	12.852	7.946	11.344	12.308	11.089	2.377	8.77
TCGA-Z7-A8R5-01	BRCA	0.8562	9.794	7.988	6.466	11.989	11.964	7.807	6.957	12.263	11.85	12.607	4.957	8.317	11.369	14.74	14.625	13.081	8.681	13.631	11.934	10.327	11.024	9.409	11.297	7.744	11.976	10.181	13.471	9.593	12.389	12.815	10.578	4.649	8.695
TCGA-Z7-A8R6-01	BRCA	0.3154	10.747	9.308	9.22	12.425	12.108	5.772	4.521	11.939	11.541	10.832	3.936	9.702	11.535	13.629	14.194	13.266	8.151	14.734	11.003	9.185	11.787	8.582	11.257	5.205	12.625	9.691	11.814	5.706	12.556	12.957	8.938	5.232	7.304
TCGA-05-4244-01	LUAD	-0.1544	10.25	7.88	8.908	11.186	10.92	6.553	5.758	11.453	10.416	10.583	4.908	6.631	10.854	14.676	15.386	11.992	8.952	15.254	11.203	9.134	9.582	8.782	11.196	6.487	12.323	9.612	13.136	5.569	10.82	12.583	11.519	4.611	7.631
TCGA-05-4249-01	LUAD	-0.043	10.105	7.159	6.489	11.471	10.487	6.387	5.473	11.344	11.326	11.637	5.198	6.494	11.211	14.104	14.42	11.731	7.188	13.708	12.09	9.497	10.907	8.838	11.529	7.086	11.994	8.989	13.387	9.164	10.975	12.162	10.838	7.791	8.133
TCGA-05-4250-01	LUAD	0.3547	9.057	9.216	9.764	11.882	11.188	9.156	5.463	11.601	11.044	10.887	5.97	9.923	11.358	15.51	16.337	12.512	7.259	15.118	11.618	9.436	10.671	9.785	11.661	6.729	12.728	11.245	13.679	8.693	11.216	12.346	11.679	4.08	7.813
TCGA-05-4382-01	LUAD	0.1689	10.41	8.201	8.323	11.127	11.208	8.678	6.342	11.276	11.042	11.984	5.789	8.678	11.271	15.015	15.627	11.918	8.33	14.407	13.042	8.945	10.645	9.123	11.388	7.541	11.83	11.072	12.304	6.599	11.362	11.773	12.116	5.544	8.928
TCGA-05-4384-01	LUAD	-0.1	10.107	6.537	6.805	11.451	9.115	7.523	5.333	10.83	11.448	12.115	5.044	8.26	11.014	13.674	13.94	12.071	8.81	13.298	12.081	9.176	10.2	8.258	11.035	5.828	11.648	10.295	12.56	9.555	11.222	12.586	10.922	6.231	7.94
TCGA-05-4389-01	LUAD	0.6596	9.814	9.071	8.217	11.998	9.641	8.31	6.58	12.266	11.494	10.789	6.738	11.058	11.918	15.86	16.07	12.235	7.948	13.35	14.087	9.752	11.413	9.535	11.819	7.419	12.986	8.937	12.482	8.624	11.419	12.294	11.398	6.338	8.488
TCGA-05-4390-01	LUAD	0.4265	8.992	9.599	8.604	12.611	12.013	6.33	5.968	12.501	10.468	12.535	4.601	8.825	11.411	13.477	13.654	12.465	7.288	14.839	13.788	9.473	10.631	6.376	11.826	5.601	13.055	10.44	13.229	10.575	10.047	12.907	11.312	3.353	7.342
TCGA-05-4395-01	LUAD	0.6007	8.667	8.772	8.721	11.998	11.75	8.214	3.961	12.24	11.328	10.64	6.768	10.755	11.75	15.495	14.837	12.853	8.84	15.342	10.964	9.382	10.304	9.994	12.251	6.252	14.024	10.927	12.12	8.165	10.463	12.75	13.847	2.858	7.036
TCGA-05-4396-01	LUAD	-0.1931	9.556	7.035	6.976	10.53	11.648	5.667	4.355	10.339	11.272	10.93	4.601	8.732	11.701	15.497	15.769	11.665	8.06	14.093	11.581	9.23	10.254	8.927	11.566	5.273	11.547	7.186	13.272	4.06	11.082	11.617	9.094	4.459	6.342
TCGA-05-4397-01	LUAD	0.6577	8.762	10.354	9.361	11.95	12.621	6.784	7.778	12.073	10.856	10.869	4.549	11.606	12.16	16.024	16.293	14.188	8.279	13.711	13.069	10.249	11.788	10.917	11.699	5.603	13.062	10.179	12.194	4.069	10.78	11.785	10.884	3.654	7.325
TCGA-05-4398-01	LUAD	0.2935	9.648	8.901	8.738	11.559	11.85	8.559	7.346	11.587	10.888	11.275	6.254	8.349	11.41	14.788	15.003	12.332	8.129	14.772	11.446	8.549	10.255	9.515	11.634	7.388	12.415	11.542	13.671	5.354	10.227	12.206	12.175	7.193	8.63
TCGA-05-4402-01	LUAD	0.3007	9.981	7.68	8.084	11.823	12.925	6.687	6.078	11.758	10.889	11.237	5.252	8.241	12.133	15.06	15.278	12.76	7.315	14.72	12.894	9.443	10.403	10.05	11.601	6.433	12.568	9.521	11.696	8.134	11.494	12.441	11.279	5.148	8.172
TCGA-05-4403-01	LUAD	0.5968	8.946	7.631	6.256	11.401	10.494	8.025	5.826	11.911	11.64	11.425	4.753	7.548	12.061	16.463	16.489	12.124	8.006	14.002	13.652	11.244	11.399	9.662	11.834	7.91	12.188	9.75	12.882	9.58	11.379	13.007	11.623	4.382	8.255
TCGA-05-4405-01	LUAD	-0.2323	10.068	7.918	7.878	10.843	12.271	5.799	6.816	10.552	10.86	11.824	4.728	7.949	10.8	13.699	13.696	12.074	8.1	13.326	11.491	8.63	9.865	8.809	11.186	6.764	11.393	11.583	13.042	6.728	10.668	11.326	11.134	4.214	8.319
TCGA-05-4410-01	LUAD	0.0115	9.762	7.584	8.492	11.021	11.184	7.893	5.988	10.702	10.682	10.875	6.555	6.285	11.637	16.317	17.058	12.528	7.726	13.439	13.266	8.526	10.017	9.327	11.108	6.711	11.525	9.392	12.434	9.022	10.056	11.548	10.9	5.227	8.414
TCGA-05-4415-01	LUAD	0.482	9.931	10.601	9.44	12.308	9.114	7.88	3.874	11.613	10.884	9.637	5.939	10.653	11.432	12.309	13.039	12.09	6.143	17.148	11.404	8.417	12.49	10.184	12.284	5.544	13.623	8.361	12.264	4.83	10.702	12.056	15.296	2.637	7.044
TCGA-05-4417-01	LUAD	0.2236	9.459	8.387	7.329	11.58	11.587	8.018	6.018	11.83	11.101	12.296	6.357	7.617	10.916	14.748	15.306	11.883	7.611	13.764	13.186	9.256	10.236	8.803	11.709	7.3	12.211	11.549	13.606	8.197	11.502	11.922	11.85	5.101	8.784
TCGA-05-4418-01	LUAD	0.8562	9.096	9.318	7.777	11.529	9.985	7.986	6.139	12.309	12.254	10.425	7.452	10.126	11.707	15.255	16.176	12.016	7.889	16.594	12.042	10.174	11.502	10.219	12.191	7.169	13.577	11.854	12.532	6.746	10.717	13.071	14.296	4.696	8.397
TCGA-05-4420-01	LUAD	0.338	8.07	9.61	7.995	11.702	12.125	6.292	5.54	12.014	11.42	11.392	3.532	10.775	11.958	15.251	13.473	12.573	8.435	14.096	12.661	9.203	10.099	7.311	12.384	5.34	13.264	10.071	14.197	9.243	9.205	12.312	11.754	4.027	7.018
TCGA-05-4422-01	LUAD	0.545	9.957	8.474	7.602	11.04	9.935	8.059	6.232	10.591	12.926	10.356	7.215	10.336	10.82	16.267	16.429	11.779	9.157	13.703	12.42	9.724	11.477	9.174	11.108	7.871	12.761	11.614	14.175	8.545	11.092	12.784	11.081	4.792	8.634
TCGA-05-4424-01	LUAD	0.1241	10.019	8	9.072	11.775	10.805	7.188	6.207	11.278	11.427	11.979	5.04	10.34	11.716	14.493	14.768	12.75	5.908	12.936	12.466	8.447	10.559	9.036	12.034	5.885	11.733	11.155	12.063	8.676	10.603	12.191	11.846	5.121	8.273
TCGA-05-4425-01	LUAD	0.3368	9.104	7.732	8.075	11.31	11.385	7.255	4.806	11.513	11.203	11.936	5.702	6.271	11.397	15.092	15.381	11.793	7.957	15.549	12.51	10.072	10.909	9.294	11.391	7.327	12.151	11.99	13.832	9.33	11.535	12.236	11.541	4.97	8.599
TCGA-05-4426-01	LUAD	0.2736	9.659	7.812	8.198	11.869	12.578	6.676	6.489	11.434	10.937	10.986	5.001	9.416	11.233	15.889	15.863	12.577	8.889	15.371	11.585	9.182	10.652	8.445	11.762	6.729	11.912	9.236	14.004	7.312	12.187	12.782	10.25	4.705	7.851
TCGA-05-4427-01	LUAD	-0.1808	10.754	8.312	9.274	11.415	11.045	7.497	6.203	11.134	10.988	10.602	5.489	8.969	11.321	15.096	15.121	12.153	8.357	13.817	11.789	8.085	9.892	8.948	11.36	6.353	12.124	9.825	13.622	7.525	10.907	11.612	11.22	3.967	7.958
TCGA-05-4430-01	LUAD	0.3067	9.453	8.465	7.366	11.658	11.895	7.544	7.188	11.916	11.263	12.129	5.317	8.684	10.867	14.93	15.27	12.498	7.493	13.661	12.123	9.18	10.771	9.656	11.863	6.774	12.51	10.927	13.16	7.566	11.116	12.495	12.13	5.761	8.474
TCGA-05-4432-01	LUAD	0.3017	10.478	9.92	8.279	11.672	10.482	8.292	6.119	11.013	12.065	11.089	6.131	9.146	11.917	14.836	15.249	12.44	7.626	13.863	12.543	8.248	11.211	8.944	12.002	6.788	12.663	9.813	14.009	9.524	10.623	12.299	11.294	5.828	8.115
TCGA-05-4433-01	LUAD	0.2305	9.979	8.151	8.113	11.089	9.492	7.418	5.702	11.519	11.417	11.208	5.151	8.306	12.334	16.332	16.955	12.379	8.699	13.218	12.572	10.209	11.219	9.314	10.616	6.885	12.252	8.688	12.798	7.656	11.03	12.036	10.868	5.453	8.446
TCGA-05-4434-01	LUAD	0.4978	9.414	8.344	8.649	11.77	11.708	8.276	6.538	11.323	11.404	12.036	6.812	8.592	11.336	15.789	16.178	12.671	7.989	14.006	12.566	9.381	10.564	10.121	11.506	7.934	12.651	9.895	13.41	8.253	10.997	12.66	12.199	5.707	8.858
TCGA-05-5420-01	LUAD	1.2536	7.491	8.266	7.198	12.644	11.038	10.27	7.371	12.539	11.601	10.611	7.735	12.02	11.242	15.481	16.056	12.273	6.817	14.961	11.891	10.075	11.376	10.659	12.294	8.797	13.76	10.924	13.824	8.933	12.018	13.187	14.206	7.03	8.997
TCGA-05-5423-01	LUAD	0.5864	8.654	7.346	6.421	11.758	11.982	8.4	5.994	11.847	11.225	10.552	5.78	7.9	10.7	14.431	15.259	13.126	7.458	14.213	12.039	9.692	10.646	9.77	11.388	7.299	12.578	12.928	14.152	8.576	11.872	13.733	13.282	6.043	8.368
TCGA-05-5425-01	LUAD	0.6722	9.393	9.249	7.744	11.753	12.103	9.131	6.368	11.446	11.545	10.975	6.919	9.574	11.271	16.285	16.913	12.384	8.211	13.817	12.444	9.64	11.064	10.26	11.531	7.531	13.035	12.489	13.662	8.511	10.705	12.511	13.225	4.85	8.746
TCGA-05-5428-01	LUAD	0.7745	8.353	8.962	7.597	12.24	11.014	7.22	6.544	12.702	11.71	9.874	3.709	12.746	11.75	14.026	13.499	13.378	7.395	14.577	12.111	10.026	11.024	10.338	12.12	6.195	13.985	12.086	12.89	5.124	10.797	13.375	12.853	5.911	7.326
TCGA-05-5429-01	LUAD	0.7658	9.209	8.364	7.475	12.151	11.412	6.371	5.411	12.541	10.668	10.15	4.759	9.92	13.101	14.992	14.891	11.334	8.157	15.763	11.968	11.632	12.351	10.488	11.914	6.316	13.102	10.907	14.314	5.799	11.128	13.025	10.731	5.877	5.915
TCGA-05-5715-01	LUAD	0.1006	10.052	8.031	8.714	11.324	11.796	6.243	6.343	12.111	10.843	11.599	3.891	7.568	11.556	14.831	15.454	12.379	8.004	13.727	13.581	10.732	10.634	9.169	11.574	5.424	11.81	9.541	12.414	8.798	11.175	11.59	10.99	1.643	8.098
TCGA-35-3615-01	LUAD	0.1914	9.304	7.22	6.731	12.983	9.121	6.862	5.106	11.858	11.548	10.205	4.787	7.952	10.505	14.592	14.556	12.49	7.911	14.331	12.053	9.937	11.284	8.607	11.504	5.709	11.986	8.121	12.901	9.349	10.969	13.7	10.529	5.092	6.85
TCGA-35-4122-01	LUAD	1.3299	7.611	10.428	7.701	11.935	10.809	10.103	6.475	12.744	12.494	11.157	6.095	11.079	11.38	15.391	16.125	13.101	6.727	15.453	11.917	9.989	12.241	10.917	12.795	7.302	14.83	13.28	12.974	6.687	11.769	13.513	13.763	7.226	8.36
TCGA-35-4123-01	LUAD	0.976	8.241	9.776	7.614	12.015	11.962	10.471	6.022	12.208	11.543	11.453	6.978	10.04	11.681	15.1	15.772	13.75	6.607	15.493	11.701	9.386	11.363	10.399	11.959	8.377	13.638	11.914	12.629	6.846	11.207	13.241	12.729	7.041	8.601
TCGA-35-5375-01	LUAD	1.2028	7.809	9.946	8.069	13.53	11.198	8.11	7.34	13.79	12.159	9.566	5.36	12.091	11.886	15.431	15.473	13.841	6.3	14.354	11.297	10.98	11.942	10.568	12.394	6.436	13.785	12.664	13.158	7.525	10.776	13.418	11.969	2.958	7.885
TCGA-38-4625-01	LUAD	0.6	9.116	9.422	9.164	12.226	12.756	8.963	5.381	11.636	11.345	10.497	6.917	10.821	10.994	15.983	16.474	12.456	7.134	15.191	12.902	8.807	10.902	9.321	12.061	6.672	13.188	9.945	12.461	6.837	10.783	12.23	14.415	7.011	8.083
TCGA-38-4626-01	LUAD	0.3261	9.144	7.645	6.998	11.206	10.715	7.445	6.577	11.146	11.061	12.947	4.81	7.637	10.782	14.961	15.712	12.083	8.23	13.432	13.992	9.486	10.725	9.067	11.187	7.882	11.78	10.99	13.919	10.321	11.519	11.995	13.532	3.9	9.514
TCGA-38-4627-01	LUAD	0.5885	9.167	7.842	6.997	11.819	11.667	6.876	7.037	12.171	11.065	12.732	4.59	8.537	10.97	15.834	16.216	12.368	8.392	14.615	13.016	9.771	11.12	9.675	11.941	6.967	12.119	11.678	12.513	8.38	12.256	12.759	12.483	2.452	8.327
TCGA-38-4628-01	LUAD	0.3166	8.882	9.312	8.042	11.855	11.509	7.07	4.586	12.189	11.96	11.761	3.245	6.538	11.142	15.204	14.776	13.727	8.224	13.355	12.791	9.859	11.516	8.923	11.685	5.696	12.544	8.685	13.018	5.669	10.606	12.95	12.242	3.696	7.391
TCGA-38-4629-01	LUAD	0.7839	8.634	9.691	8.815	12.291	11.117	9.106	5.968	12.41	11.566	11.961	6.614	10.674	11.069	16.862	16.651	12.889	7.819	15.373	12.203	9.425	11.299	9.734	11.728	7.294	12.993	11.264	13.273	7.656	11.269	12.543	12.962	3.318	8.734
TCGA-38-4630-01	LUAD	0.2614	9.448	9.355	9.629	12.556	12.809	6.94	3.218	12.026	11.406	10.538	4.269	9.692	11.564	14.027	14.158	13.003	8.692	13.88	11.726	8.549	11.038	9.247	11.979	5.96	13.045	10.182	11.672	4.62	10.085	11.452	9.864	8.592	6.843
TCGA-38-4631-01	LUAD	0.7197	7.605	10.718	8.905	11.579	11.55	7.633	5.432	12.205	11.401	9.239	5.043	10.849	12.106	14.273	14.964	13.531	5.605	15.174	10.929	9.844	11.668	10.53	12.69	5.432	13.748	11.259	14.588	4.738	9.809	12.79	12.547	5.174	7.11
TCGA-38-4632-01	LUAD	0.617	8.257	10.033	8.183	11.914	11.712	7.808	5.917	12.382	11.538	10.614	5.228	11.051	11.245	15.559	15.037	12.834	6.088	14.065	12.513	9.567	11.319	9.262	11.413	6.832	12.9	12.076	13.921	9.264	11.132	13.144	12.684	5.763	8.394
TCGA-38-6178-01	LUAD	-0.1291	10.448	7.904	7.271	11.569	12.204	5.314	5.314	10.85	11.123	11.83	4.812	8.332	11.718	14.998	15.405	12.396	8.618	14.053	12.273	8.941	9.444	9.482	10.944	5.396	11.583	10.073	12.575	7.791	10.679	11.945	10.915	2.642	7.658
TCGA-38-7271-01	LUAD	0.4392	9.676	7.448	7.126	11.435	10.998	8.536	7.884	11.257	10.996	12.619	7.165	8.498	11.152	15.638	16.123	12.35	8.225	13.211	12.038	9.384	10.613	9.081	11.655	8.374	11.847	12.951	12.835	7.275	11.825	11.826	13.18	4.603	10.355
TCGA-38-A44F-01	LUAD	0.6699	8.916	7.588	6.919	11.164	12.432	8.049	7.068	11.687	11.476	12.009	6.87	7.642	11.617	16.1	16.405	12.387	9.175	14.037	12.468	10.572	10.699	9.854	11.326	8.425	11.571	11.185	14.199	8.107	11.771	12.31	11.458	6.32	9.107
TCGA-44-2655-01	LUAD	0.3721	9.701	6.221	6.04	11.866	9.381	6.359	6.09	11.749	12.115	11.183	5.452	8.674	11.033	15.261	15.825	12.361	7.872	14.097	11.807	10.3	11.208	8.873	11.542	6.574	12.696	10.036	13.818	10.205	11.508	13.343	11.145	5.17	7.677
TCGA-44-2656-01	LUAD	0.3793	9.941	7.547	8.066	11.472	11.418	8.866	6.644	11.39	11.309	11.456	7.616	6.675	11.029	15.312	16.024	12.508	7.955	14.387	12.761	9.347	10.342	9.738	11.485	7.813	12.324	12.91	13.682	7.217	10.853	12.156	12.335	3.542	9.007
TCGA-44-2657-01	LUAD	0.492	8.974	7.979	6.859	11.32	12.047	8.728	7.715	11.413	10.915	12.002	7.821	8.773	11.789	15.656	16.298	12.956	9.346	13.548	12.585	9.646	10.247	9.379	11.195	8.166	11.687	10.574	12.696	7.213	11.62	11.973	12.113	6.258	9.585
TCGA-44-2659-01	LUAD	0.0572	9.807	7.188	6.863	11.869	11.47	7.285	5.796	11.648	10.976	11.85	6.672	6.263	11.135	16.122	16.144	12.275	6.288	14.044	12.275	8.98	10.08	8.915	11.741	7.367	11.325	8.698	12.389	5.329	11.477	11.893	10.672	6.175	8.207
TCGA-44-2661-01	LUAD	1.0092	8.317	7.313	6.492	11.94	12.352	9.281	7.629	12.194	10.94	11.515	7.531	9.051	11.332	15.888	16.402	13.218	7.778	13.85	12.769	10.602	11.279	9.729	11.6	8.379	12.105	12.412	13.554	6.504	12.323	13.35	13.483	6.775	9.138
TCGA-44-2662-01	LUAD	0.1179	9.117	8.583	9.624	11.097	9.996	7.264	6.986	11.301	10.706	12.161	5.441	8.97	11.103	13.615	14.492	12.012	7.801	14.604	11.692	9.046	10.916	9.241	11.396	7.31	12.236	12.097	13.248	7.237	10.718	12.542	12.805	4.195	9.07
TCGA-44-2665-01	LUAD	0.3238	8.531	6.757	7.77	11.716	13.007	7.114	5.582	11.887	10.405	11.314	4.282	8.104	10.849	15.633	15.994	12.18	7.898	14.739	11.509	9.55	11.307	9.506	11.694	7.022	12.129	10.236	12.828	9.029	11.893	13.127	11.318	5.384	8.099
TCGA-44-2666-01	LUAD	0.0374	9.133	7.389	8.316	11.759	13.093	5.996	5.558	11.141	11.236	11.17	5.411	7.065	11.676	14.394	14.94	11.206	8.565	13.806	12.751	9.639	9.88	8.83	11.541	5.546	12.28	10.318	14.192	9.111	10.791	12.312	10.698	3.131	6.842
TCGA-44-2668-01	LUAD	0.5954	9.396	8.948	8.751	11.573	12.061	9.345	5.412	11.865	11.031	12.018	6.82	10.016	11.137	16.38	16.631	12.063	7.369	15.32	11.893	8.972	10.826	10.068	11.577	7.227	12.705	10.655	13.131	7.24	11.146	12.313	12.708	10.54	8.642
TCGA-44-3396-01	LUAD	0.4763	8.305	8.869	8.848	11.401	11.89	9.211	6.466	11.436	10.665	11.733	6.477	9.925	11.24	15.065	15.638	12.235	8.945	14.592	12.283	8.935	10.039	9.295	11.403	7.662	12.232	12.714	13.146	7.985	11.335	12.486	12.629	8.698	9.017
TCGA-44-3398-01	LUAD	1.1144	7.665	7.438	6.911	12.039	12.029	8.16	7.628	12.799	11.611	11.562	5.956	9.94	11.559	15.95	15.86	13.019	7.048	15.554	12.008	10.389	12.089	9.395	11.949	7.312	12.777	11.829	13.545	8.217	12.335	13.821	12.973	6.799	8.322
TCGA-44-3918-01	LUAD	0.8044	9.223	8.687	7.589	12.063	12.168	9.965	6.702	12.773	10.919	11.151	7.546	8.341	11.213	15.527	16.31	12.652	8.327	14.838	12.507	9.75	10.511	9.826	12.02	8.027	12.754	11.041	13.621	6.358	11.557	12.759	12.458	7.101	8.867
TCGA-44-3919-01	LUAD	0.3732	9.463	7.837	9.166	11.315	12.212	7.761	6.368	11.419	10.598	11.845	6.559	8.692	11.49	16.033	16.2	12.773	7.627	14.59	12.814	9.391	10.208	9.602	11.375	7.483	12.208	9.996	13.353	8.109	11.358	12.382	11.566	6.75	8.599
TCGA-44-4112-01	LUAD	0.328	9.247	8.869	7.501	11.592	11.558	7.638	6.006	11.649	11.625	10.726	5.695	8.988	10.795	13.691	14.644	12.526	8.921	15.029	11.324	9.919	10.721	9.057	11.939	6.143	12.761	11.539	13.186	4.951	11.119	13.633	12.162	4.041	7.485
TCGA-44-5643-01	LUAD	0.1133	8.845	10.789	9.549	11.411	12.477	6.704	5.476	10.175	11.653	9.831	5.802	9.831	12.527	13.153	13.756	11.745	5.401	13.826	10.806	9.237	9.246	10.051	12.7	7.628	12.983	9.935	13.325	7.244	10.389	11.779	10.642	3.927	7.802
TCGA-44-5644-01	LUAD	0.0012	9.883	8.48	8.374	10.384	7.72	6.342	4.996	11.583	11.126	10.235	5.294	9.966	12.063	14.093	13.159	12.647	6.846	13.52	10.856	9.674	10.526	8.53	12.275	4.318	12.872	10.029	11.26	10.743	9.912	11.25	9.678	4.499	6.52
TCGA-44-5645-01	LUAD	0.0961	9.794	6.556	7.012	10.945	9.642	6.388	6.625	10.646	10.748	11.889	7.006	6.599	11.453	13.825	15.256	12.397	8.781	13.67	11.624	9.448	9.957	8.728	11.04	7.943	11.118	9.851	13.423	8.586	11.966	12.501	11.077	6.82	8.84
TCGA-44-6145-01	LUAD	0.3934	9.859	8.419	8.801	10.717	11.265	9.069	6.17	10.995	11.322	11.231	6.869	9.543	11.865	15.495	16.345	12.619	7.844	14.816	11.478	9.006	10.763	9.902	11.46	7.801	12.196	12.37	14.12	7.492	11.271	11.864	11.917	3.922	8.979
TCGA-44-6146-01	LUAD	-0.2827	10.066	6.36	7.507	10.204	8.255	4.806	4.022	10.614	11.296	10.826	3.552	5.061	12.27	14.382	14.326	11.252	7.555	12.731	11.575	10.336	10.475	8.642	11.248	5.022	11.291	8.971	12.623	7.91	10.791	11.302	9.065	1.437	6.156
TCGA-44-6147-01	LUAD	0.0179	10.248	7.134	7.542	11.757	12.355	6.071	6.612	11.625	10.772	12.107	6.047	8.477	10.963	14.624	15.327	12.294	7.775	13.203	11.948	8.942	11.084	8.75	11.081	6.571	11.534	12.236	12.967	8.029	10.885	11.652	11.843	3.652	8.345
TCGA-44-6148-01	LUAD	-0.1126	9.463	6.376	7.841	10.822	10.66	6.279	7.122	11.185	10.836	12.008	5.559	7.453	11.052	13.734	14.233	12.217	9.131	11.523	11.214	9.568	10.249	8.136	10.998	6.765	11.057	11.478	12.747	8.168	11.479	12.125	11.126	2.684	8.182
TCGA-44-6774-01	LUAD	-0.1493	9.441	8.064	8.069	10.976	10.972	7.034	6.354	11.191	10.913	12.678	6.024	8.752	11.052	14.267	14.566	12.206	7.702	13.717	12.169	8.737	10.094	8.527	11.24	6.715	11.658	9.637	12.139	7.133	11.304	11.84	11.66	5.702	8.382
TCGA-44-6775-01	LUAD	-0.0298	9.455	7.595	9.299	10.815	11.195	7.174	6.036	10.992	10.258	11.718	5.755	8.324	11.226	14.98	15.868	12.457	8.41	14.011	12.162	9.221	10.237	9.551	11.119	7.164	11.255	10.467	12.971	7.518	11.445	11.795	12.047	3.872	8.574
TCGA-44-6776-01	LUAD	-0.1272	10.043	7.442	5.999	11.077	9.434	6.418	4.046	10.838	11.594	11.61	4.523	7.046	11.206	14.559	13.582	12.028	9.411	13.776	11.919	9.895	10.853	8.381	10.608	4.982	10.787	9.091	13.081	10.71	9.905	12.448	9.481	1.108	6.317
TCGA-44-6777-01	LUAD	0.2757	9.684	7.491	7.845	11.009	11.841	8.567	7.326	11.608	10.546	12.924	6.016	7.418	10.979	15.094	15.652	11.977	7.956	14.756	12.456	8.798	10.271	8.9	11.558	7.784	11.64	9.719	12.163	6.968	11.798	12.117	12.458	6.524	9.581
TCGA-44-6778-01	LUAD	0.5332	9.612	9.188	8.708	11.716	10.383	10.152	7.189	10.756	11.258	12.57	7.592	9.483	11.408	15.347	15.652	13.235	6.819	13.746	13.301	8.751	10.269	8.824	11.612	7.836	12.158	12.614	12.969	8.105	11.555	11.583	12.733	5.666	9.517
TCGA-44-6779-01	LUAD	0.2423	9.907	7.235	8.363	11.617	10.877	8.848	4.995	11.689	10.831	11.393	6.684	8.49	11.654	16.483	16.914	12.623	8.324	15.478	11.682	9.434	10.253	10.361	10.93	7.107	11.814	10.249	12.366	5.316	10.214	11.723	12.072	2.48	8.784
TCGA-44-7659-01	LUAD	-0.0666	9.778	7.096	6.699	11.584	12.264	6.613	5.165	11.355	10.691	10.651	5.039	6.119	10.576	14.933	15.273	12.186	10.114	14.377	11.6	9.215	10.425	8.602	11.251	6.266	11.221	8.699	13.362	10.397	10.956	12.386	10.54	4.58	7.667
TCGA-44-7660-01	LUAD	-0.0439	9.403	9.316	8.538	12.044	9.5	7.086	4.92	11.72	11.024	10.365	5.177	8.504	11.109	14.442	14.451	12.539	7.12	13.643	11.272	9.142	10.703	9.576	12.066	6.722	13.138	10.571	12.4	7.994	11.173	11.525	9.708	4.143	7.645
TCGA-44-7661-01	LUAD	0.2394	9.142	9.449	9.91	11.237	11.823	8.284	6.972	11.193	10.876	12.113	6.198	9.217	10.968	15.492	15.491	12.389	7.578	15.749	11.726	9.205	10.16	9.495	11.914	7.349	12.39	10.665	12.909	7.876	11.237	11.778	11.998	4.408	8.685
TCGA-44-7662-01	LUAD	0.0092	9.643	9.156	9.42	11.406	12.2	8.398	5.944	11.327	10.371	12.536	6.232	8.537	11.14	15.07	15.812	12.013	7.65	13.631	12.04	8.943	10.359	9.74	11.002	7.307	11.88	10.795	12.048	7.668	10.973	11.583	11.443	4.453	8.276
TCGA-44-7667-01	LUAD	0.3065	9.265	11.101	10.43	13.542	11.502	7.893	4.368	12.156	11.485	11.557	6.558	10.206	11.959	13.247	13.398	13.381	5.563	14.372	10.874	8.354	10.266	6.608	12.317	5.344	13.208	7.977	11.013	7.37	9.658	11.793	10.427	4.296	7.021
TCGA-44-7669-01	LUAD	0.1353	10.502	9.926	9.382	11.218	9.795	7.704	6.19	10.166	10.291	11.052	8.281	8.573	12.315	14.596	14.622	13.174	6.673	14.696	12.581	8.993	10.398	9.113	11.647	6.621	12.385	10.999	12.583	8.384	10.663	12.02	11.652	4.339	8.194
TCGA-44-7670-01	LUAD	-0.049	9.906	9.669	9.802	11.207	10.21	7.566	5.237	11.342	11.061	10.654	5.164	9.957	11.607	14.776	14.902	12.511	6.475	13.756	12.937	8.858	10.614	8.735	11.883	4.876	13.401	9.977	12.227	7.359	8.979	11.688	10.274	5.592	6.651
TCGA-44-7671-01	LUAD	-0.0547	10.136	7.167	7.223	11.213	10.159	5.514	3.826	10.868	12.18	11.851	2.978	8.744	11.041	13.075	13.083	11.897	8.578	13.984	12.572	9.95	10.49	8.412	11.08	4.288	11.731	9.264	12.24	10.88	10.869	12.67	10.502	1.141	6.548
TCGA-44-7672-01	LUAD	0.322	9.405	8.821	8.428	11.354	12.487	8.465	6.175	10.978	10.882	12.014	6.52	9.182	11.094	16.245	16.677	12.121	8.239	14.069	12.531	9.694	10.625	9.227	11.39	8.082	11.897	9.901	13.221	6.666	11.448	12.115	11.858	5.476	9.499
TCGA-44-8117-01	LUAD	-0.2688	10.35	8.191	7.567	11.628	9.045	7.077	4.824	11.113	11.082	10.975	5.116	5.297	11.675	12.779	13.404	11.858	7.371	13.842	12.557	9.734	10.534	8.24	10.996	5.779	11.933	10.376	12.863	6.369	9.589	11.574	10.624	2.457	7.448
TCGA-44-8119-01	LUAD	0.3697	9.571	9.248	9.239	12.412	10.04	8.279	6.565	10.849	10.82	12.246	6.897	10.3	11.951	13.666	14.328	12.534	6.608	15.113	12.978	8.346	9.633	8.107	11.89	6.331	12.611	12.475	13.178	9.039	10.459	12.36	11.912	3.906	8.252
TCGA-44-8120-01	LUAD	-0.0307	9.53	7.075	6.831	11.724	11.244	5.505	5.6	11.709	11.125	11.961	5.423	9.617	11.011	14.544	13.893	12.478	8.293	14.097	11.495	9.344	10.467	8.036	10.648	6.903	11.559	11.356	12.707	9.236	11.438	11.778	11.198	3.451	8.028
TCGA-44-A479-01	LUAD	0.3085	8.788	8.599	8.573	11.177	11.391	8.325	7.823	10.762	10.47	11.479	7.768	9.121	11.356	15.083	15.241	11.983	7.473	13.72	12.94	8.532	9.653	9.369	12.033	7.571	12.127	11.449	12.908	10.087	11.416	12.076	11.794	4.883	9.161
TCGA-44-A47A-01	LUAD	0.2408	9.406	8.537	7.857	11.694	12.815	5.999	5.904	11.379	10.821	11.224	5.788	8.255	11.178	15.252	15.942	11.915	8.672	14.69	12.165	9.701	11.659	9.607	11.382	7.71	12.069	10.272	12.939	8.16	11.163	11.577	10.615	7.116	8.737
TCGA-44-A47B-01	LUAD	0.1935	9.89	9.674	7.172	11.58	11.613	7.569	5.38	11.065	10.923	11.616	6.748	8.149	11.435	14.082	14.217	12.454	7.709	14.003	12.841	8.223	8.805	8.825	11.932	6.818	12.165	12.976	15.607	9.294	10.295	12.277	11.57	4.456	7.658
TCGA-44-A47G-01	LUAD	0.4566	9.381	8.801	8.255	11.097	12.06	7.817	6.757	10.908	10.849	11.588	7.551	8.565	11.377	16.344	16.488	12.417	9.959	14.178	12.394	8.906	10.016	9.822	11.143	8.16	11.369	12.843	13.787	9.064	11.385	12.051	12.62	3.846	9.136
TCGA-44-A4SS-01	LUAD	0.2457	9.356	8.582	8.525	10.631	11.203	8.178	5.955	10.943	10.801	11.341	7.096	9.215	11.531	16.51	16.507	11.764	8.605	13.078	12.217	9.189	11.1	9.842	11.138	8.09	11.932	11.452	13	7.77	11.45	11.887	11.947	3.054	8.841
TCGA-44-A4SU-01	LUAD	0.075	9.633	7.509	7.409	12.023	11.922	6.425	5.651	11.504	10.442	11.811	5.932	7.199	11.433	15.22	15.416	12.42	9.789	13.68	12.929	9.077	10.159	9.183	10.565	6.869	11.286	10.691	13.563	7.401	10.455	11.734	9.86	6.637	8.152
TCGA-49-4486-01	LUAD	0.2645	9.259	6.4	5.795	11.536	10.471	5.571	4.411	11.117	12.575	9.803	3.804	8.866	10.846	14.772	14.538	12.897	8.404	14.067	12.153	10.746	11.378	8.97	11.758	4.294	12.817	9.738	12.902	10.102	11.359	13.253	9.703	0.996	5.804
TCGA-49-4487-01	LUAD	0.4106	9.6	9.904	8.835	11.418	10.109	8.68	6.672	12.454	11.121	11.724	6.66	9.164	11.76	14.976	15.342	12.788	7.128	13.976	11.906	8.764	10.963	9.257	11.585	8.175	12.326	11.442	13.391	8.334	11.206	11.997	11.735	5.425	9.282
TCGA-49-4488-01	LUAD	0.4708	9.221	9.502	6.388	12.343	11.524	7.875	5.801	12.205	11.76	9.649	5.254	10.105	10.794	16.481	16.394	12.487	8	15.134	12.75	9.672	11.134	9.33	11.223	6.733	12.382	10.611	13.123	8.646	10.658	12.325	10.772	7.374	7.576
TCGA-49-4490-01	LUAD	0.0297	9.655	7.66	7.653	11.839	11.449	5.519	5.787	11.463	11.613	12.121	4.905	6.412	11.672	16.021	16.168	12.495	8.227	14.123	12.674	9.51	9.744	9.514	10.531	6.475	11.474	10.239	12.421	7.673	10.711	11.443	9.414	3.49	7.8
TCGA-49-4494-01	LUAD	0.6704	8.421	9.894	7.833	11.915	13.283	7.336	5.066	12.059	12.072	10.266	4.114	6.323	11.079	15.607	16.231	13.337	8.981	15.161	12.644	10.461	11.451	9.976	11.643	6.589	12.739	10.496	13.378	10.462	11.123	12.864	11.024	4.333	7.769
TCGA-49-4501-01	LUAD	0.583	10.556	7.828	6.713	11.897	12.041	7.105	6.393	11.883	11.982	11.902	5.627	8.842	12.33	15.956	16.258	13.594	7.397	14.036	12.578	9.719	10.967	9.453	11.509	6.804	12.121	10.571	12.753	6.702	11.525	13.409	11.77	3.752	8.132
TCGA-49-4505-01	LUAD	0.6503	9.546	7.932	6.635	11.387	12.931	8.203	6.367	11.952	11.326	11.574	5.296	8.043	11.677	16.867	17.176	13.179	8.988	14.853	11.999	10.095	10.267	9.898	11.497	7.141	12.29	11.119	13.353	9.505	11.474	12.357	12.266	5.144	8.544
TCGA-49-4506-01	LUAD	1.0151	8.037	6.426	7.748	12.596	11.458	8.902	6.285	12.951	12.39	10.479	7.256	9.395	10.621	14.754	16.114	12.522	8.385	15.43	12.018	10.187	12.936	10.553	12.509	7.054	14.01	11.156	13.208	7.072	9.909	13.332	12.107	3.256	8.024
TCGA-49-4507-01	LUAD	0.832	9.048	10.498	8.507	11.549	11.977	9.747	5.141	11.957	12.587	11.097	6.375	11.096	11.463	15.8	15.691	12.552	9.652	14.76	10.851	10.296	10.596	10.603	12.017	8.412	13.208	11.54	13.935	8.986	11.083	11.987	12.095	3.112	8.958
TCGA-49-4510-01	LUAD	0.2915	9.474	8.74	4.675	11.562	11.708	6.039	5.211	11.345	12.05	12.136	4.543	7.492	11.8	15.385	14.907	12.874	10.051	13.044	11.722	9.359	11.429	7.971	11.097	5.33	11.347	9.717	13.951	10.902	11.419	13.175	11.136	2.876	6.957
TCGA-49-4512-01	LUAD	0.044	10.13	9.106	6.942	11.535	9.7	6.76	6.063	11.158	11.848	11.94	4.942	7.279	11.208	14.548	15.194	12.711	8.837	14.181	12.2	9.829	10.458	8.583	11.32	6.969	11.875	9.759	13.785	6.321	11.193	11.883	10.669	4.62	9.034
TCGA-49-4514-01	LUAD	0.4042	8.794	8.796	8.622	11.167	10.577	7.993	5.314	10.85	12.808	11.788	5.04	10.693	11.449	15.355	14.724	12.926	8.458	14.945	10.732	10.614	11.35	10.138	11.648	7.057	12.888	8.608	12.973	10.027	10.642	11.571	9.912	4.614	8.085
TCGA-49-6742-01	LUAD	0.3788	9.588	7.89	8.88	11.827	11.254	5.899	3.664	11.469	11.258	10.757	5.191	9.817	12.651	15.469	14.997	12.91	8.364	14.654	11.744	10.709	11.534	10.161	11.772	4.531	12.836	8.311	12.366	9.382	10.537	11.955	12.127	0.577	6.621
TCGA-49-6743-01	LUAD	-0.0837	10.036	9.457	9.794	11.62	9.976	7.361	4.846	11.673	10.825	11.153	5.51	9.654	11.613	13.571	14.129	11.704	6.602	13.754	12.159	8.731	9.948	9.273	11.197	6.072	13.376	10.846	12.956	5.718	10.869	11.705	10.929	6.205	7.722
TCGA-49-6744-01	LUAD	0.2576	9.62	7.702	7.846	11.327	11.996	7.801	6.176	11.21	10.973	12.007	6.226	8.079	11.309	15.697	16.072	12.109	8.253	14.105	12.049	9.634	10.041	9.901	11.075	7.648	11.262	11.684	13.16	9.136	11.519	11.962	12.197	5.236	9.06
TCGA-49-6745-01	LUAD	-0.0146	9.244	8.33	9.232	11.581	11.273	7.786	5.87	11.044	11.018	11.96	5.467	8.816	11.103	14.989	15.521	12.226	6.845	14.308	12.084	9.243	10.127	9.636	11.573	6.808	11.983	10.28	12.944	7.693	11.184	11.969	11.587	3.145	8.361
TCGA-49-6761-01	LUAD	0.0223	10.396	9.239	7.347	10.964	12.233	9.103	4.682	11.173	11.265	10.734	7.347	8.735	10.468	15.657	14.62	12.279	7.869	14.816	10.421	8.613	9.479	9.239	11.794	6.979	12.174	10.296	12.278	5.167	10.814	11.927	10.977	4.8	8.307
TCGA-49-6767-01	LUAD	0.2308	10.41	9.138	9.054	11.886	10.628	8.747	3.767	11.318	11.511	11.992	6.174	8.717	11.617	15.55	15.942	12.521	6.908	13.856	11.55	9.033	10.688	9.653	11.866	7.088	12.559	9.092	13.443	8.433	11.447	11.57	10.145	6.243	7.839
TCGA-49-AAQV-01	LUAD	0.3678	10	8.358	8.495	11.791	11.882	7.036	6.14	11.364	11.638	11.087	5.212	9.09	11.507	15.572	16.228	12.248	8.428	14.12	13.042	10.386	11.527	9.411	11.284	7.872	12.093	10.017	14.6	7.296	10.889	12.092	10.477	4.784	8.337
TCGA-49-AAR0-01	LUAD	0.4472	9.362	9.734	7.756	12.274	11.273	7.808	6.716	11.696	11.45	11.854	5.93	9.062	11.578	15.433	15.447	13.21	9.343	13.677	12.545	9.781	11.077	8.92	10.824	8.178	12.026	10.428	13.25	9.217	10.694	12.394	10.767	4.602	9.104
TCGA-49-AAR2-01	LUAD	0.5532	8.942	9.266	8.187	11.388	13.832	6.33	6.951	11.07	12.467	11.003	5.682	9.995	12.39	16.351	16.051	12.742	9.593	13.678	12.604	10.67	10.787	8.819	10.924	7.346	11.906	10.804	14.096	9.991	10.797	10.765	10.26	4.008	9.098
TCGA-49-AAR3-01	LUAD	0.5673	9.013	9.41	9.468	11.861	11.99	10.059	6.105	11.196	11.165	12.155	7.301	9.624	11.731	16.526	16.734	12.772	8.167	13.194	12.184	9.271	10.915	9.998	11.443	8.702	12.55	10.308	13.144	8.167	11.03	11.106	11.496	6.105	9.324
TCGA-49-AAR4-01	LUAD	0.4394	9.283	9.622	8.856	11.434	12.003	9.22	6.494	11.485	11.138	11.573	8.106	8.446	11.579	15.9	15.868	12.402	9.387	13.912	12.093	9.147	10.65	9.553	10.808	9.447	11.861	11.15	13.647	8.824	10.715	11.246	11.068	6.076	9.689
TCGA-49-AAR9-01	LUAD	0.0946	9.985	11.117	9.088	11.454	9.794	6.703	3.831	11.425	11.085	10.533	8.682	10.131	11.906	15.248	14.25	12.505	7.307	14.836	11.908	9.605	10.881	9.206	11.683	5.066	12.492	8.591	13.869	6.741	9.846	11.317	10.694	4.549	6.216
TCGA-49-AARE-01	LUAD	-0.0897	9.84	10.053	8.533	11.326	10.121	6.659	5.034	11.106	11.164	11.279	5.372	8.697	11.047	14.208	14.313	11.869	8.006	14.115	11.394	9.662	11.598	8.943	11.812	7.537	11.648	10.541	14.022	5.962	9.83	11.569	9.571	4.222	8.597
TCGA-49-AARN-01	LUAD	0.0901	9.318	8.203	7.638	11.745	12.93	5.509	5.787	11.663	11.238	11.269	5.333	7.606	11.412	15.531	16.187	12.393	8.511	13.209	12.401	9.934	10.2	9.331	10.903	6.707	11.385	9.834	13.249	9.014	10.68	11.964	9.906	5.306	8.285
TCGA-49-AARO-01	LUAD	0.3318	9.272	8.441	8.332	11.656	12.138	8.163	7.16	11.074	10.914	12.256	7.026	8.41	11.175	16.347	15.699	12.227	9.059	14.419	12.176	9.778	10.8	9.013	10.736	8.277	11.691	11.4	13.04	8.003	11.31	11.333	10.884	5.434	9.285
TCGA-49-AARQ-01	LUAD	0.3028	8.971	9.364	8.979	11.386	11.159	7.277	5.435	11.251	11.777	11.347	7.145	7.684	12.664	15.788	15.954	13.251	9.993	13.774	12.406	9.343	10.207	8.812	10.446	7.819	10.727	10.244	14.569	9.018	9.422	10.323	8.915	4.753	8.688
TCGA-49-AARR-01	LUAD	-0.0163	9.559	7.719	7.887	10.558	10.449	7.369	6.351	10.971	10.821	12.539	5.862	7.374	11.021	14.759	15.472	12.007	8.566	12.586	11.833	9.559	10.242	8.537	10.617	7.301	11.186	10.096	13.971	9.063	11.218	11.889	11.415	4.912	8.829
TCGA-4B-A93V-01	LUAD	0.4236	9.358	9.588	6.863	13.661	9.293	7.699	6.396	12.725	12.417	10.489	6.428	5.603	11.643	14.085	13.816	11.822	7.78	14.127	12.841	8.239	11.15	8.309	10.986	6.857	12.692	10.652	14.538	9.935	10.823	11.898	10.432	3.752	7.686
TCGA-50-5044-01	LUAD	0.6184	8.873	10.138	7.596	11.698	12.438	7.934	5.619	11.958	11.564	12.771	4.788	9.46	12.25	15.926	16.342	12.925	9.437	15.48	11.139	10.027	11.198	9.539	11.277	6.94	13.134	10.072	12.507	9.255	11.704	11.947	10.498	3.355	8.541
TCGA-50-5045-01	LUAD	1.0769	8.028	8.833	7.274	12.264	11.992	8.569	7.666	12.436	11.614	12.183	6.809	8.606	11.539	16.252	16.246	13.043	8.397	14.399	12.781	9.607	11.405	9.985	11.899	8.454	12.856	12.221	13.45	8.634	11.973	12.16	12.756	7.395	9.598
TCGA-50-5049-01	LUAD	0.7385	8.686	9.212	7.601	11.974	11.337	9.574	7.9	11.954	11.037	11.823	7.462	8.2	11.287	15.653	16.22	12.769	7.63	14.066	12.138	9.436	10.866	9.7	11.908	8.538	12.265	13.641	13.159	6.795	11.986	12.109	13.161	5.308	9.894
TCGA-50-5051-01	LUAD	0.3348	9.272	9.493	7.139	11.815	12.496	6.261	6.216	11.151	12.259	11.255	4.761	8.94	11.157	14.889	13.505	12.132	9.436	14.284	12.182	9.27	11.535	8.668	12.199	5.304	12.62	9.564	14.186	9.89	11.116	12.856	10.039	4.953	7.432
TCGA-50-5055-01	LUAD	0.8364	8.031	8.504	7.15	11.784	11.179	8.419	8.347	11.42	11.355	12.556	7.107	8.779	11.647	15.861	16.581	12.903	7.912	13.376	11.592	9.87	10.801	9.82	11.834	8.884	12.173	11.239	13.181	9.374	12.062	12.555	12.645	7.362	10.197
TCGA-50-5066-01	LUAD	1.3627	8.005	9.659	7.416	12.899	10.997	9.665	7.671	12.775	12.089	10.579	7.268	12.053	11.762	15.607	16.117	13.633	6.72	15.037	11.926	9.141	11.845	10.803	12.21	8.34	13.667	13.395	13.731	8.086	11.794	13.135	13.869	5.93	8.223
TCGA-50-5068-01	LUAD	1.3976	7.529	8.623	6.132	11.941	12.604	8.407	8.594	12.18	12.216	10.115	6.632	11.358	11.391	15.668	15.977	13.351	7.675	14.912	11.099	10.654	11.984	11.387	11.96	8.597	13.213	13.827	14.424	8.607	12.382	13.599	12.949	5.418	8.389
TCGA-50-5072-01	LUAD	0.4591	9.313	9.691	9.602	11.863	10.95	6.025	4.015	11.876	11.509	11.293	6.863	10.9	11.675	13.433	14.139	12.3	7.651	14.336	12.294	9.789	11.512	9.815	12.453	5.529	13.499	10.125	13.106	8.31	10.56	12.284	14.356	4.471	7.389
TCGA-50-5930-01	LUAD	0.1672	9.364	9.164	7.657	11.194	9.905	7.559	6.316	11.843	11.323	11.377	5.619	9.47	11.245	14.553	14.889	12.213	9.184	13.485	12.162	9.523	10.703	8.144	11.423	6.979	11.752	12.431	13.383	8.584	11.2	12.331	11.926	0.409	8.74
TCGA-50-5931-01	LUAD	-0.0475	10.069	10.737	9.489	11.403	10.186	5.746	3.658	10.296	11.509	10.565	2.796	9.044	12.042	14.049	13.996	13.206	8.022	13.873	10.513	8.367	10.349	8.707	11.805	5.314	12.957	8.594	12.259	7.037	11.591	12.491	8.617	3.729	5.314
TCGA-50-5932-01	LUAD	-0.1722	9.746	7.311	7.388	11.693	10.634	5.528	3.488	11.484	11.244	10.942	4.377	7.384	10.883	15.115	14.701	11.151	8.504	13.525	12.101	9.504	10.092	8.887	10.698	4.566	11.201	7.395	12.299	9.969	11.35	12.73	9.758	1.055	6.515
TCGA-50-5933-01	LUAD	0.0015	10.087	8.018	9.142	10.789	11.275	8.578	4.936	11.003	10.907	12.148	4.456	6.592	11.345	15.047	15.739	12.21	6.148	14.536	11.473	8.404	10.238	9.347	11.516	7.007	12.244	11.462	11.496	7.272	11.352	11.866	11.939	4.73	8.481
TCGA-50-5935-01	LUAD	0.0445	10.167	7.021	6.577	11.187	10.951	6.219	5.615	11.04	11.105	12.122	5.498	6.103	10.445	15.847	16.482	11.626	8.045	14.221	12.505	9.818	11.317	9.213	11.27	6.948	11.413	9.488	12.687	6.219	11.568	12.61	10.263	5.103	8.073
TCGA-50-5936-01	LUAD	0.2027	9.279	8.978	8.056	11.681	8.595	6.381	5.698	11.836	11.207	11.515	5.815	9.843	11.132	14.163	14.078	11.386	8.289	14.872	12.565	9.288	10.963	9.131	11.806	6.656	12.596	9.243	13.878	7.703	11.39	12.669	12.008	2.133	8.118
TCGA-50-5939-01	LUAD	0.0426	9.263	8.295	8.605	11.307	10.937	8.214	6.18	11.573	10.897	12.192	5.335	9.346	11.325	15.32	16.014	12.175	8.313	14.291	11.661	9.679	10.15	9.091	11.783	6.475	11.808	9.765	12.465	6.671	10.987	12.118	11.516	4.497	8.447
TCGA-50-5941-01	LUAD	0.4984	9.753	8.321	8.277	11.456	11.247	8.759	6.81	11.132	11.187	12.629	6.68	8.611	11.722	16.683	17.292	12.879	7.837	14.363	12.781	9.132	9.735	10.39	11.439	7.917	11.96	10.92	12.793	7.966	11.508	11.646	11.859	5.336	9.393
TCGA-50-5942-01	LUAD	-0.0894	9.557	6.162	6.822	11.531	11.269	5.658	6.109	10.885	10.67	13.162	5.798	6.109	12.14	13.608	14.118	11.862	8.334	13.498	12.414	9.422	9.704	8.388	11.677	5.694	11.193	9.526	12.961	7.617	11.255	12.082	10.301	3.442	7.603
TCGA-50-5944-01	LUAD	-0.0974	10.303	7.055	7.729	11.348	10.635	4.81	4.456	11.232	11.097	12.348	5.014	8.748	11.125	14.283	15.15	12.962	7.431	13.195	12.111	9.636	10.665	8.804	11.161	6.635	11.752	8.065	13.967	7.151	11.686	12.043	10.968	2.746	7.604
TCGA-50-5946-01	LUAD	-0.1548	10.454	9.088	9.754	11.679	13.291	5.764	3.118	10.998	11.3	11.064	4.064	9.183	11.885	13.329	13.428	13.276	6.993	13.092	11.9	9.08	9.394	7.839	11.485	5.05	11.835	9.854	12.503	6.196	10.612	11.817	9.592	3.611	6.112
TCGA-50-6590-01	LUAD	0.1759	9.683	9.901	8.977	11.229	11.445	9.415	5.94	11.033	11.051	11.044	8.048	8.335	11.058	16.331	16.939	12.054	6.959	14.233	12.019	8.186	10.156	10.15	11.716	7.406	12.424	9.838	12.062	5.074	10.193	11.635	11.491	6.406	8.867
TCGA-50-6591-01	LUAD	0.1342	10.378	10.317	9.159	12.55	8.414	2.957	2.842	11.602	10.685	12.762	2.957	9.187	12.035	13.549	13.834	14.34	6.915	14.798	10.725	8.363	10.114	8.121	11.556	2.842	12.72	6.827	12.127	3.716	9.927	12.551	8.031	1.842	4.749
TCGA-50-6592-01	LUAD	0.2751	9.572	8.779	9.277	10.974	10.022	9.395	6.052	11.324	11.123	11.232	7.066	10.513	11.55	15.314	15.677	11.834	6.557	14.605	11.873	9.705	9.699	9.893	11.93	7.296	12.86	10.586	13.279	6.194	10.829	12.026	12.217	4.609	8.363
TCGA-50-6593-01	LUAD	0.0142	9.751	8.681	8.893	11.118	11.051	6.128	5.425	10.947	11.937	12.084	4.529	9.675	11.472	14.561	14.906	12.369	8.117	13.884	12.386	9.755	10.629	9.306	11.308	6.509	11.832	9.222	12.446	8.847	11.604	11.648	11.036	4.883	8.227
TCGA-50-6594-01	LUAD	0.1607	9.708	8.533	9.948	12.502	11.714	6.033	5.425	12.446	11.969	11.67	3.954	9.295	11.205	13.923	14.839	12.679	8.212	14.237	11.073	9.501	10.165	9.208	11.946	5.222	12.224	8.733	11.991	4.195	11.098	12.517	10.23	4.816	6.945
TCGA-50-6595-01	LUAD	0.2081	8.933	9.647	9.123	11.55	12.668	8.039	6.221	11.701	11.011	12.91	4.451	8.714	11.385	16.121	16.383	12.783	7.07	14.607	11.769	8.948	9.888	10.376	11.35	6.553	12.355	9.455	12.224	6.97	10.653	11.995	11.701	3.948	8.101
TCGA-50-6597-01	LUAD	0.3476	9.808	10.435	7.438	10.905	11.972	6.002	5.669	11.267	12.058	12.366	6.044	7.034	11.508	16.211	16.024	13.25	9.013	13.728	12.405	10.442	11.655	9.214	10.372	7.2	10.555	9.773	12.881	8.43	10.769	12.286	10.045	4.669	9.057
TCGA-50-6673-01	LUAD	-0.0132	9.453	7.986	7.701	11.097	11.81	7.944	5.469	11.244	10.718	12.225	4.12	8.528	11.912	14.921	14.853	11.819	6.632	13.517	13.511	9.558	10.073	9.207	11.286	5.451	11.982	10.437	11.565	8.174	10.761	12.256	10.785	5.575	7.414
TCGA-50-7109-01	LUAD	-0.0232	10.402	8.861	8.38	12.052	9.552	8.108	6.535	11.358	11.155	11.5	6.582	6.17	11.064	14.141	14.522	12.137	6.353	14.432	12.042	7.487	9.715	8.388	12.275	6.457	12.031	9.477	13.062	7.385	11.185	11.877	10.937	5.697	7.767
TCGA-50-8457-01	LUAD	0.1686	9.934	6.947	7.076	12.152	10.883	7.164	6.916	11.612	10.6	12.351	6.655	6.336	10.783	14.996	15.502	11.871	9.023	13.431	12.552	9.194	10.136	8.591	11.216	7.759	10.982	11.29	12.101	6.047	11.509	12.241	11.546	5.254	9.147
TCGA-50-8459-01	LUAD	0.2591	8.947	7.717	6.957	11.346	11.11	6.217	7.736	11.141	10.771	12.568	6.185	7.859	11.096	15.253	15.728	11.927	8.88	14.039	12.185	9.764	10.305	8.709	11.39	7.806	11.541	11.323	13.872	8.345	12.026	11.75	12.326	4.717	9.668
TCGA-50-8460-01	LUAD	0.2578	9.529	7.909	7.504	11.319	11.842	6.407	6.841	11.259	11.626	12.089	6.658	8.602	11.006	15.755	15.8	12.895	9.817	14.306	12.053	9.919	10.163	9.008	11.353	7.684	11.148	9.967	12.838	7.418	11.489	11.918	11.294	4.736	9.175
TCGA-53-7624-01	LUAD	0.1619	9.968	10.604	9.532	10.564	12.152	7.937	2.135	10.896	11.193	10.232	5.135	10.154	11.326	14.858	15.052	12.391	8.015	14.582	11.413	8.364	11.192	10.99	11.658	6.188	12.682	8.984	12.509	4.983	9.111	11.999	12.745	6.405	7.175
TCGA-53-7626-01	LUAD	0.1565	9.966	7.381	8.257	11.165	11.92	9.111	7.007	10.943	10.921	12.172	6.592	8.198	10.694	14.523	15.557	11.716	7.485	13.286	12.168	9.463	9.981	9.037	11.319	7.63	11.458	12.835	12.728	6.617	11.61	11.624	12.635	5.406	9.262
TCGA-53-7813-01	LUAD	0.5697	9.733	7.761	7.879	12.118	10.965	7.555	6.306	11.722	11.151	9.623	6.639	10.542	12.049	14.87	14.757	12.838	8.016	15.125	12.461	9.773	11.965	9.495	12.213	4.897	12.613	10.399	14.752	5.97	11.358	12.724	10.083	5.325	7.539
TCGA-53-A4EZ-01	LUAD	0.1749	10.929	9.858	8.78	11.671	10.973	5.814	6.591	11.352	11.431	10.328	5.312	4.883	11.077	16.522	16.019	12.913	8.267	13.056	13.491	8.427	11.042	9.328	12.023	6.481	12.862	9.674	12.885	10.142	10.105	11.61	9.43	3.699	7.567
TCGA-55-1592-01	LUAD	0.0058	9.739	7.365	8.491	11.749	10.282	7.69	5.4	11.312	10.843	11.207	4.947	10.191	11.921	14.337	14.908	12.644	7.256	13.784	12.875	9.474	10.375	9.909	11.023	6.08	11.738	10.342	12.011	8.986	10.55	11.98	11.021	4.985	8.061
TCGA-55-1594-01	LUAD	0.1995	8.883	8.441	9.081	11.719	8.731	7.566	6.23	11.096	11.438	10.592	6.121	8.614	12.602	14.693	14.093	12.41	7.195	13.99	13.21	8.506	9.945	8.876	12.723	6.275	12.619	9.562	12.982	11.045	10.881	12.542	10.275	3.782	7.616
TCGA-55-1595-01	LUAD	-0.0132	10.127	7.663	9.223	11.65	10.02	7.557	5.995	11.865	11.438	12.243	5.835	7.562	10.805	14.099	14.538	11.891	7.985	13.434	12.074	9.122	9.927	8.659	11.778	6.343	12.409	10.607	12.669	5.448	11.174	12.779	10.427	4.932	7.921
TCGA-55-1596-01	LUAD	0.5608	9.392	8.597	10.778	12.292	12.751	6.186	5.198	12.259	11.961	10.502	5.051	14.041	11.966	16.604	16.18	12.681	7.115	13.127	13.018	9.565	10.406	10.266	12.207	5.453	12.928	9.858	13.359	8.102	10.768	12.126	10.937	3.888	7.352
TCGA-55-5899-01	LUAD	0.3211	9.264	9.898	9.405	12.088	10.045	8.023	5.893	11.779	11.209	11.463	7.397	11.641	10.946	16.534	15.605	12.605	7.291	13.243	13.398	9.978	10.177	8.215	11.68	6.373	12.944	11.629	12.036	6.709	11.433	11.607	10.804	2.363	8.045
TCGA-55-6543-01	LUAD	0.002	9.073	7.093	7.327	11.527	9.58	7.928	5.088	11.785	10.985	11.882	4.772	7.317	11.115	14.25	14.705	11.959	7.455	14.877	12.95	9.328	10.3	8.332	10.891	6.488	11.451	8.301	13.144	9.478	11.149	12.779	11.673	4.549	8.134
TCGA-55-6642-01	LUAD	-0.0576	9.908	7.198	8.47	11.49	11.342	7.555	6.446	10.999	10.94	11.907	6.968	8.902	10.876	13.502	15.028	11.523	6.905	14.279	12.159	9.05	9.624	8.401	11.908	6.39	11.874	9.451	13.012	8.324	10.601	12.151	11.39	5.005	8.125
TCGA-55-6712-01	LUAD	0.259	9.022	7.427	9.356	11.034	11.221	8.23	5.542	11.264	10.875	11.424	6.301	8.921	11.902	16.57	16.938	12.963	7.755	14.943	10.776	9.537	10.126	9.548	11.579	7.381	12.389	11.351	11.921	7.63	10.557	12.03	11.731	2.164	8.921
TCGA-55-6968-01	LUAD	0.2167	9.955	11.561	10.132	11.409	10.797	8.945	6.499	11.176	11.1	10.989	7.899	9.734	11.903	14.729	15.437	14.411	6.161	13.464	11.883	8.732	10.785	8.55	11.922	6.734	12.42	8.132	11.67	6.97	9.957	11.783	11.207	6.126	8.553
TCGA-55-6969-01	LUAD	0.3692	9.579	10.308	8.694	11.594	11.379	8.761	6.137	11.406	11.334	11.525	7.476	10.392	11.921	15.354	16.075	12.768	7.268	14.766	11.961	8.66	10.467	9.069	11.902	7.818	12.385	11.909	12.519	5.335	10.847	12.273	11.454	3.108	8.95
TCGA-55-6970-01	LUAD	0.0967	10.053	8.069	8.156	12.146	9.664	7.153	5.728	11.549	11.436	11.009	5.702	9.948	10.631	14.483	14.856	11.762	7.817	14.505	12.837	9.232	10.782	9.535	11.517	6.633	12.042	11.903	13.077	7.537	10.459	12.119	11.386	3.169	8.215
TCGA-55-6971-01	LUAD	0.2811	10.626	8.538	7.445	11.526	11.472	8.764	6.345	11.116	10.263	11.742	7.469	9.83	11.023	14.766	15.627	11.965	8.6	14.262	13.208	8.744	9.311	9.006	11.52	8.225	11.94	11.707	12.814	8.441	11.208	11.822	12.262	5.239	9.345
TCGA-55-6972-01	LUAD	0.0887	9.383	7.566	6.905	12.23	10.346	4.776	3.191	11.75	12.245	8.86	2.513	9.254	11.3	12.778	12.631	13.372	8.575	12.661	11.122	10.043	10.168	8.659	11.488	3.776	12.627	6.932	13.335	5.776	11.161	12.275	8.575	1.191	3.998
TCGA-55-6975-01	LUAD	0.275	9.477	8.833	8.138	11.874	10.139	6.345	4.993	12.076	11.397	12.359	6.54	9.87	11.088	13.718	14.091	12.012	6.833	14.943	12.127	10.089	10.792	9.583	11.743	5.745	12.936	10.299	12.894	7.308	11.141	11.918	13.502	4.955	7.261
TCGA-55-6978-01	LUAD	0.344	9.412	10.653	9.252	11.391	11.353	9.727	5.422	10.891	11.283	11.638	7.196	8.629	11.394	15.177	15.63	12.628	7.252	14.583	12.351	8.655	9.888	10.197	11.87	8.051	12.416	11.789	13.317	6.906	11.474	11.824	12.025	4.481	9.026
TCGA-55-6979-01	LUAD	0.536	8.938	8.213	9.03	11.754	11.643	9.397	7.302	11.359	10.777	12.623	7.296	8.697	11.023	15.736	16.222	12.491	8.106	13.91	13.174	9.438	10.604	9.941	11.083	8.347	11.721	11.807	13.311	8.702	11.443	11.572	12.299	5.302	9.592
TCGA-55-6980-01	LUAD	0.5383	9.747	7.92	6.63	11.409	11.755	7.788	6.314	11.394	11.125	12.249	5.91	7.197	11.701	16.716	16.725	12.881	8.488	15.059	12.823	9.33	10.183	9.433	10.725	7.8	11.871	11.661	13.12	7.711	11.626	12.877	11.614	8.075	8.699
TCGA-55-6981-01	LUAD	-0.0873	9.438	8.756	8.511	11.572	10.952	5.096	6.096	11.315	10.934	11.958	4.511	8.672	11.872	14.425	14.626	12.463	8.137	15.132	12.744	9.305	10.08	8.366	10.935	5.877	11.468	9.563	13.032	6.866	10.807	12.118	10.357	5.169	7.469
TCGA-55-6982-01	LUAD	0.1486	9.822	8.271	8.627	11.359	11.828	7.709	4.741	11.706	10.696	11.169	5.406	9.927	11.385	16.253	17.192	12.25	7.847	14.741	12.517	9.159	10.767	9.452	10.979	6.728	11.704	9.035	13.168	5.813	11.343	11.968	11.536	4.883	8.313
TCGA-55-6983-01	LUAD	0.2639	9.653	8.229	7.219	11.664	11.346	6.909	7.148	11.24	11.292	11.688	5.694	8.008	11.381	15.012	14.584	12.121	8.482	14.064	12.477	9.76	11.241	9.457	11.479	7.137	12.008	11.034	12.607	9.482	11.67	12.499	11.272	4.177	8.928
TCGA-55-6984-01	LUAD	0.0992	9.52	8.725	7.865	11.372	9.532	6.741	4.915	11.848	11.21	10.775	3.958	7.362	12.087	14.484	14.486	11.817	8.847	14.575	11.273	11.355	11.316	9.267	10.699	6.099	11.418	9.248	14.539	7.174	10.531	12.083	9.827	5.777	7.165
TCGA-55-6985-01	LUAD	0.0969	9.641	9.181	8.155	11.409	11.485	8.702	5.768	11.322	11.064	11.843	6.423	8.758	11.304	15.234	15.85	12.241	6.987	14.027	11.944	9.222	10.267	9.359	11.386	7.497	11.79	11.558	13.726	7.686	10.8	11.757	11.78	4.622	8.564
TCGA-55-6986-01	LUAD	0.2417	8.947	7.94	7.094	12.216	11.104	6.015	8.366	11.415	11.052	11.711	4.584	7.327	12.037	14.102	14.265	11.852	8.565	14.954	12.86	10.095	9.614	9.001	10.836	6.699	11.872	9.953	14.813	9.684	10.855	12.213	10.441	3.709	8.043
TCGA-55-6987-01	LUAD	0.6827	9.547	8.932	8.767	11.659	11.651	9.683	7.174	11.732	11.922	11.942	7.76	10.053	11.224	15.125	16.409	12.036	8.243	14.386	12.405	8.873	9.917	9.596	12.115	8.658	12.559	10.421	13.417	8.057	11.636	11.925	12.56	6.842	9.813
TCGA-55-7227-01	LUAD	0.2626	9.266	7.637	8.063	11.476	12.273	7.565	6.052	11.12	10.832	12.002	5.467	7.829	11.375	15.897	15.959	12.317	8.674	14.641	12.829	9.503	9.398	9.498	11.221	7.222	11.34	9.897	14.035	5.842	11.378	12.781	11.338	5.91	8.467
TCGA-55-7281-01	LUAD	0.2966	9.31	7.648	7.875	11.156	11.782	8.297	6.287	11.016	10.896	11.692	5.211	7.847	11.417	15.661	15.408	12.428	8.3	13.786	11.314	9.615	10.974	9.683	11.011	7.388	11.844	12.64	13.214	10.082	11.948	11.588	11.696	6.307	9.322
TCGA-55-7283-01	LUAD	-0.0538	10.142	7.352	7.4	11.435	12.232	7.123	5.326	10.898	11.476	11.781	5.69	8.104	10.798	14.527	15.233	11.699	8.44	13.739	12.311	9.758	10.687	8.832	11.435	6.447	11.701	9.509	12.391	9.861	11.074	12.311	10.858	3.463	7.914
TCGA-55-7284-01	LUAD	-0.0023	9.635	6.732	6.744	10.58	11.123	7.08	5.818	11.04	10.939	11.567	5.613	6.899	11.621	15.338	15.61	11.509	8.166	13.39	12.018	10.312	10.854	9.107	11.464	6.719	11.52	10.706	12.968	7.996	11.908	11.949	10.509	3.447	8.347
TCGA-55-7570-01	LUAD	0.3261	9.199	9.769	9.53	12.322	7.92	6.556	4.868	12.16	12.015	10.11	5.744	13.855	11.648	14.041	12.926	12.318	6.889	13.743	11.914	9.422	10.703	8.593	12.066	6.91	13.306	8.744	13.768	8.631	9.799	11.763	13.066	3.123	6.622
TCGA-55-7573-01	LUAD	-0.0972	10.291	6.879	6.974	11.101	10.132	6.889	6.393	11.048	10.822	11.646	6.434	7.122	11.306	14.795	15.354	12.176	7.873	12.985	12.434	8.958	10.23	9.041	11.317	7.301	11.243	9.79	12.104	5.849	11.806	11.905	10.475	6.992	8.421
TCGA-55-7574-01	LUAD	0.2697	9.756	8.21	7.765	11.243	11.314	7.984	7.408	11.249	11.3	12.724	7.346	7.556	11.119	14.864	15.323	11.996	8.471	13.609	12.047	8.438	9.865	8.993	11.427	8.206	11.742	12.458	13.87	9.765	11.226	11.907	12.017	4.311	9.338
TCGA-55-7576-01	LUAD	-0.1331	10.407	8.553	8.676	11.566	9.382	6.622	6.443	11.142	11.413	11.009	5.206	9.196	11.621	14.475	14.857	11.926	5.499	13.468	12.501	8.304	10.408	9.585	11.447	6.735	12.368	9.971	12.101	7.707	10.611	11.7	10.916	3.055	8.271
TCGA-55-7724-01	LUAD	0.204	9.744	5.836	8.009	11.101	10.06	7.969	5.81	11.774	10.888	10.839	5.784	9.45	12.078	13.934	14.965	12.379	3.325	14.152	12.621	9.95	10.156	9.608	11.867	4.861	12.317	10.573	13.257	6.511	11.811	12.318	12.247	4.81	7.542
TCGA-55-7725-01	LUAD	0.3366	9.811	4.826	7.626	11.676	10.878	7.082	7.563	11.609	10.515	10.666	6.463	7.411	11.977	14.772	15.541	12.614	6.3	14.696	12.673	10.482	10.97	9.718	11.918	5.904	11.975	10.541	13.579	7.375	11.511	12.226	11.416	4.978	7.497
TCGA-55-7726-01	LUAD	0.0316	9.601	8.266	9.295	11.262	9.258	7.22	5.936	11.407	10.822	10.636	6.367	9.301	11.916	14.425	14.303	12.441	5.849	14.811	10.593	8.538	10.474	9.648	11.924	4.685	12.86	9.884	12.607	6.635	11.155	11.88	11.583	5.528	6.685
TCGA-55-7727-01	LUAD	0.0519	10.106	5.49	9.025	11.347	10.11	6.476	5.758	11.767	10.757	8.859	7.025	8.89	11.664	14.66	14.972	12.813	5.92	14.47	12.113	9.726	10.655	9.449	11.463	4.734	11.716	8.909	14.308	4.046	11.018	11.774	11.165	5.783	7.242
TCGA-55-7728-01	LUAD	0.6619	8.675	8.357	6.686	11.163	11.676	8.079	7.282	10.827	11.479	11.744	6.584	7.141	11.856	15.775	15.901	12.298	9.784	13.731	12.718	10.946	11.453	9.061	10.683	9.889	10.988	11.65	13.815	9.06	11.688	11.296	11.496	5.676	10.56
TCGA-55-7815-01	LUAD	0.1688	9.842	5.212	8.382	11.561	9.948	7.232	5.526	11.829	10.206	9.003	6.836	7.647	11.11	13.798	14.26	12.255	2.588	14.52	14.095	9.937	10.505	9.404	11.634	3.588	12.362	10.343	12.382	8.934	11.589	12.492	11.504	4.91	6.412
TCGA-55-7816-01	LUAD	0.1234	9.618	6.434	6.86	11.393	10.837	8.495	7.31	10.997	10.519	12.478	5.322	7.6	10.448	14.416	15.615	11.928	8.052	13.797	12.391	9.088	10.068	9.736	11.628	7.705	11.471	6.881	12.759	7.271	11.768	11.946	12.542	6.469	9.139
TCGA-55-7903-01	LUAD	-0.0188	10.094	8.978	9.398	11.34	11.831	8.319	5.75	11.025	11.143	10.898	6.103	8.578	11.589	13.988	15.532	12.878	8.142	14.243	11.869	9.538	9.639	9.27	11.659	7.308	12.166	9.576	12.895	7.344	10.501	11.915	10.599	4.853	7.85
TCGA-55-7907-01	LUAD	0.0456	9.472	7.79	8.665	11.644	10.594	8.054	5.689	11.545	11.638	11.381	6.503	9.754	11.372	14.082	14.454	12.19	6.805	13.353	13.118	9.349	10.38	9.55	11.378	6.386	11.822	11.573	12.016	8.805	10.92	11.323	11.104	2.452	7.949
TCGA-55-7910-01	LUAD	0.0425	9.041	8.861	9.011	11.648	11.173	6.332	6.174	11.847	11.251	11.021	5.82	4.796	11.689	13.768	12.881	12.17	7.575	14.123	11.733	10.218	10.331	9.125	12.147	5.315	12.628	11.02	13.446	8.641	10.444	11.39	11.094	3.589	7.255
TCGA-55-7911-01	LUAD	0.2277	8.66	8.034	9.816	11.565	12.663	8.786	6.114	11.251	10.94	10.719	6.731	8.697	10.288	15.219	15.331	12.288	7.746	14.417	11.437	9.346	10.354	10.195	11.395	7.447	11.757	11.732	13.326	9.201	11.045	12.049	11.49	5.523	8.604
TCGA-55-7913-01	LUAD	0.1645	10.127	9.181	8.997	12.344	10.874	6.147	3.106	12.031	12.03	10.486	4.447	9.376	11.128	14.349	13.784	12.268	7.912	14.159	12.563	9.334	11.42	8.653	11.514	5.447	12.56	8.974	14.224	10.069	10.237	11.828	9.954	5.153	6.276
TCGA-55-7914-01	LUAD	0.0897	10.13	7.727	7.897	11.57	11.172	6.832	5.953	11.598	11.05	11.361	6.33	8.552	11.676	15.279	15.856	11.32	8.254	14.517	13.847	9.264	10.501	9.383	11.519	6.8	11.732	9.096	12.648	5.767	11.384	11.924	10.677	4.781	7.819
TCGA-55-7994-01	LUAD	0.2108	9.52	8.511	10.123	11.619	10.798	9.044	5.926	11.212	10.51	10.894	6.775	9.814	11.358	16.373	16.227	12.825	8.424	14.219	12.301	8.799	9.681	9.075	11.921	7.746	12.194	9.389	11.958	7.55	11.423	11.068	11.266	5.531	8.527
TCGA-55-7995-01	LUAD	0.1769	10.004	8.532	9.086	10.931	11.469	9.201	6.811	10.873	11.305	11.352	7.226	9.008	11.414	14.8	15.014	12.443	8.168	14.434	12.169	8.944	10.108	9.83	10.87	8.476	11.49	8.595	12.549	8.291	11.031	11.797	11.287	6.718	9.123
TCGA-55-8085-01	LUAD	0.7568	9.728	8.033	8.191	11.903	12.218	8.604	6.347	12.073	11.847	11.222	6.794	10.443	11.076	15.842	16.821	14.34	9.387	14.648	12.099	9.651	10.415	9.227	11.375	7.619	12.742	10.566	13.415	8.483	11.099	12.753	11.373	6.969	8.605
TCGA-55-8087-01	LUAD	-0.2011	9.997	5.989	6.118	11.502	10.742	4.481	3.729	11.148	11.153	11.611	4.651	5.681	11.604	12.892	13.267	12.212	8.403	12.948	11.88	9.141	10.154	8.627	11.23	6.515	10.311	6.734	13.458	8.102	10.147	12.288	10.005	7.024	7.382
TCGA-55-8089-01	LUAD	0.571	8.914	8.267	9.048	10.978	11.412	10.199	6.378	10.879	10.85	11.719	8.103	9.257	11.346	15.794	16.49	12.338	7.43	14.028	12.113	9.769	10.416	10.507	11.93	8.173	12.447	12.191	13.367	8.146	11.387	11.938	12.86	5.677	9.561
TCGA-55-8090-01	LUAD	0.1217	9.021	8.505	8.22	11.74	10.173	6.924	5.777	11.506	10.96	11.459	5.142	7.116	11.314	14.417	14.615	12.003	8.451	14.922	12.862	9.893	10.156	9.15	10.407	6.454	12.091	10.771	14.7	9.956	11.232	12.473	10.593	4.718	7.92
TCGA-55-8091-01	LUAD	0.3884	9.56	8.008	7.489	11.677	12.74	6.903	5.286	11.548	10.438	12.199	6.053	8.263	11.015	15.334	15.491	12.368	9.192	14.354	12.535	9.736	10.455	9.539	11.352	7.38	11.674	10.555	14.539	7.833	11.661	12.881	11.798	5.468	8.668
TCGA-55-8092-01	LUAD	0.4392	9.448	7.914	8.321	10.871	12.638	8.514	6.283	11.409	11.461	10.765	7.162	10.154	11.983	16.934	17.087	11.429	8.596	14.171	10.679	9.438	10.182	10.064	10.934	7.714	11.817	11.398	12.016	4.981	11.453	11.951	13.404	4.153	8.629
TCGA-55-8094-01	LUAD	0.2481	10.043	9.211	9.219	11.421	12.421	4.16	-0.747	12.313	11.355	9.456	5.883	11.032	12.416	15.176	14.893	13.015	5.96	14.16	12.095	10.018	9.411	7.908	11.818	3.341	12.801	8.957	13.121	10.687	10.393	11.82	8.633	1.838	5.184
TCGA-55-8096-01	LUAD	0.1027	9.382	7.084	7.489	11.543	11.799	7.276	6.145	11.68	10.701	12.486	5.65	6.85	11.87	13.493	14.94	12.122	6.936	14.474	12.984	9.874	10.806	9.122	11.046	7.149	11.608	9.539	12.418	7.38	11.543	11.603	11.109	5.1	8.499
TCGA-55-8097-01	LUAD	-0.2306	9.909	6.735	6.819	11.385	11.907	5.777	5.745	11.04	10.879	11.611	5.829	6.01	11.123	13.707	14.085	12.007	8.247	12.827	11.653	9.052	9.56	8.676	11.106	7.207	11.474	9.821	13.996	6.657	10.885	12.335	10.209	4.234	8.003
TCGA-55-8203-01	LUAD	0.2022	9.966	8.424	7.625	12.113	11.495	7.116	6.359	11.49	10.898	11.555	6.765	8.474	11.482	14.22	14.814	11.875	7.903	14.841	12.478	9.638	11.113	9.158	11.565	7.305	12.099	9.747	13.252	8.422	11.126	11.981	10.697	6.52	8.227
TCGA-55-8204-01	LUAD	0.1902	9.467	8.472	8.643	12.152	9.606	6.984	7.231	11.87	11.211	11.453	6.359	10.222	12.059	13.958	14.976	12.152	6.468	14.47	11.675	9.198	10.215	9.647	11.496	5.883	12.572	10.869	13.524	6.424	10.497	11.893	11.009	6.178	7.687
TCGA-55-8205-01	LUAD	0.5505	8.644	9.41	10.194	11.149	12.082	9.62	6.875	10.977	11.776	11.678	7.128	9.025	11.548	15.684	16.114	12.685	6.753	15.374	12.612	8.892	9.929	10.027	11.799	8.274	12.301	11.434	12.935	7.065	11.039	11.859	12.473	6.229	9.273
TCGA-55-8206-01	LUAD	0.134	10.004	6.825	7.095	11.494	9.379	6.855	7.746	10.91	10.307	11.92	6.999	7.073	11.578	13.76	14.588	12.256	8.386	12.942	12.561	9.66	10.044	8.598	10.93	8.002	11.23	9.649	12.402	6.768	11.634	12.125	12.796	6.24	9.344
TCGA-55-8207-01	LUAD	0.2728	9.768	6.978	6.856	11.521	11.82	7.154	6.274	12.105	10.026	12.943	5.211	6.556	10.98	14.055	14.632	11.985	8.256	13.938	12.707	9.507	10.48	8.066	11.242	7.19	11.978	12.369	14.643	5.879	12.082	12.424	12.097	2.709	8.622
TCGA-55-8208-01	LUAD	0.5254	10.339	8.46	8.463	11.297	11.523	9.521	7.433	11.582	10.758	12.162	7.42	8.588	11.267	15.54	16.028	12.196	8.153	13.946	12.851	9.388	10.728	9.789	11.675	8.271	12.001	10.523	13.829	6.779	11.575	11.734	12.309	7.269	9.597
TCGA-55-8299-01	LUAD	0.5795	9.204	7.865	8.473	11.209	11.468	9.288	6.886	11.328	10.998	12.815	7.586	9.457	11.107	15.711	16.089	11.769	8.042	15.528	12.389	9.985	10.772	9.848	11.149	8.065	12.296	10.787	14.052	9.1	11.18	11.712	12.925	4.886	9.343
TCGA-55-8301-01	LUAD	0.6336	9.864	8.933	7.497	11.796	13.369	9.067	6.497	11.628	12.119	11.656	7.016	8.854	10.895	16.399	16.821	12.801	8.033	14.637	12.106	8.936	10.918	10.079	11.673	8.459	12.093	10.756	12.568	5.992	11.438	11.859	11.59	6.05	9.488
TCGA-55-8302-01	LUAD	0.0863	8.943	9.368	9.238	11.872	12.68	8.147	5.451	11.924	11.042	10.719	5.357	8.659	11.437	15.621	15.392	12.469	8.769	14.341	11.874	8.919	10.015	9.125	11.007	6.889	12.325	9.527	13.308	9.059	10.128	11.342	10.309	5.078	8.216
TCGA-55-8505-01	LUAD	-0.067	9.553	9.033	8.209	11.096	8.67	5.745	5.07	11.359	10.856	11.412	4.629	7.899	11.989	14.053	13.556	11.169	8.202	14.112	11.446	9.771	11.46	9.472	11.607	5.324	12.407	7.753	13.009	8.379	10.469	11.489	10.611	6.191	6.937
TCGA-55-8506-01	LUAD	-0.1653	9.36	9.218	7.93	11.178	12.097	7.851	5.301	10.934	10.972	11.127	5.457	5.054	10.941	14.703	14.899	12.115	8.943	13.937	12.533	8.884	10.305	8.426	11.166	6.899	11.282	11.723	12.96	7.992	9.177	11.292	11.437	3.078	8.072
TCGA-55-8507-01	LUAD	0.1111	9.837	9.265	8.532	12.014	11.108	7.395	5.284	11.197	11.577	11.983	5.523	8.261	12.064	14.181	13.907	11.429	7.032	13.463	13.106	8.837	10.895	9.561	11.594	6.045	12.23	8.125	12.951	9.823	10.122	11.466	10.728	7.371	7.714
TCGA-55-8508-01	LUAD	0.1293	9.649	9.358	7.43	11.497	11.352	7.117	7.777	11.208	10.783	11.641	5.972	8.396	11.879	15.009	15.418	11.508	9.251	14.333	11.542	8.587	11.068	8.404	10.981	6.249	11.63	9.178	14.05	9.45	10.68	12.052	11.216	5.523	8.388
TCGA-55-8510-01	LUAD	0.1824	9.531	8.897	8.228	11.666	11.209	7.895	6.799	11.415	10.967	12.16	6.751	8.436	11.009	16.297	16.333	12.161	9.022	13.007	12.587	9.439	10.337	9.285	10.833	7.846	11.451	8.793	12.4	7.352	11.058	11.172	10.992	6.52	9.18
TCGA-55-8511-01	LUAD	0.1716	9.746	8.969	7.812	12.876	10.338	7.674	5.562	11.946	11.534	11.298	6.319	6.319	10.856	15.742	15.114	12.225	8.306	13.194	12.808	9.296	10.125	8.053	10.781	7.52	11.998	11.725	14.219	6.494	10.139	10.988	11.22	3.926	8.635
TCGA-55-8512-01	LUAD	-0.1917	9.92	7.44	7.281	10.761	9.951	7.135	4.711	10.78	11.42	11.33	4.184	7.4	10.985	14.423	14.441	11.901	9.504	12.23	11.422	9.579	10.189	8.493	10.745	6.522	10.839	7.677	13.824	9.068	10.521	12.089	10.147	5.74	7.296
TCGA-55-8513-01	LUAD	0.1167	9.707	6.987	7.242	10.754	11.727	6.9	6.9	10.936	10.8	11.892	5.592	7.069	11.099	15.124	15.784	11.871	8.277	12.49	13.126	9.799	10.221	9.342	10.898	7.004	11.123	10.226	13.43	10.373	11.613	11.714	10.765	5.377	9.22
TCGA-55-8514-01	LUAD	-0.0091	10.038	8.172	5.968	11.916	10.978	6.238	6.445	11.979	10.915	11.523	4.412	3.455	11.807	14.604	14.613	12.159	8.395	13.858	12.401	9.408	10.707	8.52	10.056	6.708	10.923	10.981	13.512	9.318	9.028	11.048	10.723	4.123	8.25
TCGA-55-8614-01	LUAD	-0.0503	9.689	10.007	7.952	12.396	10.738	6.085	5.9	11.685	10.942	11.085	5.284	9.505	11.525	14.765	14.91	12.703	7.342	13.614	12.038	8.618	9.853	8.089	11.041	6.353	11.935	10.819	13.693	9.498	9.725	11.386	10.575	5.138	7.735
TCGA-55-8615-01	LUAD	-0.2554	9.653	9.147	7.624	11.003	11.65	4.904	5.326	10.983	11.259	11.323	3.419	6.961	11.345	14.072	12.922	11.97	7.689	13.625	11.681	9.568	10.734	7.773	11.059	5.419	11.824	8.267	12.38	10.874	9.962	11.52	9.831	4.904	6.891
TCGA-55-8616-01	LUAD	-0.2877	10.076	8.238	7.563	11.489	10.288	5.771	5.852	11.383	11.605	11.458	4.954	7.629	11.247	13.866	13.968	12.388	7.872	13.299	11.748	8.935	10.916	8.363	10.794	6.393	11.49	9.661	11.86	7.718	9.409	10.994	10.595	1.393	7.852
TCGA-55-8619-01	LUAD	0.3182	9.522	7.763	7.103	10.728	10.949	7.39	6.704	10.614	10.91	12.784	6.56	7.425	11.657	15.681	16.194	11.841	9.043	13.583	12.499	9.935	10.752	8.945	10.91	8.248	10.99	9.559	13.905	9.265	11.661	11.627	11.633	6.078	9.528
TCGA-55-8620-01	LUAD	0.0383	9.433	10.827	8.699	11.532	9.482	7.509	5.822	11.152	11.182	10.362	7.848	9.316	11.914	15.149	14.807	13.173	7.007	14.953	12	9.394	9.727	9.057	11.318	6.565	12.124	8.901	11.246	8.618	9.826	11.529	10.069	5.402	7.956
TCGA-55-8621-01	LUAD	0.1381	9.559	7.542	8.068	11.249	12.09	7.754	5.457	11.171	10.944	12.984	6.534	8.331	10.858	15.352	16.156	11.946	7.88	13.582	11.868	9.192	10.402	9.32	11.164	7.591	11.686	10.262	12.84	9.243	11.535	11.917	11.727	6.475	9.369
TCGA-55-A48X-01	LUAD	0.0527	9.744	7.467	8.213	10.883	10.588	6.868	7.147	10.474	10.741	11.804	6.206	8.707	11.318	16.083	16.205	12.081	8.643	13.273	11.429	9.542	10.033	9.107	10.751	7.907	11.267	10.321	12.792	8.953	11.035	11.978	11.038	4.8	9.233
TCGA-55-A48Y-01	LUAD	-0.0323	9.721	7.606	8.402	11.854	9.256	6.996	5.429	11.654	10.867	11.27	5.375	9.695	10.979	13.656	14.19	12.358	8.658	14.383	11.948	8.913	10.666	8.474	12.048	5.757	12.325	10.088	12.591	8.359	11.159	11.879	10.985	5.115	7.406
TCGA-55-A48Z-01	LUAD	-0.0265	9.378	8.507	8.966	10.999	11.778	7.813	4.265	11.344	10.716	11.652	5.998	8.174	11.093	15.767	15.916	12.3	8.544	14.322	11.948	8.851	9.818	9.683	10.831	7.339	11.219	10.267	13.387	5.152	10.707	11.905	10.115	4.825	8.462
TCGA-55-A490-01	LUAD	-0.0863	10.63	9.536	8.838	11.27	9.904	6.999	4.591	10.935	11.072	12.406	5.847	6.127	12.206	13.138	13.252	11.613	7.334	14.107	12.922	7.356	10.541	6.562	11.269	6.866	11.75	8.032	11.214	8.953	9.339	12.195	10.263	4.649	8.693
TCGA-55-A491-01	LUAD	0.2374	8.388	8.297	8.55	11.154	10.993	7.844	6.082	11.595	11.746	12.225	5.422	9.474	11.753	14.824	15.325	12.124	8.408	14.551	11.661	9.954	10.195	9.505	11.545	7.321	12.338	10.057	14.164	6.071	10.547	11.418	11.026	5.457	9.05
TCGA-55-A492-01	LUAD	0.2575	9.655	7.583	6.006	11.279	11.063	5.309	5.099	11.775	12.818	12.127	4.385	7.323	10.78	15.519	14.43	12.738	11.839	13.106	11.56	10.006	11.124	9.419	11.113	5.97	11.796	7.366	13.51	7.176	11.078	13.074	9.544	4.421	6.827
TCGA-55-A493-01	LUAD	0.2557	9.311	10.408	9.868	10.846	11.417	8.668	6.145	11.154	11.223	12.105	6.983	10.423	11.876	14.383	15.165	12.45	7.764	15.059	11.769	8.013	9.557	9.275	11.876	8.128	12.835	9.747	12.762	6.518	10.494	12.258	10.96	6.431	8.682
TCGA-55-A494-01	LUAD	-0.1863	9.45	9.463	8.297	10.767	10.199	4.66	3.685	10.516	11.214	11.739	2.412	5.746	12.114	12.977	11.221	11.39	7.95	13.79	11.783	9.408	10.226	8.089	11.191	3.997	11.71	6.575	14.492	8.641	8.068	11.876	7.634	5.769	4.935
TCGA-55-A4DF-01	LUAD	0.3598	9.698	9.1	9.474	11.655	11.089	8.064	5.531	11.23	10.816	10.404	7.782	9.688	12.622	15.769	16.399	12.944	6.379	15.038	11.296	8.273	10.564	9.066	11.703	7.608	12.107	9.761	12.783	9.22	11.346	12.21	11.54	6.457	8.168
TCGA-55-A4DG-01	LUAD	-0.1394	10.285	6.443	7.662	11.176	10.712	6.923	6.11	11.142	10.532	10.485	6.585	7.739	11.588	15.314	15.451	12.765	8.323	12.314	12.073	9.011	9.908	9.305	10.516	6.966	10.651	12.024	12.113	6.099	9.78	11.374	10.932	3.884	7.987
TCGA-55-A57B-01	LUAD	-0.1066	10.103	7.268	8.129	11.399	11.681	6.605	5.782	10.915	10.653	11.755	5.379	6.96	10.444	14.884	15.056	12.325	9.178	12.824	11.875	9.688	9.984	9.232	10.853	6.809	11.687	11.081	12.068	6.641	11.115	11.626	10.636	7.316	8.229
TCGA-62-8394-01	LUAD	0.1639	10.622	8.669	9.147	11.619	13.053	6.258	4.541	11.503	10.453	10.746	4.378	7.953	12.314	16.532	16.026	13.457	7.3	13.962	13.296	9.3	8.68	10.025	10.526	6.482	12.306	10.155	13.23	7.994	10.746	11.731	10.173	3.194	7.435
TCGA-62-8395-01	LUAD	-0.2643	9.97	6.546	6.882	10.694	9.511	7.182	5.396	10.123	11.492	11.808	4.92	6.909	10.514	12.983	13.41	11.725	8.617	13.627	12.586	9.536	9.841	8.128	10.562	6.16	11.607	9.357	12.847	8.006	10.626	11.58	9.573	5.396	7.653
TCGA-62-8397-01	LUAD	0.3985	9.652	7.523	5.59	11.546	11.468	4.794	5.972	11.481	12.401	15.735	5.246	4.546	10.945	16.577	16.388	12.74	9.517	14.26	13.463	9.827	9.733	7.955	11.006	5.831	11.657	9.546	13.744	8.607	10.549	12.244	10.617	3.546	8.03
TCGA-62-8398-01	LUAD	0.1592	9.206	8.776	9.293	11.278	9.19	6.987	6.834	11.615	11.754	10.988	5.642	8.433	11.8	15.481	14.837	11.585	7.815	14.567	11.703	10.06	11.093	9.141	11.619	6.334	12.78	10.667	13.367	8.759	10.556	11.995	11.078	3.493	8.116
TCGA-62-8399-01	LUAD	-0.2521	10.204	8.587	8.395	12.235	10.321	6.752	5.04	10.868	10.904	11.866	4.787	7.212	11.438	12.67	13.246	13.008	6.989	13.819	11.816	8.156	9.872	7.757	10.899	6.248	12.223	9.802	12.149	7.216	9.497	11.466	11.171	3.298	7.516
TCGA-62-8402-01	LUAD	0.4402	8.786	8.231	8.556	11.83	12.408	8.651	5.045	11.053	11.384	11.254	6.76	8.156	12.058	16.951	16.696	12.774	7.582	13.989	12.23	10.091	9.588	10.197	11.554	7.586	12.515	8.498	13.736	9.656	10.706	11.592	10.582	6.486	8.38
TCGA-62-A46O-01	LUAD	0.1309	10.85	8.558	9.802	10.897	7.337	3.912	2.857	11.241	10.893	9.421	6.523	10.983	11.867	12.559	11.878	12.348	8.168	15.799	11.423	8.961	10.164	10.012	11.983	3.479	12.394	8.018	14.039	4.649	10.557	12.487	12.364	2.157	4.514
TCGA-62-A46P-01	LUAD	0.0773	9.122	9.205	5.174	11.8	11.589	6.665	5.911	11.408	10.93	12.953	4.289	8.516	11.334	15.437	14.915	12.106	10.549	13.687	12.324	10.035	10.709	8.803	11.276	5.543	11.778	9.753	12.756	11.241	10.523	11.867	10.283	3.495	6.946
TCGA-62-A46R-01	LUAD	0.0224	9.869	7.48	9.087	11.11	11.138	5.966	6.402	11.304	11.112	10.537	6.393	8.51	11.222	15.572	15.864	12.714	9.205	13.377	13.241	9.184	9.533	9.21	11.335	6.925	11.437	10.396	12.716	7.077	11.321	11.565	11.809	4.171	7.83
TCGA-62-A46S-01	LUAD	-0.0272	9.734	8.131	6.672	11.056	9.341	6.763	6.133	11.094	11.901	11.251	5.908	6.16	11.346	14.326	14.729	11.756	9.071	13.37	11.953	9.684	10.525	8.191	11.091	6.383	11.326	10.614	14.616	7.582	10.768	12.879	11.112	4.178	7.637
TCGA-62-A46U-01	LUAD	0.4033	9.459	9.037	10.088	11.11	11.359	9.12	6.485	11.062	10.663	12.584	7.057	8.274	11.147	15.887	16.549	12.438	8.681	14.371	12.501	9.115	9.789	9.893	11.409	8.658	11.588	9.712	13.47	6.518	11.782	11.896	12.029	7.588	9.32
TCGA-62-A46V-01	LUAD	0.1102	9.81	7.485	8.074	11.941	12.034	5.744	4.347	11.84	12.14	10.742	4.077	7.869	11.055	13.813	14.384	13.09	8.386	14.451	12.537	9.459	10.861	8.662	12.053	6.055	12.422	10.138	12.357	5.822	10.877	11.119	9.705	5.647	7.338
TCGA-62-A46Y-01	LUAD	0.3221	9.12	8.043	8.201	11.61	10.523	8.075	6.964	11.033	11.407	11.837	5.589	8.457	11.469	15.51	15.403	12.827	9.511	14.907	12.213	9.564	9.697	9.23	10.989	7.6	11.426	10.381	13.449	8.681	11.44	12.203	11.52	6.203	8.547
TCGA-62-A470-01	LUAD	0.1925	9.306	8.171	7.52	11.498	10.877	6.792	4.622	11.099	12.269	11.013	4.388	10.246	11.655	14.296	13.335	12.472	9.117	14.414	13.688	9.317	11.2	9.174	11.817	4.693	12.378	10.172	13.297	9.146	10.823	11.949	10.534	4.207	6.93
TCGA-62-A471-01	LUAD	0.4954	9.459	9.992	9.622	11.528	9.601	6.993	4.587	11.657	11.595	9.86	6.853	9.856	12.201	15.071	14.518	12.538	8.922	14.705	11.608	11.002	12.133	10.191	11.676	6.172	12.901	8.44	14.663	8.126	10.125	11.73	12.693	2.618	6.934
TCGA-62-A472-01	LUAD	0.1074	9.566	9.348	9.175	11.521	12.071	7.392	5.856	11.028	11.095	10.759	6.015	10.184	10.883	14.231	14.658	12.626	9.031	14.502	11.765	8.68	9.253	9.463	11.892	7.089	12.236	9.22	13.963	6.253	11.147	12.441	10.539	5.926	7.788
TCGA-64-1676-01	LUAD	1.1322	7.815	8.539	6.863	12.293	11.409	8.485	7.39	12.691	11.47	11.38	5.793	10.542	11.759	16.081	17.388	13.621	7.198	14.758	11.435	10.3	11.584	10.713	11.93	7.784	13.54	13.156	13.589	7.699	12.141	12.594	13.351	4.425	8.294
TCGA-64-1677-01	LUAD	0.893	7.83	9.851	8.006	12.707	12.03	8.434	5.885	12.706	12.656	10.276	6.605	10.724	11.596	16.733	16.208	13.485	6.759	14.721	12.236	8.991	10.643	9.382	12.297	7.228	13.837	12.17	13.795	7.349	10.753	12.667	11.239	6.3	7.737
TCGA-64-1678-01	LUAD	1.0096	7.095	10.729	8.085	13.495	11.716	5.763	7.035	13.529	12.165	8.163	5.035	9.411	11.989	11.781	12.426	14.076	6.28	15.545	11.006	8.788	11.693	9.234	13.161	3.905	14.896	11.361	14.657	8.998	10.172	13.074	10.806	2.227	4.549
TCGA-64-1679-01	LUAD	0.0256	9.828	8.04	8.3	11.496	11.297	7.693	4.658	11.925	10.989	11.698	4.122	8.022	11.33	14.775	15.508	12.187	7.837	14.45	12.901	8.52	10.233	8.919	11.553	6.646	12.016	11.441	11.374	8.078	11.3	11.693	10.954	5.873	8.228
TCGA-64-1680-01	LUAD	0.3167	8.742	7.142	7.58	11.547	11.785	6.039	5.006	11.485	11.479	10.744	4.224	8.745	11.066	15.103	15.197	12.307	9.628	14.034	11.935	10.613	10.63	9.195	11.54	5.557	12.27	12.054	13.832	11.411	11.427	13.261	10.868	1.58	6.534
TCGA-64-1681-01	LUAD	0.4242	9.838	8.227	7.075	11.313	12.944	5.26	5.339	11.106	11.355	11.682	4.661	7.981	11.616	16.211	16.337	13.365	8.536	13.93	12.768	9.678	10.738	10.047	11.044	6.712	12.001	11.043	13.048	9.964	12.202	12.206	11.674	6.102	8.113
TCGA-64-5774-01	LUAD	-0.0459	9.564	9.895	9.181	12.45	11.099	6.114	5.114	11.814	11.154	11.101	4.577	6.451	11.163	14.528	13.341	12.328	7.054	14.316	11.617	9.528	10.738	8.844	11.541	4.927	12.451	10.243	13.135	7.734	10.818	12.435	9.485	4.971	6.541
TCGA-64-5775-01	LUAD	0.2045	9.693	9.761	8.254	12.835	12.036	7.959	5.268	12.071	11.095	11.359	3.214	10.768	11.459	14.376	14.23	12.718	7.14	14.997	11.497	7.568	10.553	9.384	11.361	5.416	12.77	7.881	11.42	7.327	11.391	12.594	10.938	4.022	7.518
TCGA-64-5778-01	LUAD	0.8367	8.579	9.212	7.809	12.242	12.924	9.236	6.12	12.509	11.134	11.168	6.513	10.052	11.558	16.831	17.147	13.311	9.337	13.977	11.752	9.784	10.788	10.326	11.225	8.16	12.001	13.06	13.891	8.807	11.859	12.009	11.783	3.141	8.809
TCGA-64-5779-01	LUAD	0.0679	8.908	9.12	8.788	11.4	10.412	7.005	7.466	10.726	11.047	11.564	7.39	9.464	11.462	13.73	14.373	12.043	6.986	14.004	10.914	7.744	10.283	8.525	12.07	7.015	12.232	14.033	12.673	4.881	10.988	11.97	11.76	3.881	8.226
TCGA-64-5781-01	LUAD	0.8642	8.703	10.741	7.671	11.646	12.928	10.168	4.887	12.054	11.721	10.41	7.24	10.493	11.314	16.073	16.79	12.812	9.97	14.101	10.599	9.618	12.155	10.257	11.446	7.952	12.74	12.717	13.716	6.064	11.242	12.575	13.079	2.685	8.335
TCGA-64-5815-01	LUAD	0.1858	9.274	8.737	7.222	11.59	11.644	6.842	5.144	12.107	10.752	12.065	4.606	7.817	10.091	15.102	15.641	11.837	7.366	15.068	12.474	8.904	10.941	9.022	11.65	6.965	12.104	11.437	12.734	9.997	11.479	12.066	11.831	4.044	8.652
TCGA-67-3770-01	LUAD	0.7952	8.679	7.54	6.12	11.936	12.441	6.652	5.12	11.993	12.121	10.399	5.911	9.849	11.372	16.3	16.008	13.759	7.495	14.447	13.04	10.145	11.345	9.823	11.609	6.888	13.033	12.463	12.814	6.987	11.851	13.699	12.677	4.303	7.337
TCGA-67-3771-01	LUAD	0.3136	9.682	8.77	7.735	11.478	10.701	7.748	7.13	11.889	11.044	10.961	6.264	10.096	11.853	14.591	14.966	11.805	7.116	14.061	12.397	9.632	10.675	9.802	11.802	6.748	12.968	11.447	12.902	9.308	10.589	12.428	12.341	3.469	8.264
TCGA-67-3772-01	LUAD	0.7577	9.099	7.172	5.894	11.586	11.907	6.599	6.475	12.321	11.59	11.334	4.712	8.597	12.487	16.002	15.823	13.488	7.175	14.512	12.153	10.844	11.457	10.205	11.911	6.34	12.724	12.289	12.939	7.249	12.126	13.164	12.477	3.812	7.57
TCGA-67-3773-01	LUAD	1.0018	7.624	7.084	6.209	12.186	12.627	8.503	5.594	13.144	11.519	12.196	5.897	7.039	11.134	15.854	16.472	13.101	7.563	14.738	13.105	10.284	11.808	9.626	11.801	7.051	12.047	13.216	14.281	9.417	11.89	13.237	12.221	5.946	8.138
TCGA-67-3774-01	LUAD	0.2269	9.701	7.813	7.508	10.901	11.768	7.101	5.503	11.255	11.667	11.999	6.248	8.697	11.484	15.715	15.857	12.308	9.059	13.8	11.597	9.299	10.512	8.446	10.817	6.629	11.431	9.657	13.709	9.7	11.447	13.081	12.095	4.908	8.18
TCGA-67-4679-01	LUAD	0.0085	9.537	6.666	6.706	11.576	9.688	6.714	5.465	10.987	10.74	12.196	5.642	6.556	10.586	14.372	14.871	12.144	9.378	13.493	13.558	9.662	10.264	8.454	11.186	6.722	11.124	11.852	13.123	7.569	11.286	12.099	12.025	4.447	8.42
TCGA-67-6215-01	LUAD	-0.1974	9.911	7.863	8.173	11.32	10.59	5.16	4.933	10.878	10.896	10.79	4.33	7.98	10.525	14.111	14.2	12.337	8.448	14.937	12.693	9.557	10.057	8.736	11.292	6.091	11.934	8.931	12.626	9.946	10.476	12.408	10.656	3.933	7.804
TCGA-67-6216-01	LUAD	0.3765	9.421	7.226	8.141	11.785	11.8	6.156	8.191	11.252	11.237	11.413	5.325	7.49	11.671	15.516	15.709	12.511	9.804	14.833	12.451	9.671	9.598	9.251	11.286	7.083	11.987	11.24	14.209	7.892	11.247	12.341	11.246	5.095	8.573
TCGA-67-6217-01	LUAD	0.1467	9.889	7.375	6.507	10.799	10.867	6.886	6.151	10.686	11.459	11.666	6.325	6.96	11.576	15.922	16.771	12.506	9.194	13.564	12.823	9.208	10.631	8.637	10.777	6.973	11.102	11.304	12.837	6.414	11.463	12.262	11.216	5.23	8.299
TCGA-69-7760-01	LUAD	-0.0339	9.332	7.652	8.799	11.557	11.47	5.73	3.408	11.09	11.308	10.168	2.643	8.264	10.97	14.321	14.378	11.526	7.222	14.607	12.3	9.642	10.641	8.754	12.211	2.491	12.449	8.679	13.212	8.191	11.285	12.934	9.491	2.128	5.491
TCGA-69-7761-01	LUAD	0.2882	9.906	7.676	9.039	10.856	11.622	8.002	6.165	10.947	10.879	10.713	7.324	8.559	11.783	15.929	16.476	12.048	7.834	14.183	12.133	9.51	10.671	9.826	11.715	7.614	11.792	11.999	12.817	5.68	11.536	12.083	11.416	6.804	8.547
TCGA-69-7763-01	LUAD	-0.0918	9.723	7.773	6.35	11.704	11.51	5.599	4.241	11.209	11.512	11.95	4.856	6.99	11.408	14.118	14.352	11.818	8.678	13.645	12.515	9.381	9.854	8.978	11.34	6.049	11.775	9.654	13.206	9.948	11.022	12.32	10.703	3.241	7.554
TCGA-69-7764-01	LUAD	-0.1742	10.452	6.441	6.674	11.724	8.745	7.782	4.834	10.93	10.802	10.385	6.338	8.234	10.974	14.353	14.515	12.395	7.927	13.872	12.549	8.937	11.363	8.985	11.041	6.24	11.818	12.067	12.391	7.302	10.823	11.222	10.356	-0.593	7.495
TCGA-69-7765-01	LUAD	-0.0798	10.172	7.525	7.465	10.855	11.109	7.184	6.14	11.229	10.927	11.661	5.905	8.573	10.936	14.644	15.571	11.993	8.031	14.626	11.721	9.186	10.562	9.167	11.297	6.239	11.459	10.136	13.19	8.206	11.368	11.656	11.396	5.606	8.078
TCGA-69-7973-01	LUAD	-0.0903	9.833	9.83	9.685	12.347	11.094	5.255	6.416	11.407	10.925	11.268	4.787	9.432	10.788	14.324	13.573	11.935	7.474	14.01	12.432	9.151	10.74	8.064	12.072	5.079	12.317	9.641	12.421	9.016	10.51	11.816	10.618	2.367	7.303
TCGA-69-7974-01	LUAD	0.1075	9.289	8.943	9.541	11.253	11.159	8.881	7.247	11.077	10.661	12.034	6.085	8.322	10.779	14.77	15.098	12.047	7.995	14.657	12.463	9.044	10.196	9.479	11.286	7.302	11.695	11.855	13.344	7.786	11.149	11.671	12.136	4.14	9.014
TCGA-69-7978-01	LUAD	0.3503	9.552	10.402	8.59	10.866	11.618	9.166	6.612	10.858	10.202	12.146	7.096	9.515	10.881	16.081	16.862	11.811	8.481	14.524	12.324	8.574	9.853	9.294	11.618	8.336	11.974	11.096	13.498	7.31	11.27	11.697	11.748	5.997	9.366
TCGA-69-7979-01	LUAD	-0.2926	10.165	10.421	8.44	11.518	9.032	6.285	5.034	11.577	11.494	11.14	4.258	9.543	10.655	13.871	13.817	11.795	8.38	13.489	11.675	9.031	10.658	7.881	11.093	5.722	11.513	10.436	11.699	4.64	9.023	10.97	9.875	2.858	7.511
TCGA-69-7980-01	LUAD	0.3276	9.606	9.19	7.918	11.253	12.479	7.82	5.855	11.058	11.063	12.133	6.211	7.83	11.855	15.624	16.498	12.641	10.234	13.049	11.569	9.707	9.972	10.015	11.254	7.217	11.913	11.272	13.187	10.967	11.303	11.893	10.948	3.685	8.787
TCGA-69-8253-01	LUAD	0.098	9.471	7.755	6.026	11.559	8.793	6.069	4.961	11.559	11.365	11.075	4.532	8.17	11.106	14.208	13.719	11.545	10.53	15.072	11.702	10.312	10.965	8.852	10.682	6.1	11.679	10.144	14.125	11.713	10.065	12.491	10.554	3	7.568
TCGA-69-8254-01	LUAD	0.1511	10.02	7.167	7.264	11.342	9.689	7.667	6.295	11.42	10.713	11.42	6.453	5.96	12.553	15.25	15.782	11.504	8.748	13.14	12.958	10.159	10.493	8.898	10.919	6.759	11.508	12.018	12.79	8.685	10.948	11.983	11.035	4.469	8.41
TCGA-69-8255-01	LUAD	0.6234	9.281	9.251	9.783	12.236	11.278	9.192	6.051	11.605	11.109	10.591	7.632	10.256	12.442	14.389	14.672	12.906	6.867	14.87	11.681	9.426	10.452	9.529	12.735	7.962	13.895	10.71	11.954	13.718	10.165	11.602	10.947	4.398	8.932
TCGA-69-8453-01	LUAD	0.5388	9.005	8.873	7.888	11.4	11.515	9.212	6.614	11.255	11.22	12.21	6.133	7.923	11.837	15.906	16.446	12.555	8.873	13.464	12.505	10.093	11.066	9.492	11.175	7.983	12.032	11.014	13.322	9.058	11.724	12.045	11.924	5.607	9.568
TCGA-69-A59K-01	LUAD	-0.005	9.49	9.283	11.243	11.062	11.708	7.593	6.229	11.11	10.43	10.68	6.846	8.083	12.215	14.675	14.725	12.07	8.834	13.576	10.884	8.774	10.427	8.415	11.462	6.647	12.005	12.864	13.616	6.928	10.71	12.174	11.204	2.621	7.932
TCGA-71-6725-01	LUAD	-0.2464	9.587	7.735	7.711	11.973	11.358	5.867	5.746	10.938	10.999	11.58	1.905	6.391	11.283	14.329	14.92	12.134	5.426	13.282	12.632	9.476	10.563	7.934	10.614	5.274	11.618	9.758	12.178	8.992	9.026	11.378	9.961	3.49	7.712
TCGA-71-8520-01	LUAD	-0.0493	9.972	8.78	9.019	10.82	12.21	5.558	5.193	10.816	10.855	12.565	3.558	7.895	11.764	15.157	15.857	12.578	8.49	14.028	12.835	9.391	10.644	9.25	10.929	6.025	11.357	10.028	13.024	4.737	11.148	11.314	9.679	3.011	7.455
TCGA-73-4658-01	LUAD	0.5081	9.691	8.239	7.139	11.815	11.382	9.266	8.308	11.542	11.171	12.449	5.971	7.547	10.761	14.898	14.956	12.337	7.835	14.041	12.481	9.558	10.731	8.767	11.605	7.133	11.93	13.145	14.061	8.616	11.709	12.197	12.976	5.392	9.293
TCGA-73-4659-01	LUAD	0.2362	9.303	9.334	8.02	11.99	11.033	6.259	6.588	11.663	11.81	11.778	4.355	9.387	11.218	14.235	14.401	12.559	7.928	14.104	13.542	8.973	10.04	8.089	11.764	5.998	12.806	10.121	12.919	9.801	10.563	12.66	12.114	2.884	8.333
TCGA-73-4662-01	LUAD	-0.0243	10.328	7.289	7.907	11.062	10.991	7.981	5.935	10.694	11.21	11.293	6.35	7.258	10.934	15.207	15.392	12.225	8.085	13.521	12.059	8.717	10.509	8.481	11.438	7.202	11.659	11.744	12.957	5.962	11.078	12.391	11.53	5.415	8.375
TCGA-73-4666-01	LUAD	0.3436	9.503	8.167	10.335	11.708	11.156	9.136	4.997	11.085	11.319	10.932	7.031	10.255	10.49	15.729	16.21	12.772	6.317	14.435	13.084	9.111	9.749	9.502	11.925	7.47	12.686	10.887	13.223	7.898	10.892	12.149	12.053	4.579	8.688
TCGA-73-4668-01	LUAD	-0.1595	10.063	8.772	8.114	10.963	10.483	5.613	5.343	11.448	10.566	11.473	4.436	9.173	11.559	15.583	14.79	12.533	7.434	14.358	11.64	8.411	10.409	8.16	11.343	5.064	12.519	11.065	12.77	7.382	10.89	11.815	11.129	3.106	7.002
TCGA-73-4670-01	LUAD	0.4919	9.087	8.544	8.907	12.531	11.513	6.683	4.604	12.771	12.038	10.675	4.106	9.239	11.399	14.605	14.114	13.037	6.648	15.104	11.563	10.126	11.003	8.675	11.734	5.117	12.648	10.005	14.857	8.702	10.957	12.448	10.819	8.024	7.229
TCGA-73-4675-01	LUAD	0.0423	9.755	9.183	7.418	10.989	9.368	4.894	5.298	11.61	11.84	11.046	3.736	8.128	10.742	13.47	13.633	12.175	9.613	14.256	12.085	10.059	10.765	7.879	11.679	5.975	11.96	9.061	13.604	7.656	11.59	13.001	10.411	3.01	7.687
TCGA-73-4676-01	LUAD	0.0828	10.22	10.026	9.375	11.528	8.51	6.444	5.307	11.29	11.192	10.844	4.601	11.093	10.948	13.569	14.105	12.539	8.026	14.614	11.858	9.21	11.577	9.184	11.705	4.47	12.674	10.814	12.59	8.017	11.491	12.33	12.118	3.078	7.457
TCGA-73-4677-01	LUAD	0.1188	9.903	7.21	6.03	11.813	8.908	7.251	4.092	11.472	12.118	10.929	5.068	8.234	10.131	15.375	15.377	12.069	9.064	13.924	12.305	10.049	10.861	8.368	10.968	5.318	11.404	9.973	12.675	11.448	11.055	12.934	11.057	1.795	7.385
TCGA-73-7498-01	LUAD	-0.0223	10.259	6.691	5.761	11.372	9.269	5.212	5.913	11.054	11.63	12.641	6.334	6.584	10.832	14.586	14.411	11.835	10.141	13.001	12.061	9.571	10.599	8.148	10.856	7.019	11.688	8.225	12.037	9.671	11.326	12.091	10.758	4.295	8.191
TCGA-73-7499-01	LUAD	1.0712	8.74	9.294	8.999	11.798	12.266	8.916	6.37	11.675	12.138	11.365	6.718	11.084	11.672	16.76	17.152	13.994	8.538	13.733	12.637	10.278	11.864	10.135	11.896	7.961	13.533	9.853	13.08	9.505	11.786	12.846	11.697	5.606	8.785
TCGA-73-A9RS-01	LUAD	0.0566	10.066	10.643	8.408	12.102	11.709	5.674	3.275	11.588	11.064	9.934	5.138	9.41	10.856	14.885	14.135	11.8	9.579	12.967	11.111	9.856	11.041	10.331	11.518	5.208	12.459	10.042	13.64	8.115	10.305	11.625	10.348	1.816	7.101
TCGA-75-5122-01	LUAD	0.9813	7.899	8.781	8.432	11.527	11.711	11.079	8.185	10.975	10.861	12.565	7.909	8.629	11.208	16.434	17.035	12.843	7.776	13.167	13.72	9.784	10.036	9.816	11.111	9.162	11.888	12.783	13.658	8.344	11.972	12.64	14.035	8.978	10.304
TCGA-75-5125-01	LUAD	0.159	9.539	9.585	10.122	10.995	11.444	8.447	6.077	10.828	11.083	11.023	7.896	10.258	11.513	14.675	15.187	12.536	6.825	13.978	12.059	8.677	9.51	9.088	12.161	7.64	13.024	9.925	12.41	8.158	10.622	12.097	11.457	5.47	8.53
TCGA-75-5126-01	LUAD	0.639	8.179	8.98	8.938	11.567	11.736	8.991	6.841	11.417	11.508	12.324	5.821	9.063	11.328	15.931	16.296	12.446	6.993	14.77	12.786	9.611	10.186	10.118	12.051	7.308	13.006	11.493	13.406	8.423	11.441	12.271	13.089	4.372	9.114
TCGA-75-5146-01	LUAD	0.295	8.635	7.658	6.751	10.937	10.966	7.291	5.896	11.752	12.024	11.493	6.027	10.319	11.614	14.821	14.639	12.618	7.896	14.052	12.134	9.271	11.098	9.546	11.8	7.088	12.725	11.728	12.416	7.622	11.462	12.558	11.353	4.027	7.921
TCGA-75-5147-01	LUAD	0.8847	8.802	8.25	8.36	12.801	12.784	7.897	6.299	13.002	11.38	10.717	6.596	11.412	12.013	16.183	16.253	13.582	7.748	15.244	12.011	9.82	11.432	9.724	11.753	7.157	13.249	10.716	12.759	6.609	11.115	12.603	11.963	5.283	8.031
TCGA-75-6203-01	LUAD	0.2809	9.241	6.449	7.022	11.009	11.069	7.759	6.343	11.111	11.145	13.068	6.118	7.964	10.82	15.186	15.765	12.315	8.349	13.787	13.572	9.806	10.544	8.911	10.993	7.16	11.086	9.009	13.143	9.21	12.095	12.071	11.966	6.03	9.259
TCGA-75-6205-01	LUAD	0.4279	9.145	9.692	8.701	11.316	11.914	8.472	7.427	11.083	11.181	12.523	6.859	6.656	11.337	15.178	16.101	12.556	8.387	14.209	12.587	9.108	10.161	9.865	11.582	8.441	12.516	12.846	12.662	7.065	11.192	11.878	12.707	3.569	9.842
TCGA-75-6206-01	LUAD	-0.3001	10.4	6.879	5.654	10.756	10.046	6.387	4.758	10.233	11.458	11.482	3.724	6.502	11.089	14.787	14.661	11.711	8.986	13.281	12.049	9.083	9.862	8.401	11.051	6.177	11.666	10.113	12.082	7.512	10.966	12.19	11.271	1.917	7.575
TCGA-75-6207-01	LUAD	-0.2627	9.852	8.615	9.06	11.73	11.436	6.1	4.859	11.294	11.198	11.034	3.902	8.014	11.251	14.181	14.084	10.322	7.621	14.241	11.06	9.143	10.206	9.308	11.919	5.118	12.337	9.599	12.555	4.369	10.427	11.656	10.657	2.136	6.964
TCGA-75-6211-01	LUAD	0.1168	9.792	9.763	9.369	12.001	11.619	5.903	6.863	11.343	11.197	11.049	5.524	6.109	12.518	13.405	13.394	12.585	6.753	13.96	12.231	9.143	11.688	7.871	11.788	5.439	12.922	9.113	11.928	8.126	11.056	12.322	10.652	2.98	7.284
TCGA-75-6212-01	LUAD	0.3741	9.315	6.629	6.898	12.195	11.27	6.83	5.341	11.552	11.867	12.225	4.85	6.907	10.868	15.515	16.017	12.482	8.967	15.403	12.838	9.784	9.974	8.601	11.391	7.016	11.742	12.057	13.274	8.765	11.7	12.227	11.665	2.962	8.872
TCGA-75-6214-01	LUAD	-0.0568	9.342	9.483	8.678	11.059	8.425	6.229	5.336	11.086	11.298	11.187	3.529	10.23	11.338	16.328	15.974	12.01	8.776	14.44	10.249	9.669	10.205	10.009	11.326	4.673	12.551	8.665	12.399	6.269	9.866	12.005	8.803	2.188	5.888
TCGA-75-7025-01	LUAD	0.3508	9.636	6.968	6.674	11.283	12.072	6.614	8.216	11.117	11.329	12.237	5.955	6.631	11.814	15.267	16.065	12.816	9.419	13.12	12.43	9.695	9.976	9.743	11.379	7.762	10.668	9.856	13.306	6.826	11.997	12.275	11.336	4.919	8.525
TCGA-75-7027-01	LUAD	0.1194	9.444	9.37	8.512	11.3	8.763	6.474	5.131	10.96	11.765	10.952	4.621	10.033	11.433	14.208	14.359	11.872	8.091	14.22	11.068	9.797	11.064	9.874	12.2	5.56	13.279	10.244	13.277	8.681	11.485	12.111	10.62	4.361	6.895
TCGA-75-7030-01	LUAD	0.0465	9.524	7.209	6.629	10.941	10.206	6.773	5.703	11.236	10.862	11.871	6.629	7.288	11.092	15.252	15.76	11.802	8.394	14.034	12.003	9.895	10.403	8.724	11.219	6.84	11.298	12.29	13.748	8.416	11.463	12.086	11.685	4.059	8.403
TCGA-75-7031-01	LUAD	0.2615	9.537	7.497	9.184	10.834	11.956	8.192	6.082	11.649	10.854	10.511	5.659	8.766	11.261	15.928	15.742	12.497	6.012	15.078	12.239	9.272	10.659	9.56	11.321	6.082	13.059	10.799	12.634	11.356	10.688	12.621	11.168	4.012	8.493
TCGA-78-7143-01	LUAD	-0.0549	10.109	7.811	9.769	11.168	12.145	5.48	6.169	10.699	10.738	11.17	5.09	8.806	11.785	14.806	15.16	13.066	7.627	13.822	11.563	9.708	10.265	9.542	10.536	6.28	11.138	9.581	13.901	5.761	11.068	12.268	10.436	4.696	7.98
TCGA-78-7145-01	LUAD	0.0635	9.192	8.585	8.918	11.528	11.843	6.637	5.219	11.647	11.524	10.971	3.742	8.271	11.582	13.022	14.343	13.197	6.305	14.628	12.3	8.841	9.631	8.839	12.149	5.263	12.652	9.776	12.916	7.645	11.129	12.534	11.154	4.611	7.039
TCGA-78-7146-01	LUAD	0.0094	10.137	9.116	9.076	11.054	11.306	8.086	3.241	10.981	11.234	11.098	3.947	9.94	10.741	13.975	13.998	12.729	7.539	15.33	11.198	8.04	10.786	9.782	12.3	5.202	12.756	9.044	12.447	5.97	10.867	11.827	10.38	5.593	6.608
TCGA-78-7147-01	LUAD	0.1251	9.538	8.487	9.578	11.638	12.055	6.841	4.669	11.271	10.296	11.073	5.021	7.394	12.039	16.561	16.907	13.949	8.444	13.443	12.16	9.081	10.61	9.824	11.149	6.612	12.115	8.299	11.971	8.023	10.232	12.486	9.869	3.894	7.788
TCGA-78-7148-01	LUAD	0.1623	9.372	8.707	8.603	11.734	9.357	6.803	4.922	11.77	11.578	11.117	4.972	8.872	11.385	15.393	15.35	11.817	8.86	14.729	12.573	9.802	10.385	9.068	11.81	5.733	12.565	8.567	12.346	10.593	11.312	12.495	10.217	3.176	7.42
TCGA-78-7149-01	LUAD	0.1281	9.957	7.084	6.855	11.836	11.807	5.855	5.649	10.984	12.834	12.747	4.601	7.186	11.262	14.98	14.067	12.386	10.182	13.144	11.67	10.026	11.087	8.692	11.059	4.896	12.07	7.684	11.43	10.633	10.856	11.682	9.855	3.048	6.862
TCGA-78-7150-01	LUAD	0.004	9.695	9.293	9.295	11.057	9.153	7.006	2.783	10.992	10.773	10.356	4.105	10.439	11.638	13.817	14.45	11.689	7.797	15.845	11.637	9.17	11.78	9.653	11.889	4.625	11.749	8.093	11.619	4.591	10.902	11.72	13.309	2.899	6.081
TCGA-78-7152-01	LUAD	0.0522	10.189	7.853	7.053	11.549	12.739	7.043	5.508	11.249	11.647	11.586	5.726	8.485	10.811	14.816	15.057	11.716	8.621	13.83	12.073	9.44	9.86	9.285	11.418	6.674	12.299	10.691	13.672	9.995	10.654	12.131	10.527	2.893	8.038
TCGA-78-7153-01	LUAD	0.046	9.942	8.459	7.554	12.052	9.202	6.011	5.227	11.62	11.819	10.943	4.689	7.979	11.269	15.09	14.199	12.103	8.451	14.194	11.529	9.901	10.852	8.299	11.559	5.466	12.276	8.354	13.666	8.439	11.231	12.671	9.68	2.756	7.071
TCGA-78-7154-01	LUAD	-0.1464	9.437	8.791	10.276	11.59	11.25	6.528	4.806	11.303	10.695	10.855	4.206	9.417	11.976	14.342	13.943	11.681	6.293	13.619	11.264	9.124	10.112	9.281	12.134	4.644	12.642	10.09	12.264	7.833	10.905	12.232	10.709	1.837	6.91
TCGA-78-7155-01	LUAD	-0.0582	9.865	9.563	9.984	11.842	6.952	7.13	3.855	10.1	11.084	9.259	4.381	10.854	12.33	11.422	12.189	13.313	5.603	13.612	11.546	6.381	9.693	5.75	12.095	4.568	12.568	7.844	10.212	3.855	7.966	12.178	9.656	0.211	5.925
TCGA-78-7156-01	LUAD	-0.0577	10.594	5.269	5.724	11.867	10.369	5.096	4.741	11.116	11.97	11.262	4.173	5.173	10.762	13.725	13.587	12.746	9.383	13.075	10.47	9.742	10.417	8.953	11.525	5.402	11.82	9.034	12.627	8.093	11.507	12.744	9.472	1.315	6.381
TCGA-78-7158-01	LUAD	-0.0987	10.348	7.516	7.41	12.146	11.669	5.089	4.016	10.986	11.115	10.64	4.486	8.529	11.837	13.911	14.844	12.06	8.178	13.877	12.262	9.46	10.855	9.188	11.8	5.346	12.309	9.304	12.706	5.207	10.706	12.138	10.305	2.431	7.093
TCGA-78-7159-01	LUAD	0.1067	9.82	8.071	8.421	12.316	11.578	7.566	6.48	11.939	11.318	11.775	5.616	8.768	11.334	13.985	13.674	12.228	7.377	14.343	12.779	8.823	10.437	8.342	11.883	5.695	12.209	7.858	12.955	8.543	10.368	12.162	11.079	4.498	7.274
TCGA-78-7160-01	LUAD	0.1642	9.811	8.221	8.178	11.437	9.561	8.609	6.313	11.26	11.921	11.233	6.13	9.394	10.565	14.833	14.997	11.494	7.444	13.462	12.11	9.407	11.31	9.317	11.514	7.07	11.79	11.03	13.359	8.266	11.669	12.045	11.68	3.583	8.591
TCGA-78-7161-01	LUAD	-0.0335	10.203	7.199	6.794	12.155	12.287	5.31	4.283	11.25	10.901	11.354	4.486	4.705	11.976	15.183	14.355	11.532	9.718	13.973	12.704	9.003	9.265	8.541	11.177	5.256	11.584	9.117	13.807	9.949	10.875	11.539	9.951	3.363	6.51
TCGA-78-7162-01	LUAD	0.0045	10.169	6.788	7.149	11.261	11.163	7.123	5.318	11.303	11.525	13.084	5.572	8.782	11.078	15.231	15.512	12.257	8.177	13.143	12.223	9.683	10.307	8.957	11.285	6.674	11.78	9.988	12.284	8.252	11.469	12.366	11.008	3.594	8.051
TCGA-78-7163-01	LUAD	0.1529	9.573	7.498	6.054	10.538	11.527	5.373	1.776	11.209	11.466	11.661	4.182	5.299	11.931	15.197	15.533	12.07	7.869	15.307	11.036	9.933	10.596	9.564	10.642	5.209	11.344	7.952	14.623	8.868	11.328	13.315	7.979	1.624	6.039
TCGA-78-7166-01	LUAD	0.364	9.594	9.664	7.953	12.109	8.762	6.063	4.082	12.134	11.888	10.572	4.812	10.2	11.47	15.478	15.052	12.628	9.716	15.166	11.162	10.96	11.752	9.553	11.268	7.214	12.317	8.867	13.247	8.346	10.765	11.813	10.275	4.157	7.677
TCGA-78-7167-01	LUAD	-0.0581	10.634	6.414	5.749	11.482	10.862	5.004	4.419	11.153	11.791	11.96	4.004	7.565	12.019	14.081	13.198	12.452	9.958	13.49	12.141	8.907	11.185	8.996	10.981	5.598	11.704	7.366	10.994	8.773	10.731	12.363	8.823	3.057	6.156
TCGA-78-7220-01	LUAD	0.0767	9.699	8.647	9.779	11.561	8.558	6.721	3.501	11.302	9.917	10.769	5.912	10.452	12.119	13.827	12.949	12.016	5.642	14.196	12.824	9.428	10.837	10.203	11.298	4.596	12.999	9.292	12.973	5.925	8.917	12.139	12.646	1.042	6.382
TCGA-78-7535-01	LUAD	0.3179	9.223	8.225	7.878	11.05	12.048	7.107	6.963	11.094	11.409	12.309	3.414	9.141	12.155	13.715	14.35	12.241	9.37	13.474	11.013	10.589	10.318	9.204	10.534	8.521	11.528	12.323	12.931	10.12	10.999	10.858	10.589	5.736	9.97
TCGA-78-7536-01	LUAD	0.1637	10.042	9.138	9.55	12.556	10.973	8.034	5.999	11.586	11.526	10.445	5.588	7.967	11.384	13.877	13.99	12.712	6.247	14.5	12.444	8.822	10.309	7.901	11.988	6.413	12.921	12.425	12.519	8.306	9.509	11.829	11.583	2.356	8.349
TCGA-78-7537-01	LUAD	-0.0879	9.928	7.665	6.197	11.413	10.835	5.642	5.156	11.116	11.86	12.154	4.6	7.879	10.273	14.581	14.668	12.129	10.202	13.492	11.865	10.188	10.277	8.753	11.424	5.964	11.522	6.992	13.021	9.78	10.937	11.291	9.799	5.213	7.515
TCGA-78-7539-01	LUAD	0.2541	10.167	7.59	6.549	12.063	12.453	8.099	4.407	10.939	11.32	10.969	6.131	6.692	10.892	16.956	17.631	12.512	8.84	12.664	12.579	9.331	10.844	9.657	11.171	7.627	11.693	10.358	12.934	6.93	10.989	12.2	10.713	5.335	8.646
TCGA-78-7540-01	LUAD	0.081	9.685	7.669	7.195	10.542	11.75	5.755	4.556	11.825	10.58	11.242	3.655	5.326	12.117	15.351	15.542	11.808	8.918	13.406	12.603	11.018	11.21	9.305	10.998	6.301	11.434	7.647	13.258	8.367	10.909	12.214	9.566	1.866	7.058
TCGA-78-7542-01	LUAD	0.1018	9.578	9.33	10.11	11.233	12.437	7.284	4.425	11.193	10.49	10.835	5.053	10.074	11.882	16.082	16.591	12.87	6.191	15.57	11.749	9.248	10.509	10.622	11.075	5.913	12.611	8.869	12.314	6.462	10.231	11.665	9.413	2.858	6.697
TCGA-78-7633-01	LUAD	0.052	10.648	7.539	7.607	11.286	8.288	5.804	5.181	11.172	11.38	12.332	3.413	9.206	10.93	16.051	14.12	12.268	10.393	13.07	13.039	9.552	11.058	8.459	11.118	4.204	11.792	7.737	10.987	6.84	11.111	13.259	9.766	1.904	5.679
TCGA-78-8640-01	LUAD	0.0008	10.089	9.508	9.057	12.96	9.501	7.607	5.731	12.311	11.071	10.775	5.682	8.688	11.821	14.856	14.751	12.14	8.151	13.887	11.326	8.946	10.652	9.298	11.516	6.383	11.991	9.214	12.192	4.808	10.936	11.569	10.124	2.682	8.024
TCGA-78-8648-01	LUAD	0.4621	9.237	8.476	8.095	10.993	11.323	8.951	7.248	11.216	10.949	13.061	7.353	8.386	10.924	15.327	16.188	12.075	8.84	13.431	13.223	9.444	10.265	8.814	11.303	8.751	11.656	13.242	13.279	9.204	11.683	11.71	12.786	3.859	10.013
TCGA-78-8655-01	LUAD	-0.1067	9.788	7.526	6.707	11.431	9.991	7.211	5.911	11.066	11.001	11.679	5.341	7.663	10.624	14.814	15.28	11.715	9.492	13.953	12.301	9.844	10.222	9.103	11.138	7.142	11.726	8.969	12.851	8.388	11.071	11.6	10.666	5.224	8.622
TCGA-78-8660-01	LUAD	0.1698	9.417	10.273	8.625	11.363	10.332	9.044	6.674	11.297	11.181	11.881	6.632	9.022	11.416	14.775	15.24	12.397	7.522	14.268	12.061	9.323	10.645	8.841	11.414	8.108	12.672	10.097	12.781	9.254	10.664	11.993	10.681	5.177	9.304
TCGA-78-8662-01	LUAD	-0.1465	9.932	9.685	7.92	12.348	7.685	6.974	4.159	11.258	12.079	10.901	4.262	8.567	11.407	11.909	12.422	12.53	7.564	12.938	11.404	9.287	10.54	7.523	11.316	4.048	12.452	8.628	11.509	6.471	11.105	11.241	9.376	2.404	6.662
TCGA-80-5607-01	LUAD	0.2767	9.182	8.633	8.393	11.545	12.349	8.35	5.832	11.444	11.272	10.928	6.226	9.006	10.675	15.896	16.4	12.337	7.779	14.629	12.235	9.899	10.01	9.302	11.635	6.56	12.136	11.695	13.505	10.211	10.899	11.858	11.714	3.51	8.328
TCGA-80-5608-01	LUAD	0.2069	9.427	9.448	8.095	11.918	10.368	6.47	4.808	11.88	11.435	11.076	5.694	9.088	11.448	15.693	15.382	11.82	8.043	14.409	13.648	9.504	11.176	9.094	11.253	6.02	12.11	10.466	13.96	10.541	10.551	12.131	10.253	2.504	7.459
TCGA-80-5611-01	LUAD	0.5055	9.816	9.752	9.382	12.553	10.961	8.508	5.829	12.201	11.533	11.315	5.244	8.878	11.725	15.575	16.17	13.336	7.459	14.508	11.627	9.219	11.494	9.954	11.153	7.971	12.479	12.024	12.937	5.134	11.495	11.922	11.516	3.405	9.165
TCGA-83-5908-01	LUAD	0.5604	10.272	10.462	9.787	12.086	11.821	9.729	6.259	10.928	10.71	11.54	8.394	9.384	12.347	16.129	16.404	12.899	7.769	13.559	12.649	8.739	9.538	10.36	11.76	8.022	12.599	12.113	14.024	6.079	10.698	11.606	11.723	4.111	8.955
TCGA-86-6562-01	LUAD	-0.2055	10.123	7.475	8.435	11.582	11.202	6.901	4.56	11.389	11.098	11.495	4.145	7.704	10.8	14.441	14.7	12.428	6.599	14.26	12.247	9.442	10.851	8.596	10.754	6.1	11.078	10.327	12.907	8.975	10.805	11.508	10.778	3.855	7.462
TCGA-86-6851-01	LUAD	0.349	9.714	8.328	8.45	10.953	11.713	8.875	6.338	10.694	10.62	12.397	8.029	7.981	11.416	16.337	16.756	11.979	8.886	13.901	12.608	8.795	9.927	9.697	11.316	8.52	12.01	10.992	13.12	8.307	10.88	11.591	11.33	6.656	9.367
TCGA-86-7701-01	LUAD	0.2852	9.47	8.535	8.607	11.287	11.676	7.902	8.024	11.608	11.107	11.211	7.591	7.225	11.402	14.145	14.575	11.804	6.83	14.224	13.475	8.958	9.999	9.657	12.17	6.883	12.398	9.935	13.415	8.719	11.162	11.981	11.607	5.397	8.857
TCGA-86-7711-01	LUAD	0.2204	10.437	9.451	9.246	10.452	9.842	9.208	5.743	11.844	11.025	11.795	4.695	11.42	11.209	14.092	14.199	11.745	8.267	14.248	11.217	9.834	10.69	9.022	11.369	6.395	12.332	10.552	12.987	6.759	11.069	11.638	13.965	7.773	8.672
TCGA-86-7713-01	LUAD	-0.1416	10.331	8.416	8.863	11.8	11.451	5.475	4.01	11.095	10.824	12.911	4.658	8.593	11.977	11.771	12.494	11.774	7.447	14.067	11.749	8.281	9.324	8.029	11.666	4.777	12.168	9.149	13.337	8.904	8.385	11.781	9.823	2.529	6.525
TCGA-86-7714-01	LUAD	-0.0807	9.52	5.434	7.286	11.513	11.551	3.998	6.286	11.108	10.871	11.104	3.611	6.177	11.901	14.11	14.175	11.857	7.775	14.133	12.312	9.543	9.723	8.805	11.566	5.611	11.274	9.25	13.227	9.51	11.324	11.973	10.35	6.583	8.009
TCGA-86-7953-01	LUAD	0.1792	9.538	9.346	9.489	11.641	10.783	8.442	6.757	11.245	11.327	11.644	6.426	8.152	11.548	14.357	15.041	12.401	8.399	13.728	11.715	8.791	10.45	9.121	11.483	7.261	12.433	10.905	13.97	8.491	11.257	11.707	11.68	5.421	8.784
TCGA-86-7954-01	LUAD	0.4409	9.849	8.105	8.764	11.277	12.615	7.802	6.664	10.66	10.645	11.703	6.537	8.485	12.107	16.328	16.827	12.433	9.195	13.531	12.838	9.287	10.693	9.843	11.403	7.738	12.272	10.387	12.392	7.533	11.029	12.811	11.389	5.614	9.239
TCGA-86-7955-01	LUAD	-0.0212	10.213	9.265	9.365	12.782	10.99	5.114	3.223	12.428	10.945	9.891	3.695	9.212	11.288	13.007	12.684	11.98	7.696	14.592	10.067	10.557	10.199	9.326	11.716	3.728	12.263	6.648	12.375	5.419	10.644	11.473	7.995	1.076	5.517
TCGA-86-8054-01	LUAD	-0.0125	10.319	9.879	9.464	12.203	8.284	5.402	4.717	11.632	10.951	10.59	4.169	10.186	11.507	13.379	12.667	12.625	6.079	15.16	10.542	8.942	9.579	7.162	12.093	5.333	12.881	9.696	12.247	7.664	9.915	12.58	10.244	1.873	6.643
TCGA-86-8055-01	LUAD	-0.0058	9.611	8.084	8.902	11.568	11.843	7.559	6.611	11.668	10.29	11.276	5.118	8.325	11.345	15.025	15.416	11.875	7.212	14.432	12.009	8.689	10.468	9.35	11.427	6.585	11.85	10.035	11.488	7.059	11.831	12.065	11.224	4.755	7.91
TCGA-86-8056-01	LUAD	-0.2882	10.905	6.867	7.504	10.5	10.318	7.347	6.335	10.361	10.61	11.084	4.897	7.68	11.11	13.263	14.496	11.34	8.371	12.687	11.78	8.866	10.349	8.305	11.125	6.482	11.226	10.195	13.073	8.922	10.91	11.252	11.043	5.316	7.846
TCGA-86-8073-01	LUAD	-0.1994	9.827	7.487	8.236	11.432	10.666	6.768	5.983	11.468	11.241	10.94	4.998	8.545	10.981	14.12	14.549	12.238	6.864	13.074	12.712	9.09	10.106	8.852	11.732	6.754	12.364	8.712	12.75	6.227	10.771	11.818	10.628	6.014	7.839
TCGA-86-8074-01	LUAD	0.1237	10.653	8.061	8.946	11.84	12.193	8.232	5.174	11.294	10.846	11.896	4.686	7.938	11.427	16.128	16.085	13.161	7.529	14.918	12.406	9.401	9.991	9.565	11.064	6.608	12.211	10.789	12.593	7.267	11.144	11.723	10.717	4.819	7.801
TCGA-86-8075-01	LUAD	0.0805	10.052	8.478	9.299	11.552	11.414	7.84	6.29	11.38	10.53	12.211	4.947	7.716	11.618	15.535	15.783	12.122	8.151	14.13	12.317	8.848	10.262	9.36	10.927	6.735	11.652	11.816	12.65	7.528	11.018	12.006	11.672	6.58	8.197
TCGA-86-8076-01	LUAD	0.3739	9.839	7.823	7.355	11.765	11.666	8.417	6.108	11.146	11.762	11.382	6.994	7.707	10.962	15.033	15.605	11.768	8.988	14.164	11.913	9.488	10.683	9.246	11.615	7.985	12.223	10.871	13.924	10.083	11.411	11.99	11.471	5.629	9.233
TCGA-86-8278-01	LUAD	0.0433	9.776	6.704	8.299	11.721	11.825	7.166	5.584	11.241	9.866	11.313	5.007	8.388	11.431	15.617	15.328	12.011	8.93	14.085	12.736	9.397	9.986	9.468	10.258	6.953	11.347	10.433	13.422	8.418	11.171	12.188	9.993	5.252	8.03
TCGA-86-8279-01	LUAD	-0.2127	10.06	7.973	7.942	11.716	10.822	7.03	4.078	10.873	11.198	11.162	3.245	9	11.319	14.679	14.246	12.701	8.263	14.218	11.358	8.805	10.252	8.596	10.836	6.589	11.372	8.761	12.894	6.526	10.548	11.71	9.171	7.193	7.558
TCGA-86-8280-01	LUAD	0.3175	9.838	7.828	7.919	11.462	11.325	7.593	6.441	10.866	11.194	12.217	6.584	7.36	11.509	16.673	17.017	12.819	8.508	13.658	12.912	9.297	10.345	9.15	10.69	7.839	11.528	10.817	13.164	7.842	11.429	12.125	11.366	5.983	8.976
TCGA-86-8281-01	LUAD	-0.1477	10.524	6.495	6.673	11.621	9.859	5.348	4.726	11.078	10.853	11.358	5.323	6.998	11.132	13.287	13.591	12.11	7.258	13.77	12.413	9.756	10.59	8.692	11.227	5.791	11.672	7.576	14.127	9.767	10.885	12.579	9.895	4.904	7.276
TCGA-86-8358-01	LUAD	-0.0256	9.979	11.366	10.496	11.262	8.526	7.314	5.537	10.835	10.19	10.281	6.992	10.085	11.214	15.324	14.927	13.579	7.626	14.536	11.782	9.208	10.787	8.293	11.963	6.022	12.707	10.59	11.19	4.495	10.25	11.464	9.744	2.867	7.284
TCGA-86-8359-01	LUAD	-0.0001	9.319	8.142	6.757	11.221	11.77	8.66	4.953	10.953	10.531	11.349	6.707	8.328	11.475	13.605	14.333	11.618	8.51	13.937	11.053	8.968	10.189	9.622	10.988	7.851	11.97	11.407	13.187	9.274	10.616	11.219	10.887	5.881	8.476
TCGA-86-8585-01	LUAD	0.4789	9.346	10.552	8.265	12.192	9.852	8.326	5.726	12.252	11.831	11.021	7.012	11.018	11.439	15.244	14.95	12.113	8.26	14.598	11.868	10.47	11.243	9.018	11.559	8.36	11.966	11.465	13.091	8.597	11.503	11.504	11.196	3.842	9.333
TCGA-86-8668-01	LUAD	-0.1904	10	7.158	7.783	10.981	9.779	6.85	6.274	10.844	10.411	12.662	5.983	6.661	10.907	14.314	14.78	11.876	8.873	13.635	12.052	9.081	9.194	8.507	11.093	7.232	11.237	9.151	11.414	7.041	11.262	11.926	10.52	5.682	8.345
TCGA-86-8669-01	LUAD	0.0396	9.173	8.394	7.241	11.729	8.626	7.865	6.494	11.668	11.175	10.774	5.483	9.84	11.161	15.437	14.804	11.75	6.834	13.36	13.176	8.311	10.53	8.118	11.795	6.717	12.169	9.49	12.932	9.198	10.797	12.329	10.906	3.919	8.02
TCGA-86-8671-01	LUAD	0.5	8.91	8.149	7.359	11.28	12.839	8.562	7.29	10.931	10.803	12.768	7.908	7.872	11.232	16.263	16.435	12.729	8.885	13.388	12.653	9.012	9.942	9.691	11.211	9.394	11.406	9.398	12.841	8.446	11.567	11.681	11.5	8.23	10.272
TCGA-86-8672-01	LUAD	0.3584	8.226	6.738	8.347	11.271	11.792	8.707	5.171	11.382	11.709	11.605	6.7	9.707	11.178	15.838	16.178	12.363	8.808	14.799	11.819	9.26	10.621	9.651	11.481	7.93	12.549	11.142	13.449	9.841	10.967	11.385	11.112	3.719	8.784
TCGA-86-8673-01	LUAD	0.0655	10.519	10.102	8.485	10.338	12.192	7.506	5.656	11.405	11.979	11.317	5.038	8.688	10.996	14.561	14.219	12.558	9.903	14.165	11.17	9.505	11.351	9.085	10.855	7.566	11.829	8.944	12.894	8.834	10.96	11.751	10.011	4.588	8.17
TCGA-86-8674-01	LUAD	0.175	9.801	8.848	7.002	12.238	11.073	5.169	3.169	11.277	11.96	10.134	3.813	8.954	10.968	14.516	12.943	12.447	10.3	14.76	11.659	9.915	11.401	9.23	11.038	5.076	12.079	8.789	13.492	11.268	10.603	12.293	7.93	2.754	5.827
TCGA-86-A456-01	LUAD	0.3003	9.03	7.75	7.573	11.127	12.749	9.612	5.471	11.225	11.528	11.342	4.997	8.11	11.411	15.903	15.968	12.755	9.384	13.049	12.903	8.997	10.117	9.7	11.052	7.155	11.804	12.226	13.501	8.762	11.386	11.975	11.584	4.452	8.237
TCGA-86-A4D0-01	LUAD	0.3051	10.122	9.992	9.998	12.671	11.966	7.172	5.717	11.871	12.02	9.702	6.576	11.321	11.366	14.059	13.519	13.47	6.121	13.959	11.435	9.105	11.31	8.558	12.722	4.624	12.072	9.611	12.454	7.8	10.577	12.586	9.555	3.704	6.941
TCGA-86-A4JF-01	LUAD	0.1748	9.967	9.66	8.835	11.722	12.467	7.686	5.814	11.34	10.912	11.462	5.147	7.522	11.109	15.107	15.352	12.334	8.256	14.147	11.658	9.668	10.266	10.35	11.571	7.092	12.391	11.37	13.481	8.993	10.887	12.075	11.742	2.825	8.529
TCGA-86-A4P7-01	LUAD	0.0294	9.647	8.308	8.465	11.254	11.553	7.996	5.958	10.998	10.617	12.489	6.763	7.286	11.084	14.082	15.329	12.065	8.838	13.33	12.948	9.355	10.104	8.598	11.201	7.81	11.349	11.068	13.433	7.966	10.788	11.384	11.485	4.731	8.861
TCGA-86-A4P8-01	LUAD	0.338	9.365	6.949	7.051	10.832	11.785	8.781	7.338	10.479	10.597	13.147	7.635	7.767	10.488	15.286	15.634	12.049	9.003	12.136	12.999	9.132	10.365	8.862	11.074	8.709	10.824	12.6	13.362	8.159	11.698	11.506	12.143	4.076	9.365
TCGA-91-6828-01	LUAD	0.0282	9.64	7.844	8.046	11.271	11.238	7.931	6.127	10.79	10.353	11.721	6.351	6.584	10.879	15.112	15.449	11.983	7.79	13.454	13.785	8.381	9.818	8.732	11.599	6.891	11.872	12.779	12.701	9.207	10.559	11.877	11.67	3.658	8.53
TCGA-91-6829-01	LUAD	-0.1585	10.176	7.863	8.46	11.579	10.961	5.977	5.538	11.16	10.777	12.802	4.175	8.893	11.429	14.719	15.387	12.402	6.939	13.841	11.831	8.443	10.492	8.826	11.361	5.538	12.327	7.627	11.742	6.69	11.429	11.523	11.501	2.747	7.639
TCGA-91-6830-01	LUAD	0.1199	9.545	7.223	8.178	11.313	13.254	7.587	5.371	10.989	10.982	12.162	5.344	9.472	11.5	14.875	15.184	12.026	7.724	14.796	11.633	9.322	10.876	9.761	11.864	6.582	12.569	9.422	13.297	7.796	11.522	11.908	11.115	3.786	7.873
[truncated: 109 more rows]

## Sheet: Fig 5C
patient_ID	age	gender	race	pathological_stage	histological_type	vital_status	tumor_status	OS_event	OS_time	DSS_event	DSS_time	DFI_event	DFI_time	sample_ID	OTUD7B_expr	OTUD7B_K2_group	OTUD7B_K3_group	ESR1_expr	ER_group
[truncated: 1,093 more rows]

## Sheet: Fig 5D
Kmplot.com
[truncated: 31 more rows]

[truncated: 24 more sheets: Fig 5E, Fig 5F, Fig 6B, Fig 6C, Fig 6D, Fig 6E, S1E Fig, S2F Fig, S3C Fig, S3D Fig, S3E Fig, S6A Fig, S6B Fig, S6D Fig, S6E Fig, S6F Fig, S7A Fig, S7C Fig, S7D Fig, S7E Fig …]
